# Supplementary material for: Crystal structure of 1-meth­oxy-2,2,2-tris­(pyrazol-1-yl)ethane
Source: Acta Crystallogr Sect E Struct Rep Online. 2014 Aug 23;70(Pt 9):o1047–8. doi: 10.1107/S1600536814018789 (PMC4186097; doi:10.1107/S1600536814018789)
Supplement: Supplementary file 1 [file e-70-o1047-sup1.cif]

##############################################################################
#                                                                            #
# This CIF contains the data in a paper accepted for publication in          #
# Acta Crystallographica Section E. It conforms to the requirements of       #
# Notes for Authors for Acta Crystallographica Section E, and has been       #
# peer reviewed under the auspices of the IUCr Commission on Journals.       #
#                                                                            #
# Full details of the Crystallographic Information File format               #
# are given in the paper "The Crystallographic Information File (CIF):       #
# a New Standard Archive File for Crystallography" by S. R. Hall, F. H.      #
# Allen and I. D. Brown [Acta Cryst. (1991), A47, 655-685].                  #
#                                                                            #
# The current version of the core CIF dictionary is obtainable from          #
# ftp://ftp.iucr.org/pub/cif_core.dic.                                       #
#                                                                            #
# Software is freely available for graphical display of the structure(s)     #
# in this CIF. For information consult the CIF software page                 #
# http://www.iucr.org/resources/cif/software.                                #
#                                                                            #
# This file may be used for bona fide research purposes within the           #
# scientific community so long as proper attribution is given to the journal # 
# article from which it was obtained.                                        #
#                                                                            #
##############################################################################
data_global
_audit_creation_method     SHELXL-2014
_journal_date_recd_electronic     2014-08-17
_journal_date_accepted     2014-08-18
_journal_name_full     'Acta Crystallographica, Section E'
_journal_year     2014
_journal_volume     70
_journal_issue      9
_journal_page_first     o1047
_journal_page_last     o1048
_journal_paper_category     HO
_journal_paper_doi     10.1107/S1600536814018789
_journal_coeditor_code     SU2774
_publ_contact_author_name     'Dr G. Lyubartseva'
_publ_contact_author_address
;
Department of Biochemistry and Chemistry
Southern Arkansas University
Magnolia AR 71753
USA
;
_publ_contact_author_email     'GannaLyubartseva@saumag.edu'
_publ_contact_author_fax     '870 235 4936'
_publ_contact_author_phone     '870 235 4279'
_publ_section_title
;
Crystal structure of 1-methoxy-2,2,2-tris(pyrazol-1-yl)ethane
;
loop_
    _publ_author_name
    _publ_author_address
    'Ganna Lyubartseva'
;
Department of Biochemistry and Chemistry
Southern Arkansas University
Magnolia
AR 71753
USA
;
    'Parkin, Sean'
;
Department of Chemistry
University of Kentucky
Lexington
KY 40506
USA
;
    'Coleman, Morgan D.'
;
Department of Biochemistry and Chemistry
Southern Arkansas University
Magnolia
AR 71753
USA
;
    'Mallik, Uma Prasad'
;
Department of Biochemistry and Chemistry
Southern Arkansas University
Magnolia
AR 71753
USA
;
_publ_section_synopsis     .
data_I
_audit_creation_method     SHELXL-2014
_chemical_name_systematic
;
1-Methoxy-2,2,2-tris(pyrazol-1-yl)ethane
;
_chemical_name_common     ?
_chemical_formula_moiety     'C12 H14 N6 O'
_chemical_formula_sum     'C12 H14 N6 O'
_chemical_formula_iupac     'C12 H14 N6 O'
_chemical_formula_weight     258.29
_chemical_melting_point     ?
_shelx_space_group_comment
;
The symmetry employed for this shelxl refinement is uniquely defined
by the following loop, which should always be used as a source of
symmetry information in preference to the above space-group names.
They are only intended as comments.
;
_space_group_crystal_system     monoclinic
_space_group_name_H-M_alt     'C c'
_space_group_name_Hall     'C -2yc'
loop_
    _space_group_symop_operation_xyz
    'x, y, z'
    'x, -y, z+1/2'
    'x+1/2, y+1/2, z'
    'x+1/2, -y+1/2, z+1/2'
_cell_length_a     12.5828(3)
_cell_length_b     12.3847(3)
_cell_length_c     8.4807(2)
_cell_angle_alpha     90
_cell_angle_beta     102.5635(11)
_cell_angle_gamma     90
_cell_volume     1289.94(5)
_cell_formula_units_Z     4
_cell_measurement_reflns_used     1549
_cell_measurement_theta_min     1.00
_cell_measurement_theta_max     27.48
_cell_measurement_temperature     90.0(2)
_exptl_crystal_description     'block'
_exptl_crystal_colour     colourless
_exptl_crystal_size_max     0.280
_exptl_crystal_size_mid     0.200
_exptl_crystal_size_min     0.160
_exptl_crystal_density_diffrn     1.330
_exptl_crystal_density_meas     ?
_exptl_crystal_density_method     ?
_exptl_crystal_F_000     544
_exptl_absorpt_coefficient_mu     0.092
_exptl_absorpt_correction_type     multi-scan
_exptl_absorpt_process_details     '(<i>SADABS</i>; Sheldrick, 1996)'
_shelx_estimated_absorpt_T_min     0.975
_shelx_estimated_absorpt_T_max     0.985
_exptl_absorpt_correction_T_min     0.749
_exptl_absorpt_correction_T_max     0.942
_exptl_special_details
;
The crystal was mounted with polyisobutene oil on the tip of a fine glass fibre,
which was fastened in a copper mounting pin with electrical solder. It was
placed directly into the cold gas stream of a liquid nitrogen based cryostat,
according to published methods (Hope, 1994; Parkin & Hope, 1998).
Diffraction data were collected with the crystal at 90 K, which is standard
practice in this laboratory for the majority of flash-cooled crystals.
;
_diffrn_ambient_temperature     90
_diffrn_radiation_type     MoK\a
_diffrn_radiation_wavelength     0.71073
_diffrn_measurement_device_type     'Nonius KappaCCD'
_diffrn_measurement_method     '\f and \w scans at fixed \c = 55\%'
_diffrn_detector_area_resol_mean     9.1
_diffrn_reflns_number     11397
_diffrn_reflns_av_R_equivalents     0.0319
_diffrn_reflns_theta_min     2.335
_diffrn_reflns_theta_max     27.479
_diffrn_reflns_theta_full     25.242
_diffrn_measured_fraction_theta_max     1.000
_diffrn_measured_fraction_theta_full     1.000
_diffrn_reflns_limit_h_min     -16
_diffrn_reflns_limit_h_max     16
_diffrn_reflns_limit_k_min     -16
_diffrn_reflns_limit_k_max     16
_diffrn_reflns_limit_l_min     -10
_diffrn_reflns_limit_l_max     11
_refine_special_details
;
Refinement progress was checked using <i>PLATON</i> (Spek, 2009) and by an
<i>R</i>-tensor (Parkin, 2000). The final model was further checked with the
IUCr utility <i>checkCIF</i>.
;
_reflns_number_total     2934
_reflns_number_gt     2386
_reflns_threshold_expression     I>2\s(I)
_refine_ls_structure_factor_coef     Fsqd
_refine_ls_matrix_type     full
_refine_ls_R_factor_all     0.0581
_refine_ls_R_factor_gt     0.0419
_refine_ls_wR_factor_gt     0.0932
_refine_ls_wR_factor_ref     0.1024
_refine_ls_goodness_of_fit_ref     1.103
_refine_ls_restrained_S_all     1.102
_refine_ls_number_reflns     2934
_refine_ls_number_parameters     174
_refine_ls_number_restraints     2
_refine_ls_hydrogen_treatment     constr
_refine_ls_weighting_scheme     calc
_refine_ls_weighting_details
              'w=1/[\s^2^(Fo^2^)+(0.0453P)^2^+0.5917P] where P=(Fo^2^+2Fc^2^)/3'
_atom_sites_solution_hydrogens     difmap
_atom_sites_solution_primary     direct
_atom_sites_solution_secondary     difmap
_refine_ls_shift/su_max     0.000
_refine_ls_shift/su_mean     0.000
_refine_diff_density_max     0.232
_refine_diff_density_min     -0.178
_refine_ls_extinction_method     '<i>SHELXL2014</i> (Sheldrick, 2008)'
_refine_ls_extinction_coef     0.0127(19)
_refine_ls_extinction_expression
                                  'Fc^*^=kFc[1+0.001xFc^2^\l^3^/sin(2\q)]^-1/4^'
_refine_ls_abs_structure_details
;
Refined as a perfect (<i>i.e.</i> 50:50) inversion twin.
;
_refine_ls_abs_structure_Flack     .
loop_
    _atom_type_symbol
    _atom_type_description
    _atom_type_scat_dispersion_real
    _atom_type_scat_dispersion_imag
    _atom_type_scat_source
    'C' 'C' 0.0033 0.0016
                         'International Tables Vol C Tables 4.2.6.8 and 6.1.1.4'
    'H' 'H' 0.0000 0.0000
                         'International Tables Vol C Tables 4.2.6.8 and 6.1.1.4'
    'N' 'N' 0.0061 0.0033
                         'International Tables Vol C Tables 4.2.6.8 and 6.1.1.4'
    'O' 'O' 0.0106 0.0060
                         'International Tables Vol C Tables 4.2.6.8 and 6.1.1.4'
_computing_data_collection     '<i>COLLECT</i> (Nonius, 1998)'
_computing_cell_refinement     '<i>SCALEPACK</i> (Otwinowski & Minor, 1997)'
_computing_data_reduction     '<i>DENZO-SMN</i> (Otwinowski & Minor, 1997)'
_computing_structure_solution     '<i>SHELXS97</i> (Sheldrick, 2008)'
_computing_structure_refinement     '<i>SHELXL2014</i> (Sheldrick, 2008)'
_computing_molecular_graphics     '<i>XP in SHELXTL</i> (Sheldrick, 2008)'
_computing_publication_material
                   '<i>SHELXL2014</i> (Sheldrick, 2008) and PLATON (Spek, 2009)'
loop_
    _atom_site_type_symbol
    _atom_site_label
    _atom_site_fract_x
    _atom_site_fract_y
    _atom_site_fract_z
    _atom_site_U_iso_or_equiv
    _atom_site_adp_type
    _atom_site_calc_flag
    _atom_site_occupancy
    _atom_site_disorder_assembly
    _atom_site_disorder_group
    O O1 0.34875(17) 0.16856(16) 0.5089(3) 0.0305(5) Uani d 1 . .
    N N1 0.62903(19) 0.25690(19) 0.5191(3) 0.0229(5) Uani d 1 . .
    N N2 0.6299(2) 0.2508(2) 0.3598(3) 0.0291(6) Uani d 1 . .
    N N3 0.4892(2) 0.35743(18) 0.5996(3) 0.0255(6) Uani d 1 . .
    N N4 0.5617(2) 0.4320(2) 0.6770(4) 0.0378(7) Uani d 1 . .
    N N5 0.5520(2) 0.1924(2) 0.7270(3) 0.0236(5) Uani d 1 . .
    N N6 0.5898(2) 0.0891(2) 0.7266(3) 0.0296(6) Uani d 1 . .
    C C1 0.5280(2) 0.2497(2) 0.5740(3) 0.0212(6) Uani d 1 . .
    C C2 0.7343(3) 0.2658(3) 0.3557(4) 0.0336(7) Uani d 1 . .
    H H2A 0.7610 0.2658 0.2591 0.040 Uiso calc 1 . .
    C C3 0.8001(2) 0.2816(2) 0.5100(4) 0.0318(7) Uani d 1 . .
    H H3A 0.8765 0.2933 0.5376 0.038 Uiso calc 1 . .
    C C4 0.7295(3) 0.2762(2) 0.6118(4) 0.0303(7) Uani d 1 . .
    H H4A 0.7475 0.2845 0.7259 0.036 Uiso calc 1 . .
    C C5 0.5010(3) 0.5170(3) 0.6921(5) 0.0426(9) Uani d 1 . .
    H H5A 0.5290 0.5831 0.7406 0.051 Uiso calc 1 . .
    C C6 0.3900(3) 0.4977(3) 0.6277(5) 0.0394(8) Uani d 1 . .
    H H6A 0.3311 0.5461 0.6252 0.047 Uiso calc 1 . .
    C C7 0.3848(3) 0.3954(3) 0.5699(4) 0.0307(7) Uani d 1 . .
    H H7A 0.3210 0.3574 0.5187 0.037 Uiso calc 1 . .
    C C8 0.6077(3) 0.0592(3) 0.8804(4) 0.0330(7) Uani d 1 . .
    H H8A 0.6344 -0.0098 0.9187 0.040 Uiso calc 1 . .
    C C9 0.5825(3) 0.1410(3) 0.9791(4) 0.0379(8) Uani d 1 . .
    H H9A 0.5884 0.1385 1.0927 0.045 Uiso calc 1 . .
    C C10 0.5474(2) 0.2258(3) 0.8775(4) 0.0324(7) Uani d 1 . .
    H H10A 0.5244 0.2946 0.9067 0.039 Uiso calc 1 . .
    C C11 0.4437(2) 0.1869(2) 0.4498(4) 0.0252(6) Uani d 1 . .
    H H11A 0.4249 0.2284 0.3478 0.030 Uiso calc 1 . .
    H H11B 0.4751 0.1169 0.4266 0.030 Uiso calc 1 . .
    C C12 0.3184(3) 0.0580(3) 0.5101(5) 0.0384(8) Uani d 1 . .
    H H12A 0.2517 0.0515 0.5511 0.058 Uiso calc 1 . .
    H H12B 0.3770 0.0171 0.5800 0.058 Uiso calc 1 . .
    H H12C 0.3057 0.0291 0.4000 0.058 Uiso calc 1 . .
loop_
    _atom_site_aniso_label
    _atom_site_aniso_U_11
    _atom_site_aniso_U_22
    _atom_site_aniso_U_33
    _atom_site_aniso_U_12
    _atom_site_aniso_U_13
    _atom_site_aniso_U_23
    O1 0.0238(11) 0.0263(11) 0.0426(13) -0.0028(9) 0.0099(9) -0.0036(9)
    N1 0.0226(13) 0.0254(12) 0.0214(13) 0.0009(10) 0.0062(10) 0.0004(10)
    N2 0.0335(15) 0.0325(14) 0.0239(13) 0.0045(11) 0.0115(11) 0.0029(11)
    N3 0.0233(12) 0.0213(12) 0.0324(13) -0.0003(10) 0.0072(10) -0.0024(11)
    N4 0.0282(14) 0.0256(14) 0.0600(19) -0.0051(12) 0.0103(13) -0.0140(13)
    N5 0.0247(12) 0.0237(12) 0.0227(12) -0.0018(10) 0.0058(10) -0.0001(10)
    N6 0.0359(15) 0.0213(13) 0.0294(14) 0.0003(10) 0.0025(11) 0.0033(10)
    C1 0.0197(14) 0.0219(14) 0.0233(15) 0.0004(10) 0.0074(12) -0.0010(11)
    C2 0.0357(17) 0.0306(17) 0.0400(19) 0.0029(14) 0.0203(15) 0.0051(14)
    C3 0.0222(15) 0.0285(15) 0.048(2) 0.0000(12) 0.0143(15) 0.0000(14)
    C4 0.0257(16) 0.0316(17) 0.0334(17) 0.0020(13) 0.0057(13) -0.0024(13)
    C5 0.0370(18) 0.0272(18) 0.064(2) -0.0032(14) 0.0130(17) -0.0149(16)
    C6 0.0308(17) 0.0274(17) 0.061(2) 0.0062(14) 0.0116(16) -0.0077(15)
    C7 0.0249(15) 0.0287(16) 0.0374(17) 0.0024(12) 0.0042(13) -0.0008(13)
    C8 0.0248(16) 0.0364(18) 0.0353(18) -0.0083(14) 0.0009(13) 0.0113(15)
    C9 0.0300(17) 0.060(2) 0.0246(16) -0.0035(16) 0.0075(13) 0.0056(15)
    C10 0.0260(16) 0.0457(19) 0.0282(16) -0.0028(14) 0.0122(13) -0.0058(14)
    C11 0.0214(15) 0.0256(14) 0.0280(15) 0.0008(11) 0.0041(12) -0.0027(12)
    C12 0.038(2) 0.0282(17) 0.051(2) -0.0059(14) 0.0126(17) 0.0031(16)
_geom_special_details
;
All e.s.d.'s (except the e.s.d. in the dihedral angle between two l.s. planes)
are estimated using the full covariance matrix. The cell e.s.d.'s are taken
into account individually in the estimation of e.s.d.'s in distances, angles
and torsion angles; correlations between e.s.d.'s in cell parameters are only
used when they are defined by crystal symmetry. An approximate (isotropic)
treatment of cell e.s.d.'s is used for estimating e.s.d.'s involving l.s.
planes.
;
loop_
    _geom_bond_atom_site_label_1
    _geom_bond_atom_site_label_2
    _geom_bond_site_symmetry_2
    _geom_bond_distance
    _geom_bond_publ_flag
    O1 C11 . 1.411(3) ?
    O1 C12 . 1.423(4) ?
    N1 N2 . 1.356(3) ?
    N1 C4 . 1.357(4) ?
    N1 C1 . 1.448(3) ?
    N2 C2 . 1.335(4) ?
    N3 N4 . 1.363(4) ?
    N3 C7 . 1.365(4) ?
    N3 C1 . 1.454(3) ?
    N4 C5 . 1.323(4) ?
    N5 C10 . 1.354(4) ?
    N5 N6 . 1.364(3) ?
    N5 C1 . 1.452(4) ?
    N6 C8 . 1.327(4) ?
    C1 C11 . 1.534(4) ?
    C2 C3 . 1.402(5) ?
    C2 H2A . 0.9500 ?
    C3 C4 . 1.369(4) ?
    C3 H3A . 0.9500 ?
    C4 H4A . 0.9500 ?
    C5 C6 . 1.405(5) ?
    C5 H5A . 0.9500 ?
    C6 C7 . 1.355(5) ?
    C6 H6A . 0.9500 ?
    C7 H7A . 0.9500 ?
    C8 C9 . 1.394(5) ?
    C8 H8A . 0.9500 ?
    C9 C10 . 1.369(5) ?
    C9 H9A . 0.9500 ?
    C10 H10A . 0.9500 ?
    C11 H11A . 0.9900 ?
    C11 H11B . 0.9900 ?
    C12 H12A . 0.9800 ?
    C12 H12B . 0.9800 ?
    C12 H12C . 0.9800 ?
loop_
    _geom_angle_atom_site_label_1
    _geom_angle_atom_site_label_2
    _geom_angle_atom_site_label_3
    _geom_angle_site_symmetry_1
    _geom_angle_site_symmetry_3
    _geom_angle
    _geom_angle_publ_flag
    C11 O1 C12 . . 114.0(2) ?
    N2 N1 C4 . . 112.3(2) ?
    N2 N1 C1 . . 121.0(2) ?
    C4 N1 C1 . . 126.7(2) ?
    C2 N2 N1 . . 103.8(3) ?
    N4 N3 C7 . . 111.9(2) ?
    N4 N3 C1 . . 118.8(2) ?
    C7 N3 C1 . . 129.0(2) ?
    C5 N4 N3 . . 104.2(3) ?
    C10 N5 N6 . . 112.0(3) ?
    C10 N5 C1 . . 130.5(3) ?
    N6 N5 C1 . . 117.4(2) ?
    C8 N6 N5 . . 104.1(3) ?
    N1 C1 N5 . . 106.9(2) ?
    N1 C1 N3 . . 109.8(2) ?
    N5 C1 N3 . . 109.0(2) ?
    N1 C1 C11 . . 109.6(2) ?
    N5 C1 C11 . . 110.1(2) ?
    N3 C1 C11 . . 111.3(2) ?
    N2 C2 C3 . . 112.3(3) ?
    N2 C2 H2A . . 123.8 ?
    C3 C2 H2A . . 123.8 ?
    C4 C3 C2 . . 104.4(3) ?
    C4 C3 H3A . . 127.8 ?
    C2 C3 H3A . . 127.8 ?
    N1 C4 C3 . . 107.1(3) ?
    N1 C4 H4A . . 126.4 ?
    C3 C4 H4A . . 126.4 ?
    N4 C5 C6 . . 112.0(3) ?
    N4 C5 H5A . . 124.0 ?
    C6 C5 H5A . . 124.0 ?
    C7 C6 C5 . . 105.3(3) ?
    C7 C6 H6A . . 127.3 ?
    C5 C6 H6A . . 127.3 ?
    C6 C7 N3 . . 106.7(3) ?
    C6 C7 H7A . . 126.7 ?
    N3 C7 H7A . . 126.7 ?
    N6 C8 C9 . . 112.0(3) ?
    N6 C8 H8A . . 124.0 ?
    C9 C8 H8A . . 124.0 ?
    C10 C9 C8 . . 105.3(3) ?
    C10 C9 H9A . . 127.4 ?
    C8 C9 H9A . . 127.4 ?
    N5 C10 C9 . . 106.6(3) ?
    N5 C10 H10A . . 126.7 ?
    C9 C10 H10A . . 126.7 ?
    O1 C11 C1 . . 110.5(2) ?
    O1 C11 H11A . . 109.5 ?
    C1 C11 H11A . . 109.5 ?
    O1 C11 H11B . . 109.5 ?
    C1 C11 H11B . . 109.5 ?
    H11A C11 H11B . . 108.1 ?
    O1 C12 H12A . . 109.5 ?
    O1 C12 H12B . . 109.5 ?
    H12A C12 H12B . . 109.5 ?
    O1 C12 H12C . . 109.5 ?
    H12A C12 H12C . . 109.5 ?
    H12B C12 H12C . . 109.5 ?
loop_
    _geom_torsion_atom_site_label_1
    _geom_torsion_atom_site_label_2
    _geom_torsion_atom_site_label_3
    _geom_torsion_atom_site_label_4
    _geom_torsion_site_symmetry_1
    _geom_torsion_site_symmetry_2
    _geom_torsion_site_symmetry_3
    _geom_torsion_site_symmetry_4
    _geom_torsion
    _geom_torsion_publ_flag
    C4 N1 N2 C2 . . . . 0.6(3) ?
    C1 N1 N2 C2 . . . . 177.0(3) ?
    C7 N3 N4 C5 . . . . -1.0(4) ?
    C1 N3 N4 C5 . . . . -175.4(3) ?
    C10 N5 N6 C8 . . . . 0.5(3) ?
    C1 N5 N6 C8 . . . . 178.0(2) ?
    N2 N1 C1 N5 . . . . 144.6(2) ?
    C4 N1 C1 N5 . . . . -39.6(4) ?
    N2 N1 C1 N3 . . . . -97.3(3) ?
    C4 N1 C1 N3 . . . . 78.6(3) ?
    N2 N1 C1 C11 . . . . 25.2(3) ?
    C4 N1 C1 C11 . . . . -158.9(3) ?
    C10 N5 C1 N1 . . . . 115.6(3) ?
    N6 N5 C1 N1 . . . . -61.3(3) ?
    C10 N5 C1 N3 . . . . -3.0(4) ?
    N6 N5 C1 N3 . . . . -179.9(2) ?
    C10 N5 C1 C11 . . . . -125.4(3) ?
    N6 N5 C1 C11 . . . . 57.7(3) ?
    N4 N3 C1 N1 . . . . -43.9(3) ?
    C7 N3 C1 N1 . . . . 142.8(3) ?
    N4 N3 C1 N5 . . . . 72.9(3) ?
    C7 N3 C1 N5 . . . . -100.4(3) ?
    N4 N3 C1 C11 . . . . -165.4(3) ?
    C7 N3 C1 C11 . . . . 21.3(4) ?
    N1 N2 C2 C3 . . . . -0.1(3) ?
    N2 C2 C3 C4 . . . . -0.4(4) ?
    N2 N1 C4 C3 . . . . -0.9(3) ?
    C1 N1 C4 C3 . . . . -177.1(3) ?
    C2 C3 C4 N1 . . . . 0.8(3) ?
    N3 N4 C5 C6 . . . . 0.9(4) ?
    N4 C5 C6 C7 . . . . -0.5(5) ?
    C5 C6 C7 N3 . . . . -0.2(4) ?
    N4 N3 C7 C6 . . . . 0.8(4) ?
    C1 N3 C7 C6 . . . . 174.4(3) ?
    N5 N6 C8 C9 . . . . -0.2(3) ?
    N6 C8 C9 C10 . . . . -0.2(4) ?
    N6 N5 C10 C9 . . . . -0.6(3) ?
    C1 N5 C10 C9 . . . . -177.7(3) ?
    C8 C9 C10 N5 . . . . 0.4(3) ?
    C12 O1 C11 C1 . . . . -124.7(3) ?
    N1 C1 C11 O1 . . . . 173.5(2) ?
    N5 C1 C11 O1 . . . . 56.2(3) ?
    N3 C1 C11 O1 . . . . -64.8(3) ?
loop_
    _geom_hbond_atom_site_label_D
    _geom_hbond_atom_site_label_H
    _geom_hbond_atom_site_label_A
    _geom_hbond_site_symmetry_A
    _geom_hbond_distance_DH
    _geom_hbond_distance_HA
    _geom_hbond_distance_DA
    _geom_hbond_angle_DHA
    C5 H5A N2 2_565 0.95 2.51 3.453(4) 171
    C9 H9A N2 1_556 0.95 2.61 3.433(4) 145
    C4 H4A O1 4_555 0.95 2.53 3.444(4) 162
_shelx_hkl_file
;
   2   0   0 3981.35  158.00
  -2   0   0 4175.47  161.02
   2   0   0 4086.85  153.16
  -2   0   0 3987.16  127.63
   2   0   0 4126.74  152.96
  -2   0   0 3958.37  133.86
  -2   0   0 3993.78  131.59
   2   0   0 4090.87  120.10
   2   0   0 4088.17  141.45
  -2   0   0 3985.44  130.12
  -2   0   0 3977.72  190.38
   4   0   0 5292.84  171.81
  -4   0   0 5171.89  151.25
   4   0   0 5597.58  221.40
  -4   0   0 5291.28  234.27
   4   0   0 5275.30  128.16
  -4   0   0 5307.97  171.58
   4   0   0 5279.11  101.09
  -6   0   0  327.02    8.56
  -6   0   0  336.51   13.58
   6   0   0  320.20    7.58
  -6   0   0  318.38   18.17
   6   0   0  318.71   10.14
   6   0   0  316.74   17.49
   6   0   0  329.70    8.69
  -6   0   0  311.29   10.56
  -8   0   0  314.37    8.93
  -8   0   0  311.09   14.18
  -8   0   0  305.59   11.58
   8   0   0  316.27   16.39
  -8   0   0  315.53   15.79
   8   0   0  323.65   15.58
   8   0   0  313.95    9.13
  10   0   0  120.88    7.84
 -10   0   0  117.77    7.29
 -10   0   0  101.96    9.51
  10   0   0  94.969   6.930
 -12   0   0  207.68   13.02
  12   0   0  182.42   12.45
 -12   0   0  187.28   16.30
  12   0   0  180.35   12.92
  14   0   0  -5.281   8.395
  14   0   0  9.0958  6.9104
 -14   0   0 -0.3182  4.9844
 -14   0   0  2.2332  5.6901
  -1  -1   0  12.218   0.962
   1  -1   0  11.598   1.014
   1  -1   0  11.750   0.970
   1  -1   0  13.469   1.406
  -1  -1   0  12.742   0.750
  -1  -1   0  11.530   1.050
   1  -1   0  12.593   1.009
   1   1   0  11.667   0.870
   1   1   0  9.8146  0.8083
   1   1   0  12.636   0.931
  -1   1   0  10.281   1.053
  -1   1   0  11.922   1.196
  -1   1   0  10.614   1.097
   1   1   0  12.010   0.594
  -1   1   0  11.066   1.102
  -1  -1   0  5.8608  2.9780
  -1  -1   0  9.0238  2.7508
   1  -1   0  10.519   3.271
   1  -1   0  5.9671  2.8839
   1   1   0  8.7402  2.6302
  -1   1   0  7.2795  2.7277
  -1   1   0  7.1738  2.5114
   1   1   0  7.4011  3.4849
   3  -1   0 3421.33  135.76
   3  -1   0 3588.65  177.10
   3  -1   0 3502.02  190.08
   3  -1   0 3547.73   81.86
  -3  -1   0 3555.60  136.04
  -3  -1   0 3402.20  105.89
  -3  -1   0 3294.73  110.56
   3   1   0 3564.36  195.71
   3   1   0 3456.70   81.60
   3   1   0 3572.92  135.60
  -3   1   0 3388.53  131.71
  -3   1   0 3410.63  104.89
  -3   1   0 3449.27  168.85
  -3   1   0 3412.10  115.43
   3  -1   0 3699.29  108.31
   3  -1   0 3603.90  105.58
  -3  -1   0 3566.59  161.27
  -3  -1   0 3562.95  194.13
  -3   1   0 3545.56  184.70
   3   1   0 3509.94  125.94
   3   1   0 3660.65  127.39
  -5  -1   0  190.99    5.44
   5  -1   0  203.37    4.91
  -5  -1   0  195.96    8.11
   5  -1   0  214.05    6.96
  -5  -1   0  195.60    4.72
   5  -1   0  196.28   12.80
   5  -1   0  212.75    9.83
   5   1   0  211.08   13.82
  -5   1   0  203.38    6.74
  -5   1   0  210.19    7.89
   5   1   0  213.37    8.91
  -5   1   0  206.77    7.30
   5   1   0  200.20   13.54
   5   1   0  206.38    8.12
  -5   1   0  182.17    8.23
   7  -1   0  999.55   44.60
  -7  -1   0  980.70   35.39
   7  -1   0 1008.09   65.69
  -7  -1   0 1051.21   26.73
   7  -1   0  990.88   23.66
   7  -1   0 1017.25   62.86
  -7  -1   0  953.86   44.74
   7   1   0  959.57   48.04
  -7   1   0 1022.24   32.37
   7   1   0 1009.10   21.56
  -7   1   0  972.71   28.92
  -7   1   0 1015.83   64.09
   7   1   0 1016.56   32.57
  -7   1   0  942.18   41.46
  -7   1   0  975.02   31.76
   7   1   0 1003.47   27.69
   9  -1   0  190.80   10.76
   9  -1   0  162.99    9.78
  -9  -1   0  179.16    9.37
  -9  -1   0  189.65    9.04
  -9  -1   0  172.51   14.13
  -9   1   0  172.46    8.53
  -9   1   0  170.71   10.80
   9   1   0  195.64    9.36
  -9   1   0  176.33   10.46
   9   1   0  200.56   10.74
  -9   1   0  197.54    7.22
 -11  -1   0  208.33   11.16
  11  -1   0  191.76   14.29
 -11  -1   0  187.87   10.49
  11  -1   0  194.01   12.42
  11  -1   0  186.90   11.59
  11   1   0  201.62   16.75
  11   1   0  173.81   13.11
 -11   1   0  197.35   12.34
 -11   1   0  191.33    9.42
 -13  -1   0  68.396   8.887
 -13  -1   0  40.664   8.600
  13  -1   0  57.985  10.050
  13  -1   0  61.149  12.235
  13  -1   0  58.901   8.502
 -13   1   0  65.422   7.345
 -13   1   0  49.756   9.974
  13   1   0  61.923   9.217
  13   1   0  37.243   7.779
  15  -1   0  5.9422  8.1620
 -15  -1   0  20.028   9.391
  15  -1   0  14.807   6.851
  15   1   0  3.9435  8.1794
 -15   1   0  10.515   6.954
  15   1   0  11.596   9.480
   0  -2   0 4634.43  171.75
   0   2   0 4636.89  108.63
   0  -2   0 4852.64  132.03
   0  -2   0 4732.53  214.19
   0   2   0 4702.36  110.07
   0   2   0 4953.60  229.09
  -2  -2   0 1390.65   44.10
   2  -2   0 1411.40   37.43
  -2  -2   0 1441.05   60.03
   2  -2   0 1479.61   41.98
   2  -2   0 1405.98   34.04
   2  -2   0 1434.50   31.16
  -2  -2   0 1407.93   48.98
  -2   2   0 1368.96   64.18
   2   2   0 1473.92   55.08
   2   2   0 1415.47   72.40
   2   2   0 1410.21   30.12
   2   2   0 1399.35   60.40
  -2   2   0 1436.69   50.37
  -2   2   0 1385.08   38.95
  -2  -2   0 1462.98   67.02
   2  -2   0 1452.75   59.70
   2  -2   0 1414.18   49.78
  -2  -2   0 1402.12   92.23
   2   2   0 1400.78   76.42
   2   2   0 1428.99   47.65
  -2   2   0 1419.08   65.75
  -2   2   0 1384.85   62.66
   4  -2   0  469.92   13.16
   4  -2   0  479.36   17.31
   4  -2   0  474.00   20.12
  -4  -2   0  450.04   16.08
   4  -2   0  467.98   23.91
  -4  -2   0  452.92   13.55
  -4  -2   0  472.33   15.81
   4   2   0  499.89   14.57
   4   2   0  497.28   20.60
  -4   2   0  471.22   21.98
  -4   2   0  492.18   18.81
   4   2   0  494.08   15.06
  -4   2   0  466.66   18.22
  -4   2   0  479.72   15.58
   4   2   0  481.21   20.48
   6  -2   0  1.6724  2.0689
  -6  -2   0  1.1945  2.6196
  -6  -2   0  4.9037  1.8095
  -6  -2   0  5.1492  2.3096
   6  -2   0  3.5096  2.9522
   6  -2   0  1.5927  2.2218
   6  -2   0  3.7973  3.1919
  -6   2   0  6.7942  1.6095
   6   2   0  3.8460  0.7437
   6   2   0  5.8470  3.1367
   6   2   0  4.0249  2.8107
  -6   2   0  0.5594  2.5539
  -6   2   0  4.7132  1.8352
   6   2   0  6.1293  2.1281
  -6   2   0  6.0650  2.1252
   8  -2   0  27.135   5.173
  -8  -2   0  24.392   2.644
   8  -2   0  17.586   2.743
   8  -2   0  26.871   4.476
  -8  -2   0  23.113   3.805
  -8  -2   0  23.005   4.394
  -8   2   0  20.155   3.553
   8   2   0  15.500   3.123
  -8   2   0  26.023   3.306
  -8   2   0  23.026   3.114
   8   2   0  21.540   3.743
   8   2   0  23.967   4.342
  10  -2   0 1115.86   47.57
 -10  -2   0 1122.98   39.38
 -10  -2   0 1024.11   29.08
  10  -2   0 1096.68   35.24
 -10   2   0 1070.24   29.96
  10   2   0 1119.20   58.00
 -10   2   0 1070.56   53.78
 -10   2   0 1116.72   42.51
  10   2   0 1136.39   51.59
  12  -2   0  199.08   12.81
 -12  -2   0  198.65   14.08
  12  -2   0  210.99   12.25
 -12  -2   0  194.79   13.60
 -12   2   0  188.76   16.26
  12   2   0  219.73   12.10
 -12   2   0  185.42   11.43
  12   2   0  209.96   15.77
  14  -2   0  9.5465  8.8634
  14  -2   0  10.335   7.729
 -14  -2   0  15.637   9.456
 -14  -2   0  13.589   7.211
 -14   2   0  9.9547  7.4428
  14   2   0  10.820   6.959
  -1  -3   0 2971.70   75.60
   1  -3   0 3063.71  152.15
   1  -3   0 3052.24  102.33
  -1  -3   0 3171.70  137.74
   1  -3   0 3165.57   88.86
   1  -3   0 3181.38   99.07
   1  -3   0 3074.21   59.00
  -1  -3   0 3074.00   87.97
  -1  -3   0 2864.83   71.64
  -1   3   0 3119.10   95.76
  -1   3   0 2899.62   63.96
   1   3   0 3009.27  131.36
  -1   3   0 3054.98   99.68
   1   3   0 3031.97   86.10
   1   3   0 3097.79   97.45
   1   3   0 3050.55   63.10
  -1  -3   0 3043.45   92.92
  -1  -3   0 2848.57   83.61
   1  -3   0 2897.71  112.88
   1  -3   0 3181.17  131.97
  -1   3   0 3029.87   95.96
   1   3   0 3009.15   79.53
  -1   3   0 3085.90  130.70
   1   3   0 2920.92   75.17
  -3  -3   0  209.49   10.07
   3  -3   0  239.12    5.91
   3  -3   0  222.69    9.86
   3  -3   0  223.66    9.28
   3  -3   0  217.06   11.02
  -3  -3   0  211.73   10.58
  -3  -3   0  222.04    6.25
  -3   3   0  213.65   10.25
   3   3   0  221.91    7.50
  -3   3   0  218.82    8.89
   3   3   0  214.10    7.07
  -3   3   0  227.17    5.45
   3   3   0  225.78    6.93
   3   3   0  226.47    9.49
  -3   3   0  212.91   11.02
  -5  -3   0  723.13   19.42
   5  -3   0  728.86   26.54
  -5  -3   0  708.00   24.88
   5  -3   0  728.04   13.17
   5  -3   0  728.99   19.44
  -5  -3   0  740.82   22.01
   5  -3   0  728.37   27.10
   5   3   0  729.93   18.37
  -5   3   0  722.60   27.82
  -5   3   0  716.23   25.12
  -5   3   0  702.96   26.22
   5   3   0  745.77   20.05
   5   3   0  757.18   17.02
   5   3   0  770.82   41.37
  -5   3   0  737.84   24.57
  -7  -3   0  240.43    9.86
   7  -3   0  240.11   11.51
   7  -3   0  242.69    9.78
  -7  -3   0  239.40   11.58
  -7  -3   0  226.58   18.75
   7  -3   0  229.52   16.50
  -7   3   0  242.30   13.95
  -7   3   0  229.10   10.54
  -7   3   0  242.63   10.57
  -7   3   0  237.07    8.63
   7   3   0  245.39    8.54
   7   3   0  251.52    9.23
   7   3   0  233.16    9.80
   9  -3   0  348.49   14.63
  -9  -3   0  342.88   18.79
   9  -3   0  319.74   16.93
  -9  -3   0  355.42   17.60
  -9   3   0  330.66   14.95
   9   3   0  319.46   24.66
  -9   3   0  339.22   17.08
  -9   3   0  348.43   16.79
   9   3   0  355.65   14.05
   9   3   0  351.43   16.13
 -11  -3   0  12.323   6.572
  11  -3   0  18.578   5.581
 -11  -3   0  26.903   4.741
  11  -3   0  16.771   6.962
 -11   3   0  13.102   5.260
  11   3   0  16.405   5.533
 -11   3   0  10.664   4.219
  11   3   0  14.267   6.946
 -13  -3   0  9.9900  4.6701
  13  -3   0  7.1104  6.1194
  13  -3   0  -1.189   7.148
 -13  -3   0  4.5893  5.3283
  13   3   0  10.549   6.773
 -13   3   0  3.4797  4.6427
  13   3   0  11.040   6.914
 -13   3   0  1.7243  6.2897
  15  -3   0  16.429  10.857
 -15  -3   0  8.3199  9.8304
  15  -3   0  8.1250  9.5489
  15   3   0  24.901   8.984
  15   3   0  7.5007  7.8571
 -15   3   0  9.3034  8.7963
   0  -4   0 2763.53   82.60
   0  -4   0 2737.78   49.28
   0  -4   0 2863.47   55.15
   0  -4   0 2816.79   56.04
   0   4   0 2767.55   75.30
   0   4   0 2783.76   66.67
   0   4   0 2594.89  136.50
   0   4   0 2835.75   77.99
   2  -4   0  862.79   18.92
  -2  -4   0  854.42   20.95
   2  -4   0  902.55   24.48
  -2  -4   0  865.59   22.45
  -2  -4   0  823.75   14.98
   2  -4   0  884.45   21.49
   2  -4   0  875.08   28.69
  -2  -4   0  816.50   17.53
  -2   4   0  835.81   28.45
   2   4   0  891.28   43.41
   2   4   0  889.46   32.26
  -2   4   0  831.19   32.14
   2   4   0  864.10   24.43
  -2   4   0  886.66   31.32
   2   4   0  888.24   24.65
   4  -4   0  142.14    6.01
  -4  -4   0  129.92    4.60
   4  -4   0  146.95    9.35
   4  -4   0  141.73    5.85
   4  -4   0  130.03    9.01
  -4  -4   0  130.92    7.76
  -4  -4   0  138.20    8.03
   4   4   0  126.64    5.57
   4   4   0  134.79    6.84
   4   4   0  135.19    6.98
  -4   4   0  134.49    5.64
   4   4   0  137.49    5.44
  -4   4   0  135.18    6.41
  -4   4   0  133.84    6.47
  -4   4   0  131.04    7.15
  -6  -4   0  4.2597  2.5947
  -6  -4   0  3.9456  1.3950
   6  -4   0  0.3373  3.1971
   6  -4   0 -0.5390  2.2932
   6  -4   0  6.4769  3.0111
  -6  -4   0  -1.086   2.060
   6  -4   0  1.5250  2.1487
  -6   4   0  -1.021   2.468
  -6   4   0  2.2119  1.8371
  -6   4   0  2.1206  2.1685
  -6   4   0  2.6636  1.2469
   6   4   0 -0.0819  3.2275
   6   4   0  2.9149  3.0927
   6   4   0  1.6251  1.3773
   6   4   0  6.4867  3.4378
   6   4   0  0.9109  1.1445
  -8  -4   0  686.43   27.46
   8  -4   0  700.52   15.62
   8  -4   0  672.70   20.14
  -8  -4   0  687.04   26.40
  -8   4   0  680.95   24.53
   8   4   0  676.19   24.25
  -8   4   0  645.69   22.14
   8   4   0  653.62   37.78
  -8   4   0  645.72   19.31
   8   4   0  692.68   40.30
  10  -4   0  787.84   42.99
 -10  -4   0  737.11   36.49
  10  -4   0  808.37   34.62
 -10  -4   0  767.06   35.00
 -10   4   0  782.45   34.49
  10   4   0  782.31   35.43
  10   4   0  833.93   28.66
 -10   4   0  739.56   20.78
 -10   4   0  792.78   26.93
 -12  -4   0  256.29   17.20
  12  -4   0  278.09   15.46
  12  -4   0  261.63   17.16
 -12  -4   0  251.70   16.16
 -12   4   0  263.83   17.44
  12   4   0  252.43   17.38
  12   4   0  263.90   17.96
 -14  -4   0  2.7650  6.2631
 -14  -4   0  10.330   6.060
  14  -4   0  9.3179  7.2450
  14  -4   0  -5.258   6.969
  14   4   0  12.621   9.729
  14   4   0  7.5637  6.7292
 -14   4   0  2.3080  5.4507
  -1  -5   0 1262.93   25.92
  -1  -5   0 1295.58   28.01
   1  -5   0 1292.28   27.78
  -1  -5   0 1250.98   26.43
   1  -5   0 1275.07   32.80
  -1  -5   0 1240.36   53.00
   1  -5   0 1284.63   30.04
  -1  -5   0 1304.45   35.07
   1  -5   0 1292.75   31.04
   1  -5   0 1280.87   26.74
   1   5   0 1292.85   19.43
   1   5   0 1258.78   23.96
   1   5   0 1281.06   33.01
  -1   5   0 1264.89   34.69
   1   5   0 1296.43   37.91
  -1   5   0 1253.02   24.69
  -1   5   0 1275.23   38.31
   3  -5   0  39.121   4.059
   3  -5   0  49.227   4.242
   3  -5   0  39.538   3.583
  -3  -5   0  41.690   3.275
   3  -5   0  40.898   4.235
  -3  -5   0  32.575   3.533
  -3  -5   0  41.299   2.405
  -3  -5   0  37.997   3.289
   3   5   0  41.686   4.058
  -3   5   0  43.098   2.808
   3   5   0  48.842   4.754
  -3   5   0  39.241   3.085
  -3   5   0  42.210   4.119
   3   5   0  41.178   3.666
   3   5   0  42.935   3.478
   3   5   0  41.777   4.125
  -5  -5   0  70.727   3.771
   5  -5   0  72.277   5.126
   5  -5   0  60.911   5.268
  -5  -5   0  59.278   4.568
   5  -5   0  81.411   5.606
  -5  -5   0  63.883   5.495
   5  -5   0  72.223   7.309
  -5   5   0  65.309   2.903
   5   5   0  77.037   6.581
  -5   5   0  79.236   5.763
   5   5   0  64.687   7.656
   5   5   0  69.432   5.711
   5   5   0  70.104   3.561
   5   5   0  70.121   6.455
  -5   5   0  51.733   6.737
   7  -5   0  198.32   11.66
   7  -5   0  217.27   20.00
   7  -5   0  218.82    9.50
  -7  -5   0  220.78   11.62
  -7  -5   0  220.47    6.53
   7   5   0  209.08    9.12
  -7   5   0  218.08    8.89
   7   5   0  228.44    9.51
  -7   5   0  217.50    6.06
  -7   5   0  212.46    8.40
   7   5   0  207.22    9.11
  -9  -5   0  504.09   28.15
  -9  -5   0  481.59   15.81
   9  -5   0  456.90   14.91
   9  -5   0  482.35   19.94
  -9   5   0  463.72   15.62
   9   5   0  477.01   30.19
  -9   5   0  451.56   21.30
   9   5   0  507.63   18.91
   9   5   0  442.18   29.56
  -9   5   0  473.66   14.94
  11  -5   0  120.92   12.28
 -11  -5   0  148.21    8.10
 -11  -5   0  119.31   12.27
  11  -5   0  139.35   10.74
  11   5   0  167.83    9.09
 -11   5   0  133.40   10.51
  11   5   0  146.57   12.57
  13  -5   0  54.400  11.001
 -13  -5   0  62.079  11.051
  13  -5   0  64.782  11.335
 -13  -5   0  61.748   8.332
  13   5   0  56.286   9.266
  13   5   0  65.274  11.043
 -15  -5   0  60.597  15.320
  15  -5   0  65.495  12.564
  15  -5   0  80.024  13.845
  15   5   0  52.781  13.145
 -15   5   0  58.329  11.544
  15   5   0  64.345  16.071
   0  -6   0  875.20   23.91
   0  -6   0  837.26   29.81
   0  -6   0  848.10   20.03
   0  -6   0  854.03   15.39
   0  -6   0  883.89   20.99
   0   6   0  863.37   26.15
   0   6   0  840.98   32.89
   0   6   0  861.78   18.67
   0   6   0  828.75   32.55
  -2  -6   0 2792.37   70.51
  -2  -6   0 2722.55   82.48
   2  -6   0 2811.37  105.11
  -2  -6   0 2677.39   62.99
   2  -6   0 2851.38   98.92
  -2  -6   0 2690.29   67.10
  -2  -6   0 2607.01   65.99
   2  -6   0 2861.66   90.37
   2  -6   0 2830.22   79.80
   2  -6   0 2686.28   62.00
  -2   6   0 2616.26   68.07
   2   6   0 2757.58   95.25
  -2   6   0 2649.82   83.64
   2   6   0 2737.96   74.21
  -2   6   0 2691.20   82.61
   2   6   0 2757.03   73.73
   2   6   0 2687.41   71.67
  -4  -6   0  256.42   10.53
   4  -6   0  268.25   15.89
   4  -6   0  277.94    9.34
  -4  -6   0  278.88   12.04
   4  -6   0  255.43    9.56
  -4  -6   0  260.41   14.24
   4  -6   0  262.97   18.11
   4   6   0  288.04   10.60
   4   6   0  275.06    9.49
   4   6   0  291.37   11.81
  -4   6   0  261.28   11.36
  -4   6   0  255.94   15.44
   4   6   0  261.67   14.17
  -4   6   0  239.05   16.35
   4   6   0  277.27   12.96
   6  -6   0  405.14   12.74
  -6  -6   0  415.44   21.18
   6  -6   0  422.17   22.01
   6  -6   0  385.65   13.84
  -6  -6   0  392.41   20.80
  -6   6   0  404.67   11.20
   6   6   0  409.09   20.01
  -6   6   0  456.79   18.12
   6   6   0  420.26   13.89
   6   6   0  412.73   13.65
   8  -6   0  42.295   6.042
  -8  -6   0  39.162   5.305
  -8  -6   0  54.089   3.560
   8  -6   0  34.192   7.570
   8   6   0  38.038   5.507
  -8   6   0  44.583   3.223
   8   6   0  38.866   4.335
   8   6   0  40.417   4.318
 -10  -6   0  183.86   13.87
 -10  -6   0  200.01   12.21
  10  -6   0  202.66   14.33
  10  -6   0  178.16   15.19
 -10   6   0  212.92   12.05
  10   6   0  215.00   12.53
 -12  -6   0  151.88   13.08
  12  -6   0  140.92   11.35
  12  -6   0  102.10   10.97
  12   6   0  121.24   12.09
  12   6   0  144.18   10.59
  14  -6   0  28.915  13.317
 -14  -6   0  33.824   9.969
  14  -6   0  33.079  11.500
  14   6   0  32.578  10.345
  14   6   0  32.841   9.201
  -1  -7   0 1076.21   31.25
  -1  -7   0 1096.90   24.57
   1  -7   0 1090.61   24.58
  -1  -7   0 1082.53   28.04
  -1  -7   0 1141.67   33.61
   1  -7   0 1082.78   34.44
   1  -7   0 1077.70   47.43
   1  -7   0 1132.97   23.52
  -1  -7   0 1087.55   32.73
   1  -7   0 1087.99   27.47
  -1  -7   0 1057.85   23.28
   1   7   0 1043.55   44.43
   1   7   0 1067.17   22.36
  -1   7   0 1055.21   32.35
  -1   7   0 1074.75   34.92
  -1   7   0 1017.00   32.75
   1   7   0 1049.21   23.14
   1   7   0 1044.85   24.23
  -3  -7   0  177.34    8.64
  -3  -7   0  168.81    6.69
  -3  -7   0  183.24    9.77
   3  -7   0  181.48    7.65
   3  -7   0  182.50    9.81
   3  -7   0  173.03    5.56
   3  -7   0  185.24    7.51
   3  -7   0  195.77   11.77
  -3   7   0  176.83    5.88
   3   7   0  180.75    8.50
  -3   7   0  200.38    8.54
   3   7   0  188.26    9.50
   3   7   0  180.33    6.68
   5  -7   0  174.24   10.06
   5  -7   0  153.46    9.58
  -5  -7   0  155.36    7.91
  -5  -7   0  153.89   10.11
   5  -7   0  147.84    8.58
  -5   7   0  164.03   10.14
   5   7   0  155.84   12.04
  -5   7   0  159.88   13.01
   5   7   0  175.74    8.86
   5   7   0  159.30   11.73
  -7  -7   0  14.288   2.033
   7  -7   0  8.2068  3.9687
   7  -7   0  17.849   5.488
  -7  -7   0  7.9691  2.8133
   7   7   0  9.5155  4.5775
  -7   7   0  16.109   2.241
   7   7   0  8.9907  2.3052
   7   7   0  9.6333  3.6811
  -7   7   0  13.840   1.664
  -9  -7   0  35.704   3.731
   9  -7   0  40.578   7.281
   9  -7   0  34.067   7.135
  -9  -7   0  29.100   5.292
   9   7   0  46.750   7.072
   9   7   0  34.073   5.607
  -9   7   0  37.724   3.049
  11  -7   0  129.09   12.18
 -11  -7   0  125.82   11.74
  11  -7   0  120.52   12.71
  11   7   0  124.29   10.97
  13  -7   0  99.946  14.893
  13  -7   0  139.04   16.47
 -13  -7   0  107.56   12.90
  13   7   0  94.371  11.937
  13   7   0  106.63   15.42
   0  -8   0  67.734   5.347
   0  -8   0  78.415   5.468
   0  -8   0  80.977   6.111
   0  -8   0  83.242   5.579
   0  -8   0  72.624   6.261
   0   8   0  85.065   5.542
   0   8   0  84.405   8.164
   0   8   0  83.931   5.127
   2  -8   0  61.062   6.629
  -2  -8   0  51.299   5.535
   2  -8   0  53.440   5.586
  -2  -8   0  52.761   5.665
  -2  -8   0  64.838   3.225
  -2  -8   0  60.827   3.509
  -2  -8   0  50.399   5.360
   2  -8   0  49.466   5.832
   2  -8   0  50.921   4.610
   2  -8   0  51.457   6.072
   2   8   0  55.261   6.372
  -2   8   0  55.882   4.020
   2   8   0  59.477   5.007
   2   8   0  53.276   5.564
  -2   8   0  57.311   5.331
  -4  -8   0  327.65   10.75
   4  -8   0  325.59   11.75
   4  -8   0  311.81   12.76
   4  -8   0  326.24   12.03
   4  -8   0  356.48   29.65
  -4  -8   0  319.22   11.39
  -4  -8   0  313.83   11.24
   4   8   0  308.99   13.78
   4   8   0  328.90   17.56
  -4   8   0  302.36   21.13
   4   8   0  315.48   16.55
  -4   8   0  311.80   10.29
   6  -8   0  31.674   5.090
   6  -8   0  22.152   4.929
  -6  -8   0  25.060   4.952
  -6  -8   0  25.023   2.647
  -6   8   0  32.176   3.109
   6   8   0  22.394   4.635
   8  -8   0  870.86   30.29
  -8  -8   0  852.13   49.70
   8  -8   0  859.54   32.49
  -8  -8   0  889.48   28.12
  -8   8   0  866.59   27.03
   8   8   0  883.10   31.40
   8   8   0  879.46   70.82
 -10  -8   0  84.551  10.422
  10  -8   0  103.26   10.53
  10  -8   0  76.287  10.743
  10   8   0  96.064  10.507
  12  -8   0  21.096   9.442
 -12  -8   0  19.438   7.949
  12  -8   0  28.975  10.305
  12   8   0  25.351   7.326
   1  -9   0  94.165   7.713
   1  -9   0  95.861   6.704
  -1  -9   0  114.68    6.16
  -1  -9   0  102.26    6.68
   1  -9   0  99.926   7.476
   1  -9   0  108.33    7.92
   1  -9   0  103.71    7.63
  -1  -9   0  95.601   6.855
  -1  -9   0  118.67    7.53
  -1  -9   0  105.07    6.15
   1   9   0  100.16    6.27
  -1   9   0  117.44    6.20
  -1   9   0  110.36    9.31
   1   9   0  110.86    7.86
   1   9   0  117.95    7.18
   3  -9   0  766.58   25.60
   3  -9   0  721.94   38.67
   3  -9   0  739.27   22.18
  -3  -9   0  767.31   29.91
  -3  -9   0  747.70   25.71
  -3  -9   0  809.86   43.22
   3  -9   0  748.57   27.95
  -3  -9   0  715.85   23.83
   3   9   0  746.70   57.07
   3   9   0  727.53   27.71
  -3   9   0  776.59   19.36
   3   9   0  770.45   42.61
  -3   9   0  666.19   64.51
   5  -9   0  49.424   5.937
   5  -9   0  42.573   5.869
  -5  -9   0  56.703   6.269
   5  -9   0  54.356   5.669
  -5  -9   0  56.676   4.301
   5   9   0  54.686   6.353
  -5   9   0  64.682   4.264
   7  -9   0  157.06   11.17
   7  -9   0  125.72    8.10
  -7  -9   0  145.45    8.08
  -7  -9   0  112.05   10.59
   7   9   0  136.43   12.29
  -7   9   0  151.40    6.40
   7   9   0  130.85   12.29
   9  -9   0  107.77   10.84
  -9  -9   0  109.08    9.99
   9   9   0  111.86    9.35
  11  -9   0  14.227   6.703
  11  -9   0  31.538   7.757
 -11  -9   0  25.012   6.933
  11   9   0  12.430   8.381
  13  -9   0  12.498  13.439
  13  -9   0  9.1946  8.7910
 -13  -9   0  3.6096  7.3258
  13   9   0  6.3432  9.0660
   0 -10   0  96.184   8.066
   0 -10   0  103.28    9.24
   0 -10   0  94.329   7.968
   0 -10   0  84.064   8.001
   0 -10   0  119.26    7.96
   0  10   0  109.70   11.64
   0  10   0  108.58    7.14
  -2 -10   0  223.63   11.19
  -2 -10   0  206.77   12.03
  -2 -10   0  225.60   11.17
   2 -10   0  224.66    8.62
  -2 -10   0  234.62    8.35
  -2 -10   0  251.33   11.55
   2 -10   0  231.89   11.21
   2 -10   0  229.91   11.64
  -2  10   0  212.53   11.14
   2  10   0  229.61   11.73
  -4 -10   0  37.639   2.575
  -4 -10   0  26.652   6.441
   4 -10   0  25.290   6.196
  -4 -10   0  25.641   4.702
   4 -10   0  16.835   5.207
  -4 -10   0  34.904   3.277
   4 -10   0  30.662   6.392
   4  10   0  28.332   5.437
  -4  10   0  27.474   3.161
   6 -10   0  223.85   15.19
   6 -10   0  231.99   14.71
  -6 -10   0  235.98   12.44
   6 -10   0  221.91   11.86
  -6  10   0  250.81   10.53
   6  10   0  235.52   14.15
   8 -10   0  96.086  10.310
   8 -10   0  67.058   9.472
  -8 -10   0  77.294   8.671
   8  10   0  61.378   6.328
   8  10   0  77.702  10.150
 -10 -10   0  119.69   14.47
  10 -10   0  110.81   15.06
  10 -10   0  112.98   13.67
  10  10   0  120.73   14.01
 -12 -10   0  3.3323  7.4504
  12 -10   0  -5.366   6.166
  12 -10   0  -5.551  11.785
  12  10   0  -1.725   7.184
   1 -11   0  167.22    9.10
  -1 -11   0  187.62   11.88
   1 -11   0  175.55   10.85
  -1 -11   0  152.12   11.13
  -1 -11   0  155.39   10.24
   1 -11   0  162.10   13.47
  -1  11   0  164.88    8.95
   1  11   0  163.80    9.78
  -3 -11   0  48.685   5.664
   3 -11   0  42.745   6.579
  -3 -11   0  51.795   3.637
   3 -11   0  31.124   5.754
   3 -11   0  40.285   5.710
  -3 -11   0  35.292   5.425
  -3  11   0  46.886   5.081
   3  11   0  27.842   5.812
   5 -11   0  5.3411  6.3713
   5 -11   0  19.008   6.001
   5 -11   0  2.2093  3.5375
  -5 -11   0  8.8007  3.8374
  -5  11   0  7.7032  2.6818
   5  11   0  8.1395  5.4293
  -7 -11   0  92.697  10.871
   7 -11   0  103.85   10.51
   7 -11   0  75.059   9.746
   7 -11   0  61.142   9.385
   7  11   0  86.118   9.046
   7  11   0  76.513   9.663
  -9 -11   0  13.231   4.965
   9 -11   0  19.673   7.297
   9 -11   0  13.347   8.604
   9 -11   0  11.023   6.518
   9  11   0  13.996   7.408
 -11 -11   0  62.053  12.435
  11 -11   0  38.760  12.586
  11 -11   0  60.936  10.334
  11  11   0  26.465  11.743
   0 -12   0  223.04   15.73
   0 -12   0  225.26   13.67
   0 -12   0  224.66   14.89
   0 -12   0  232.01   18.33
   0  12   0  222.44   15.55
  -2 -12   0  40.088   7.444
   2 -12   0  35.350   7.577
   2 -12   0  43.240   7.748
  -2 -12   0  48.808   6.286
  -2 -12   0  35.487   5.241
   2 -12   0  36.977   5.579
  -2 -12   0  50.219   5.620
   2  12   0  50.672   6.406
  -2  12   0  61.579   7.069
  -4 -12   0  124.80   10.57
   4 -12   0  108.46   10.14
   4 -12   0  130.27   11.27
  -4 -12   0  130.43   12.78
   4 -12   0  109.98   10.64
  -4  12   0  123.85    8.71
   4  12   0  124.36   10.40
  -6 -12   0  7.7358  5.0870
   6 -12   0  -3.269   5.865
   6 -12   0  7.5820  7.1586
   6 -12   0  6.1566  6.4969
   6  12   0  8.7193  7.4898
   8 -12   0  46.884   8.944
  -8 -12   0  60.162   9.959
   8 -12   0  75.322  12.671
   8 -12   0  48.803   9.638
   8  12   0  47.345  10.080
   8  12   0  58.724  10.558
  10 -12   0 -0.9275  9.7926
  10 -12   0  9.7150  7.7996
  10 -12   0  2.3574  7.5121
 -10 -12   0  21.456   9.671
  10  12   0  22.122  11.763
   1 -13   0  74.424   7.701
   1 -13   0  97.001  11.261
  -1 -13   0  97.451   9.109
  -1 -13   0  102.63   11.75
   1 -13   0  81.191   8.386
   1 -13   0  114.18   10.24
  -1 -13   0  73.538   7.636
  -1  13   0  96.443   9.984
   1  13   0  102.19    9.35
   3 -13   0  48.984   9.251
   3 -13   0  31.024   6.166
   3 -13   0  34.913   5.987
  -3 -13   0  48.809   7.930
  -3 -13   0  46.243   6.778
  -3  13   0  45.357   6.648
   3  13   0  46.913   9.586
  -5 -13   0  5.3613  6.6850
   5 -13   0 -0.9919  4.2378
   5 -13   0  -4.125   7.518
   5 -13   0  5.2780  5.0923
   5  13   0 -0.7495  6.3929
   7 -13   0  -5.872   6.046
  -7 -13   0  2.6236  5.1160
   7 -13   0  -6.034   6.368
   7 -13   0  7.4380  5.0465
   7  13   0  12.112   6.396
   7  13   0  -7.868   5.697
   9 -13   0  15.699   7.697
   9 -13   0  12.426  10.473
   9 -13   0 -0.7605  7.3174
  -9 -13   0  15.532   9.876
   9  13   0  14.214   9.345
   0 -14   0  2.6784  3.7154
   0 -14   0  2.1207  5.4639
   0  14   0  1.7700  4.4482
   2 -14   0  -1.294   5.548
  -2 -14   0  1.1639  4.6076
   2 -14   0 -0.7031  5.4620
  -2 -14   0  2.3032  4.6933
  -2  14   0 -0.1593  6.4158
   2  14   0  1.9940  4.6035
  -4 -14   0  73.553  10.789
   4 -14   0  53.682   8.868
   4  14   0  65.446  10.835
  -6 -14   0  5.8033  6.4065
   6 -14   0  -3.906   5.716
   6  14   0  6.9393  6.1488
   6  14   0  7.4078  6.5026
  -1 -15   0  30.246   7.271
  -1 -15   0  19.203   9.313
   1 -15   0  16.594   6.772
   1  15   0  24.534   9.988
  -1  15   0  19.073   6.362
  -3 -15   0  2.3168  5.3056
   3 -15   0  6.7196  8.2473
   3  15   0  8.8080  9.3818
   5 -15   0  -4.532   9.288
   5  15   0   7.675  10.985
   0 -16   0  56.852  14.672
   0  16   0  50.638  13.299
  16   0  -1  4.1076  8.4595
 -16   0   1   0.511  10.265
 -16   0   1  3.2113  6.0479
  16   0  -1  -1.335   8.677
  14   0  -1  -2.093   5.280
  14   0  -1  2.5870  5.1198
 -14   0   1  -7.035   4.124
  14   0  -1  2.8576  7.0115
 -14   0   1  2.5556  7.4349
  12   0  -1  -9.285   4.192
 -12   0   1  0.7161  5.1651
  12   0  -1  1.8681  5.0364
  12   0  -1  -1.523   4.126
 -12   0   1  -2.009   4.128
 -10   0   1 -0.4518  2.7578
 -10   0   1 -0.0886  1.1638
  10   0  -1 -0.1474  3.3783
  10   0  -1  1.5108  3.0560
 -10   0   1  -1.540   2.245
  10   0  -1  2.6660  4.1928
  -8   0   1 -0.2599  1.8873
   8   0  -1 -0.0252  2.0385
   8   0  -1  -4.703   3.003
  -8   0   1  2.8733  2.3904
  -8   0   1 -0.5067  1.5270
   8   0  -1  0.0486  2.0416
  -8   0   1  1.8039  1.4893
   6   0  -1 -0.1499  2.1641
   6   0  -1 -0.5655  1.3028
   6   0  -1  -1.593   2.202
  -6   0   1  -1.034   1.266
  -6   0   1  -1.972   1.828
  -6   0   1  2.1081  1.4402
  -6   0   1  1.0430  1.5739
   6   0  -1  0.8179  2.3428
   4   0  -1  3.3198  1.5903
   4   0  -1  -2.083   1.032
   4   0  -1 -0.8372  1.0521
  -4   0   1  -1.278   1.232
  -4   0   1 -0.3253  0.7315
  -4   0   1 -0.7808  0.8303
   4   0  -1  0.1641  0.9945
  -4   0   1  -1.142   0.877
   4   0  -1 -0.1541  1.3461
  -2   0   1 -0.6292  0.6287
   2   0  -1  -1.121   0.577
  -2   0   1 -0.1921  0.8492
  -2   0   1 -0.7986  0.2260
  -2   0   1  -1.071   0.609
  -2   0   1 -0.2762  0.4535
   2   0  -1 -0.7825  0.6735
   2   0  -1  -1.605   0.662
  -2   0   1  -1.317   0.799
   2   0  -1  0.1821  0.9067
  -2   0   1 -0.0756  3.2623
  -2   0   1 -0.4142  2.7462
   2   0  -1  3.7387  3.3198
   2   0  -1  0.0867  2.9751
   0   0  -1  -5.256   0.296
   0   0   1  -4.696   0.411
   0   0   1  -4.885   0.497
   0   0  -1  -4.969   0.531
   0   0  -1  -4.901   0.468
   0   0  -1  -4.865   0.650
   0   0   1  -4.151   0.398
   0   0   1  -4.568   0.540
   0   0   1  -3.479   0.596
   0   0   1  -4.115   0.683
   0   0  -1  -4.929   0.668
   0   0  -1  -4.626   0.572
   0   0   1  -5.419   0.714
  -2   0  -1  -1.730   0.707
   2   0   1  -2.481   0.792
   2   0   1  -1.802   0.482
   2   0   1  -2.352   0.796
  -2   0  -1  -1.960   0.315
  -2   0  -1 -0.8870  0.6928
   2   0   1  -1.055   0.639
  -2   0  -1  -3.058   1.863
   2   0   1  -4.656   2.236
   2   0   1  -2.324   2.052
  -2   0  -1  -1.049   2.569
   4   0   1  1.6264  1.2395
  -4   0  -1 -0.3125  0.2896
   4   0   1  1.2441  0.9288
   4   0   1 -0.8126  1.2692
   4   0   1  1.6546  1.6191
  -4   0  -1  -1.283   1.813
  -4   0  -1 -0.4514  0.7864
  -6   0  -1  1.0673  1.2288
   6   0   1  1.9092  2.5013
   6   0   1 -0.1460  1.8326
  -6   0  -1  -2.134   1.928
   6   0   1  0.8425  2.0305
   6   0   1  0.5835  2.9877
  -6   0  -1  0.1963  1.4320
   8   0   1  0.4022  2.1438
  -8   0  -1 -0.9561  2.6061
   8   0   1  -2.768   2.650
  -8   0  -1 -0.2626  1.6843
  -8   0  -1  2.2654  2.5808
   8   0   1 -0.7242  2.5121
  10   0   1  -2.732   3.440
 -10   0  -1  -5.292   3.600
  10   0   1  -1.110   3.493
 -12   0  -1 -0.0456  4.6064
  12   0   1  0.7467  5.2058
  12   0   1  2.9331  3.5073
 -14   0  -1  1.3205  5.5040
  14   0   1  -8.892   9.488
  15  -1  -1  19.166   8.292
  15  -1  -1  22.843   9.082
 -15  -1   1  14.378   8.143
 -15  -1   1  25.587   7.479
  15   1  -1  19.230   6.995
  15   1  -1  2.1031  7.8903
 -15   1   1  13.571   7.947
 -15   1   1  12.541   7.042
  15   1  -1  22.166   9.403
  13  -1  -1  1.7345  5.2607
  13  -1  -1  5.9726  9.1120
 -13  -1   1  -3.663   7.449
 -13   1   1  4.9520  6.2374
 -13   1   1  0.3700  4.3615
  13   1  -1  1.0481  8.8397
  13   1  -1  0.8700  4.2672
  13   1  -1  0.0000  6.7412
 -11  -1   1  524.76   23.35
 -11  -1   1  559.95   28.67
  11  -1  -1  594.55   29.45
  11  -1  -1  535.71   34.09
 -11   1   1  575.34   27.65
 -11   1   1  559.02   28.70
  11   1  -1  541.73   27.64
  11   1  -1  564.20   26.93
 -11   1   1  558.90   23.32
  -9  -1   1  145.26    8.53
   9  -1  -1  137.88    9.56
   9  -1  -1  121.28    7.02
   9  -1  -1  137.38    6.86
  -9  -1   1  133.58   10.47
  -9  -1   1  140.53    6.20
  -9   1   1  138.47    8.63
   9   1  -1  134.22    8.38
  -9   1   1  156.08    6.04
  -9   1   1  128.12    9.18
  -9   1   1  140.87    9.36
   9   1  -1  137.22    6.45
   7  -1  -1 1724.11   85.98
   7  -1  -1 1726.95   43.51
  -7  -1   1 1710.62   57.75
   7  -1  -1 1742.84   61.09
  -7  -1   1 1713.61   74.54
  -7  -1   1 1668.89   76.29
   7  -1  -1 1626.71   91.52
  -7  -1   1 1705.14   66.65
   7  -1  -1 1691.13   42.76
   7   1  -1 1759.55   34.01
   7   1  -1 1725.49   59.55
  -7   1   1 1727.38   31.18
   7   1  -1 1677.17   71.02
  -7   1   1 1621.08   84.53
   7   1  -1 1721.10   43.82
  -7   1   1 1752.07   68.46
  -7   1   1 1667.50   63.49
  -7   1   1 1735.47   67.04
  -5  -1   1 1335.42   38.77
  -5  -1   1 1359.30   54.91
   5  -1  -1 1326.54   38.64
  -5  -1   1 1358.88   33.80
  -5  -1   1 1338.40   24.89
   5  -1  -1 1320.37   45.55
   5  -1  -1 1360.99   47.70
   5  -1  -1 1385.03   37.44
   5   1  -1 1404.42   30.50
  -5   1   1 1424.81   72.11
  -5   1   1 1311.17   90.96
   5   1  -1 1324.90   38.75
   5   1  -1 1419.92   37.10
  -5   1   1 1354.78   36.52
  -5   1   1 1401.39   32.54
   5   1  -1 1372.01   36.18
   5   1  -1 1422.48   33.37
  -5   1   1 1365.39   51.79
  -3  -1   1 4328.02  127.28
   3  -1  -1 4299.32  107.19
  -3  -1   1 4135.59  255.52
   3  -1  -1 4202.18  120.06
  -3  -1   1 4187.95  120.99
   3  -1  -1 4066.35   88.71
   3  -1  -1 4174.41   90.39
  -3  -1   1 4231.77  147.26
  -3   1   1 4333.59  141.95
   3   1  -1 4171.99  135.68
  -3   1   1 4106.43   89.70
  -3   1   1 4363.27  154.78
  -3   1   1 4114.27  214.14
   3   1  -1 4236.37  142.09
  -3   1   1 4088.00  156.35
   3   1  -1 4120.52  142.19
   3   1  -1 4351.21  132.69
  -3  -1   1 4313.78  227.30
   3  -1  -1 4221.60  172.96
  -3  -1   1 4269.54  131.41
   3  -1  -1 4306.49  130.25
   3   1  -1 4150.71  173.78
   3   1  -1 4306.01  105.71
  -3   1   1 4384.05  162.00
  -3   1   1 4223.37  191.90
  -1  -1   1 4420.94  144.32
   1  -1  -1 4214.48  178.16
  -1  -1   1 4096.67  127.90
   1  -1  -1 4146.90  190.32
   1  -1  -1 4326.41  100.46
  -1  -1   1 4363.75  131.16
  -1   1   1 4324.69  156.55
  -1   1   1 4331.22  121.95
   1   1  -1 4214.35  137.39
   1   1  -1 4133.42  133.04
  -1  -1   1 4317.05  169.24
  -1  -1   1 4221.21  100.89
   1  -1  -1 4222.82  110.04
   1   1  -1 4212.75  184.23
  -1   1   1 4399.32  162.28
  -1   1   1 4464.08  225.07
  -1  -1  -1 5018.32  198.44
  -1  -1  -1 5010.87  132.62
   1  -1   1 5440.04  257.15
   1  -1   1 5092.38  190.31
   1   1   1 4988.35   74.76
   1   1   1 5009.44  189.18
  -1   1  -1 4977.73  146.91
   1  -1   1 4989.05  242.80
  -1  -1  -1 5101.19  444.62
  -1  -1  -1 4821.22  157.60
   1  -1   1 4900.29  201.36
   1   1   1 4979.66   96.52
  -1   1  -1 4967.88  180.72
  -1   1  -1 4861.53  219.59
   1   1   1 4809.85  158.61
   3  -1   1 2219.41   83.00
  -3  -1  -1 2118.43   66.08
   3  -1   1 2104.87   86.68
   3  -1   1 2180.09   52.81
   3  -1   1 2150.20  107.97
  -3  -1  -1 2131.62   52.61
  -3   1  -1 2149.60   94.81
  -3   1  -1 2018.75   67.51
  -3   1  -1 2001.28   76.30
   3   1   1 2229.67   85.21
   3   1   1 2124.05   65.40
   3   1   1 2126.43   70.10
  -3   1  -1 2073.02   77.39
   3   1   1 2119.81   59.54
   5  -1   1  738.11   27.51
  -5  -1  -1  730.14   18.06
  -5  -1  -1  745.64   18.98
   5  -1   1  769.23   32.80
   5  -1   1  728.40   21.28
   5  -1   1  764.54   20.10
  -5  -1  -1  728.86   29.86
   5   1   1  752.21   15.96
  -5   1  -1  732.25   26.73
   5   1   1  747.64   32.76
   5   1   1  752.75   13.74
  -5   1  -1  727.39   20.81
  -5   1  -1  732.62   26.42
   5   1   1  764.23   23.02
  -5   1  -1  711.29   14.50
  -7  -1  -1  571.18   16.14
  -7  -1  -1  541.42   12.33
   7  -1   1  576.55   29.48
   7  -1   1  561.30   27.05
   7  -1   1  553.22   12.25
  -7  -1  -1  543.04   15.79
   7   1   1  590.25   14.09
  -7   1  -1  568.37   17.65
   7   1   1  595.05   17.43
  -7   1  -1  556.70   15.41
  -7   1  -1  535.40   17.50
  -7   1  -1  551.87   25.40
   7   1   1  526.32   35.87
   9  -1   1  61.306   6.604
  -9  -1  -1  57.736   6.778
   9  -1   1  61.236   5.129
  -9  -1  -1  83.818   6.049
  -9  -1  -1  71.645   7.601
  -9   1  -1  57.609   7.339
  -9   1  -1  65.102   5.312
   9   1   1  78.730   6.951
   9   1   1  57.457   6.534
  11  -1   1  170.35   10.64
  11  -1   1  131.67   11.60
 -11  -1  -1  174.80   11.69
  11   1   1  159.45   10.33
 -11   1  -1  120.79   12.59
  11   1   1  166.15   11.87
  13  -1   1  64.392  11.798
 -13  -1  -1  60.687  11.213
 -13   1  -1  65.459  10.513
  13   1   1  64.142   9.596
  13   1   1  63.367   8.350
  15  -1   1  11.550  12.593
  15  -1   1   0.942  11.136
 -15  -1  -1  19.351   9.644
  15   1   1  20.140  12.068
 -15   1  -1  15.817   7.994
  16  -2  -1  19.254  11.369
 -16  -2   1  14.291   9.483
  16  -2  -1  15.206  11.594
 -16  -2   1  19.922   8.496
 -16   2   1  21.356   9.479
  16   2  -1  24.378  11.458
 -16   2   1  15.725   8.954
  16   2  -1  22.874  12.623
  14  -2  -1  -2.520   8.779
 -14  -2   1  2.1468  6.0967
 -14  -2   1  -1.031   5.063
  14  -2  -1  9.9936  6.8322
  14   2  -1 -0.1971  4.7863
  14   2  -1  4.9870  7.5462
 -14   2   1  0.8302  6.8528
  14   2  -1  -1.386   5.334
 -14   2   1  1.3982  5.4775
 -12  -2   1  99.758  11.328
  12  -2  -1  143.15   11.81
  12  -2  -1  110.05   10.92
 -12  -2   1  125.68    8.67
  12   2  -1  105.69   10.06
 -12   2   1  116.29   10.27
  12   2  -1  122.30    9.19
 -12   2   1  100.45   11.83
  10  -2  -1  226.42   12.34
 -10  -2   1  236.19   10.45
  10  -2  -1  244.52   11.32
 -10  -2   1  233.81   13.67
  10   2  -1  241.29    9.56
 -10   2   1  221.00   12.91
 -10   2   1  239.29   12.15
  10   2  -1  204.52   16.98
 -10   2   1  250.52    8.54
 -10   2   1  239.23   12.99
   8  -2  -1  138.58    9.44
   8  -2  -1  146.57    7.62
  -8  -2   1  156.09    9.62
   8  -2  -1  150.33    9.69
  -8  -2   1  133.18    8.72
  -8  -2   1  133.44    8.60
  -8   2   1  153.74    8.20
  -8   2   1  144.86    7.48
  -8   2   1  145.23    8.50
  -8   2   1  143.92    7.61
  -8   2   1  143.74    6.73
   8   2  -1  153.32    6.78
   8   2  -1  136.30   10.88
   8   2  -1  153.52    9.90
  -6  -2   1  341.98    9.23
  -6  -2   1  332.29    9.51
   6  -2  -1  345.01   12.39
  -6  -2   1  360.03   13.50
   6  -2  -1  354.25   12.03
  -6  -2   1  354.99   17.20
   6  -2  -1  323.94   14.50
   6  -2  -1  361.37   19.43
  -6   2   1  312.34    8.53
   6   2  -1  335.12   22.93
  -6   2   1  355.97   10.64
   6   2  -1  333.99   17.33
  -6   2   1  333.33   11.47
  -6   2   1  327.41   17.23
   6   2  -1  349.07   10.39
   6   2  -1  336.64   10.50
   4  -2  -1  347.07   24.01
  -4  -2   1  357.94   10.77
  -4  -2   1  357.26   18.34
   4  -2  -1  336.63   16.23
   4  -2  -1  333.71    6.93
   4  -2  -1  343.85   11.16
  -4  -2   1  340.00   11.23
  -4  -2   1  324.68   25.29
   4   2  -1  342.67   10.48
   4   2  -1  344.32    7.91
  -4   2   1  328.55   11.44
  -4   2   1  346.83   13.59
   4   2  -1  349.56    9.90
  -4   2   1  351.39   25.63
  -4   2   1  349.99   11.85
   4   2  -1  338.67   13.36
  -4   2   1  337.94   11.26
   2  -2  -1 1151.00   55.37
   2  -2  -1 1215.71   41.58
  -2  -2   1 1184.49   37.27
   2  -2  -1 1147.07   61.25
  -2  -2   1 1180.13   59.92
  -2  -2   1 1258.24   59.28
  -2  -2   1 1189.16   31.48
   2  -2  -1 1157.18   38.24
  -2  -2   1 1197.15   37.53
  -2   2   1 1207.89   48.17
   2   2  -1 1216.89   44.14
   2   2  -1 1184.77   57.48
  -2   2   1 1222.58   45.57
   2   2  -1 1212.82   59.93
   2   2  -1 1218.94   52.65
  -2   2   1 1197.97   43.44
  -2   2   1 1199.19   31.54
  -2  -2   1 1263.84   61.80
   2  -2  -1 1180.51   47.69
  -2  -2   1 1240.41   41.72
   2  -2  -1 1143.65   63.77
  -2   2   1 1198.86   58.87
  -2   2   1 1272.84   56.82
   2   2  -1 1241.11   41.51
   2   2  -1 1190.29   42.73
   0  -2  -1  613.24   19.05
   0  -2  -1  598.45   22.25
   0  -2  -1  616.25   21.05
   0  -2  -1  618.57   24.71
   0  -2  -1  620.89   14.39
   0  -2  -1  603.35   20.45
   0  -2   1  626.19   22.72
   0  -2   1  647.61   22.72
   0  -2   1  619.58   16.85
   0   2   1  647.44   19.22
   0   2   1  615.47   20.39
   0   2  -1  626.24   20.17
   0   2  -1  609.80   16.73
   0   2  -1  615.07   19.29
   0   2  -1  603.06   18.06
   0   2   1  615.02   17.79
   0   2   1  616.19   16.21
   0   2   1  610.41   14.68
   0   2   1  635.58   23.62
   0  -2   1  627.11   24.67
   0  -2   1  588.70   22.67
   0  -2  -1  620.14   41.96
   0   2  -1  582.42   21.15
   0   2   1  586.96   15.58
   0   2   1  625.66   36.16
   2  -2   1 2563.62   69.11
   2  -2   1 2721.70  122.76
  -2  -2  -1 2549.68   96.71
  -2  -2  -1 2558.35   74.23
  -2  -2  -1 2529.22   71.88
   2   2   1 2660.94   78.99
  -2   2  -1 2668.34  109.47
   2   2   1 2568.42   80.40
   2   2   1 2678.28  127.73
  -2  -2  -1 2641.34  151.94
  -2  -2  -1 2600.67  166.89
   2  -2   1 2480.48  124.70
   2  -2   1 2606.97   74.02
  -2   2  -1 2483.81  104.74
   2   2   1 2563.98  158.20
   2   2   1 2559.61  118.88
   4  -2   1  663.38   26.58
  -4  -2  -1  664.72   15.07
   4  -2   1  694.18   16.38
   4  -2   1  655.07   24.08
   4  -2   1  662.02   24.57
  -4  -2  -1  685.37   22.23
  -4  -2  -1  655.76   20.58
  -4   2  -1  651.93   21.42
   4   2   1  674.67   21.61
   4   2   1  688.27   16.71
   4   2   1  671.39   17.77
  -4   2  -1  660.37   25.33
   4   2   1  714.24   20.40
  -4   2  -1  654.74   19.07
  -6  -2  -1  387.14   15.01
   6  -2   1  388.65   23.69
  -6  -2  -1  399.83   12.16
   6  -2   1  381.78   12.08
   6  -2   1  375.89   18.99
  -6  -2  -1  395.54   14.89
   6  -2   1  377.87   14.48
  -6   2  -1  354.55   16.53
   6   2   1  358.07   13.13
  -6   2  -1  361.34   11.02
   6   2   1  373.68   16.76
  -6   2  -1  372.74   17.33
   6   2   1  383.05   12.51
  -8  -2  -1  71.789   8.049
   8  -2   1  65.267   5.270
  -8  -2  -1  65.563   5.806
   8  -2   1  57.337   4.594
  -8  -2  -1  68.564   4.414
   8   2   1  52.942   6.465
  -8   2  -1  67.800   3.773
  -8   2  -1  67.444   6.982
   8   2   1  60.236   4.860
   8   2   1  64.204   6.568
  -8   2  -1  71.501   4.729
  10  -2   1  349.46   20.56
 -10  -2  -1  338.48   15.94
  10  -2   1  347.32   15.66
 -10  -2  -1  324.97   15.34
 -10   2  -1  339.79   18.02
  10   2   1  329.25   21.43
 -10   2  -1  364.31   15.64
 -10   2  -1  335.50   17.97
  10   2   1  333.66   16.91
 -10   2  -1  365.16   24.26
 -12  -2  -1  123.33   11.02
  12  -2   1  101.04   13.03
  12  -2   1  127.35   12.04
  12   2   1  143.11   12.62
 -12   2  -1  100.52   10.16
  12   2   1  113.34    9.10
 -14  -2  -1  11.698   7.604
  14  -2   1  18.109   7.903
  14  -2   1  12.221   8.111
  14   2   1  3.2476  6.6846
  14   2   1  18.389   7.446
 -15  -3   1  6.2119  7.3595
  15  -3  -1  15.328  10.218
  15  -3  -1  14.395   7.550
 -15  -3   1  21.962   8.154
  15   3  -1  8.7714  7.6995
 -15   3   1  14.047   6.771
  15   3  -1  22.579  10.693
  15   3  -1  14.805   9.306
 -15   3   1  14.653   5.341
 -13  -3   1  30.819   8.664
 -13  -3   1  31.170   6.087
  13  -3  -1  36.495   7.132
  13  -3  -1  41.063   7.105
 -13   3   1  36.638   6.487
 -13   3   1  24.603   6.771
  13   3  -1  38.710   7.210
  13   3  -1  35.955   7.007
  11  -3  -1  455.75   22.14
  11  -3  -1  498.74   21.66
 -11  -3   1  513.50   20.70
 -11  -3   1  510.83   27.61
  11   3  -1  511.81   22.68
  11   3  -1  496.17   19.41
 -11   3   1  514.84   19.71
 -11   3   1  493.32   21.48
   9  -3  -1  587.42   20.31
   9  -3  -1  613.36   33.47
  -9  -3   1  587.66   25.27
  -9  -3   1  567.51   20.03
  -9   3   1  586.58   25.35
   9   3  -1  588.73   16.00
  -9   3   1  563.33   24.46
   9   3  -1  592.99   29.45
  -9   3   1  582.32   16.56
   9   3  -1  547.33   36.43
   9   3  -1  595.89   20.93
  -7  -3   1  941.13   55.07
  -7  -3   1  982.56   30.17
  -7  -3   1 1014.46   33.00
   7  -3  -1 1023.77   18.01
   7  -3  -1 1042.20   48.79
   7  -3  -1 1032.45   58.40
   7   3  -1 1056.33   21.61
  -7   3   1  976.80   35.73
  -7   3   1 1057.88   31.74
  -7   3   1  986.36   26.71
   7   3  -1 1023.01   46.64
   7   3  -1 1032.48   27.38
  -7   3   1  969.22   24.60
  -5  -3   1 1969.36   78.88
  -5  -3   1 1909.46   87.66
   5  -3  -1 1980.48   50.02
   5  -3  -1 1988.35   49.14
  -5  -3   1 1917.97   68.52
   5  -3  -1 2049.74   58.67
   5  -3  -1 1896.41  110.07
   5   3  -1 2065.98   45.58
   5   3  -1 1971.13   40.40
  -5   3   1 2113.53   68.28
   5   3  -1 2060.73   76.04
  -5   3   1 2010.28   48.74
  -5   3   1 1910.59   54.85
  -5   3   1 2016.51   80.33
   5   3  -1 1996.36   50.93
  -5   3   1 1965.89   36.11
   3  -3  -1  597.69   17.04
  -3  -3   1  583.73   22.94
  -3  -3   1  605.45   14.87
   3  -3  -1  608.50   41.51
  -3  -3   1  586.44   22.37
   3  -3  -1  590.96   15.62
   3  -3  -1  613.69   14.85
  -3   3   1  574.15   15.49
  -3   3   1  622.06   26.67
  -3   3   1  631.59   20.60
   3   3  -1  604.15   18.96
  -3   3   1  600.78   19.73
   3   3  -1  610.24   24.39
   3   3  -1  633.97   18.19
   3   3  -1  628.80   15.54
   1  -3  -1 7031.52  246.59
  -1  -3   1 7021.13  156.33
  -1  -3   1 7377.32  202.91
   1  -3  -1 6835.27  171.44
  -1   3   1 7106.00  205.51
   1   3  -1 7017.12  211.33
  -1   3   1 7059.73  226.69
   1   3  -1 6979.34  201.78
   1  -3   1 2156.30   65.60
  -1  -3  -1 2081.38   74.25
   1  -3   1 2111.83   62.04
  -1  -3  -1 2041.69   44.09
   1  -3   1 2120.69   82.54
  -1  -3  -1 2007.13   62.45
  -1  -3  -1 1980.50   50.39
   1   3   1 2103.90  109.39
   1   3   1 2143.67   55.60
   1   3   1 2164.17   49.64
  -1   3  -1 2032.44   65.49
   1   3   1 2087.83   84.99
  -1   3  -1 2056.81   51.54
  -1   3  -1 1944.77   59.51
   1   3   1 2105.85   69.92
  -3  -3  -1  543.58   15.59
  -3  -3  -1  574.99   14.82
   3  -3   1  590.58   14.25
   3  -3   1  563.14   17.68
   3  -3   1  543.04   26.03
   3  -3   1  540.60   16.11
  -3  -3  -1  528.86   17.46
   3   3   1  572.55   17.25
   3   3   1  561.30   17.85
  -3   3  -1  535.19   13.19
   3   3   1  551.79   24.55
   3   3   1  551.07   12.51
  -5  -3  -1  624.38   30.25
  -5  -3  -1  644.07   22.42
   5  -3   1  651.37   22.88
   5  -3   1  647.04   21.53
  -5  -3  -1  636.70   21.17
   5  -3   1  636.49   29.64
  -5   3  -1  613.44   19.86
  -5   3  -1  605.28   24.53
   5   3   1  626.25   21.64
   5   3   1  631.31   32.45
  -5   3  -1  637.45   22.47
   5   3   1  648.40   24.28
   5   3   1  637.20   22.37
  -7  -3  -1  122.19   10.58
  -7  -3  -1  145.06    7.02
  -7  -3  -1  137.42    6.60
   7  -3   1  123.47    7.65
   7  -3   1  127.61    7.56
   7   3   1  141.97    7.81
   7   3   1  133.40    7.47
  -7   3  -1  136.53    7.12
  -7   3  -1  141.94    6.03
   9  -3   1  0.1171  3.1666
  -9  -3  -1  -4.346   3.100
  -9  -3  -1  2.4613  4.4385
   9  -3   1  4.0202  3.9736
   9   3   1 -0.4357  3.2164
  -9   3  -1  0.5433  3.2691
   9   3   1  -1.539   3.169
   9   3   1  2.6593  2.1792
  -9   3  -1  1.8779  1.5549
  -9   3  -1 -0.4864  1.3205
 -11  -3  -1  261.95   16.20
  11  -3   1  268.45   18.28
  11  -3   1  272.87   18.91
  11   3   1  278.09   17.46
 -11   3  -1  239.34   19.30
  11   3   1  266.32   14.80
 -11   3  -1  276.80   16.59
 -13  -3  -1  14.806   7.658
  13  -3   1  27.641   9.133
  13  -3   1  26.915   8.473
  13   3   1  21.395   7.163
  13   3   1  31.041   8.763
 -13   3  -1  25.832   9.242
 -15  -3  -1  18.237   9.163
  15  -3   1   9.352  13.099
  15  -3   1   9.127  11.702
  15   3   1  22.275  10.494
 -15   3  -1  -8.016  10.410
  14  -4  -1  42.905  10.330
 -14  -4   1  36.072   9.839
 -14  -4   1  54.333   8.206
  14  -4  -1  47.032   7.402
 -14   4   1  26.483   8.923
  14   4  -1  29.948   9.198
  14   4  -1  38.449   9.153
 -14   4   1  33.192   7.876
  12  -4  -1  544.37   27.70
 -12  -4   1  523.00   28.63
 -12  -4   1  531.96   16.98
  12  -4  -1  511.41   29.36
 -12   4   1  526.84   23.58
  12   4  -1  549.55   34.85
 -12   4   1  480.63   23.91
  12   4  -1  547.18   26.49
  10  -4  -1  363.76   17.00
  10  -4  -1  348.28   22.71
 -10  -4   1  359.36   10.83
 -10  -4   1  330.10   17.92
  10   4  -1  378.87   17.29
  10   4  -1  346.40   16.38
 -10   4   1  362.81   15.29
 -10   4   1  383.89   16.62
  10   4  -1  346.83   25.93
   8  -4  -1  262.57   13.60
   8  -4  -1  260.38   11.65
   8  -4  -1  292.22   19.12
  -8  -4   1  275.50   16.19
  -8  -4   1  276.23    9.15
   8   4  -1  266.63   12.25
   8   4  -1  271.43   11.01
  -8   4   1  275.08   11.37
  -8   4   1  269.65   13.33
   8   4  -1  293.30   13.68
  -8   4   1  286.06   11.16
  -6  -4   1  422.43   10.90
   6  -4  -1  424.19   19.85
   6  -4  -1  437.34   15.19
   6  -4  -1  437.71   13.12
   6  -4  -1  413.70   24.09
  -6  -4   1  403.97   25.69
  -6  -4   1  420.71   15.38
   6   4  -1  455.73   13.67
  -6   4   1  430.28   12.85
   6   4  -1  452.15   24.04
  -6   4   1  426.71   12.11
   6   4  -1  427.43   25.39
  -6   4   1  428.97   20.86
  -6   4   1  467.20   17.62
   6   4  -1  438.76   16.41
  -4  -4   1  265.96    7.48
   4  -4  -1  268.51    7.90
   4  -4  -1  269.52   12.20
  -4  -4   1  257.63   12.54
   4  -4  -1  266.04   11.33
   4  -4  -1  272.00    9.39
  -4  -4   1  256.49    8.90
  -4   4   1  269.81    8.81
   4   4  -1  267.52   13.18
   4   4  -1  273.73    8.35
   4   4  -1  261.73   12.60
   4   4  -1  263.09    7.61
   4   4  -1  282.96   14.44
   4   4  -1  252.21   10.24
  -4   4   1  262.75    7.50
  -4   4   1  267.89   10.33
  -2  -4   1  741.75   19.21
   2  -4  -1  743.86   31.89
   2  -4  -1  736.50   22.54
   2  -4  -1  791.67   18.68
  -2  -4   1  749.29   15.49
  -2  -4   1  759.49   26.02
   2  -4  -1  801.88   21.85
  -2   4   1  737.86   17.81
   2   4  -1  778.97   22.45
   2   4  -1  776.59   18.43
  -2   4   1  724.26   21.28
   2   4  -1  773.29   25.26
  -2   4   1  773.72   23.66
  -2   4   1  785.23   22.09
   2   4  -1  750.09   19.78
   0  -4   1  30.479   2.645
   0  -4  -1  28.668   2.565
   0  -4   1  33.110   3.229
   0  -4   1  26.615   2.057
   0  -4  -1  29.458   2.555
   0  -4   1  28.810   1.619
   0  -4  -1  27.514   2.751
   0  -4  -1  25.564   2.613
   0  -4  -1  25.730   2.873
   0  -4  -1  29.901   2.712
   0   4   1  28.201   2.967
   0   4  -1  29.511   2.200
   0   4   1  24.953   2.524
   0   4   1  25.473   2.039
   0   4   1  31.028   1.786
   0   4   1  28.476   2.869
   0   4  -1  30.318   2.275
   0   4  -1  29.824   2.189
  -2  -4  -1  307.10    9.34
   2  -4   1  307.21    9.13
   2  -4   1  320.71   12.68
  -2  -4  -1  301.20    8.87
  -2  -4  -1  297.84   11.25
   2  -4   1  312.62    8.74
   2   4   1  323.88   11.86
  -2   4  -1  288.36    8.68
   2   4   1  317.52   16.18
  -2   4  -1  299.23   10.05
   2   4   1  320.32    8.30
  -2   4  -1  287.45    9.77
   2   4   1  314.86   12.80
   2   4   1  338.06   15.47
   4  -4   1 1399.67   56.88
  -4  -4  -1 1347.47   47.22
  -4  -4  -1 1322.92   35.62
   4  -4   1 1348.92   27.36
   4  -4   1 1442.32   45.58
   4  -4   1 1442.25   56.60
   4   4   1 1387.17   43.30
   4   4   1 1407.73   53.37
   4   4   1 1428.67   49.90
   4   4   1 1367.28   31.30
  -4   4  -1 1384.08   59.35
  -6  -4  -1  616.20   37.87
   6  -4   1  658.57   16.59
   6  -4   1  651.70   15.63
  -6  -4  -1  659.78   27.29
  -6  -4  -1  669.23   23.63
   6  -4   1  687.69   39.17
   6   4   1  665.10   23.31
   6   4   1  713.62   19.80
   8  -4   1  416.89   13.39
  -8  -4  -1  388.51   13.83
   8  -4   1  399.32   16.25
  -8  -4  -1  395.43   18.82
   8   4   1  404.16   15.71
  -8   4  -1  377.37   14.94
   8   4   1  388.30   14.31
   8   4   1  387.15   13.56
  -8   4  -1  388.63   19.57
   8   4   1  404.65   27.82
  10  -4   1  271.10   16.86
  10  -4   1  253.42   16.98
 -10  -4  -1  300.78   15.36
 -10   4  -1  253.46   19.14
  10   4   1  271.62   14.51
  10   4   1  268.36   12.63
 -10   4  -1  250.87   13.55
 -12  -4  -1  51.512  11.220
  12  -4   1  63.618   9.397
  12  -4   1  58.584   9.256
  12   4   1  50.158   9.451
  12   4   1  68.626   8.440
  14  -4   1  51.099  10.350
 -14  -4  -1  42.441  10.952
  14  -4   1  36.149  13.193
 -14   4  -1  40.871  10.515
  14   4   1  37.144   9.281
  14   4   1  36.272  13.495
 -15  -5   1  128.47   18.29
  15  -5  -1  140.24   12.97
  15  -5  -1  113.28   13.60
  15   5  -1  131.66   17.33
  15   5  -1  122.15   14.77
 -15   5   1  113.38   16.16
  13  -5  -1  0.0240  6.1305
 -13  -5   1  5.3815  6.2316
  13  -5  -1  0.7475  5.5061
 -13  -5   1  5.0173  4.0635
 -13   5   1  -2.282   4.841
  13   5  -1  -5.151   6.260
  13   5  -1  -5.125   6.077
 -13   5   1  1.6841  4.3798
 -11  -5   1  2.1304  2.9018
  11  -5  -1  1.3890  6.5254
  11  -5  -1  1.8257  3.8482
 -11  -5   1  5.8669  4.8637
 -11   5   1  2.0976  4.8176
  11   5  -1  3.8843  4.5618
 -11   5   1  9.6982  5.9309
  -9  -5   1  449.17   17.78
   9  -5  -1  468.96   25.29
  -9  -5   1  446.04   16.53
   9  -5  -1  451.21   15.85
  -9   5   1  408.55   21.28
   9   5  -1  425.80   29.10
   9   5  -1  454.56   17.92
   9   5  -1  478.23   27.29
  -9   5   1  421.60   19.39
  -9   5   1  470.15   14.25
   7  -5  -1  168.81    7.56
   7  -5  -1  164.87    7.78
  -7  -5   1  168.05    8.18
   7  -5  -1  168.43   11.74
  -7  -5   1  164.14    8.32
  -7   5   1  151.18    9.02
   7   5  -1  145.70   10.84
   7   5  -1  152.02   10.72
  -7   5   1  161.75    8.88
  -7   5   1  164.48    8.87
   7   5  -1  169.11    9.52
   7   5  -1  152.83    7.54
   7   5  -1  161.20    9.48
  -5  -5   1  125.43    8.35
   5  -5  -1  122.79    7.08
   5  -5  -1  136.77    8.45
  -5  -5   1  135.68    5.12
   5  -5  -1  130.97    9.39
   5  -5  -1  125.33    5.94
  -5  -5   1  134.29    7.57
  -5   5   1  136.90    7.23
   5   5  -1  128.91    8.27
   5   5  -1  154.33    8.56
   5   5  -1  131.56    5.16
   5   5  -1  136.86    7.14
   5   5  -1  126.87    6.08
   5   5  -1  148.22    6.89
  -5   5   1  130.94    8.16
  -5   5   1  133.27    6.46
  -5   5   1  125.70    7.52
  -3  -5   1  298.02   13.84
   3  -5  -1  305.98   19.59
  -3  -5   1  294.16    9.36
  -3  -5   1  300.94    9.40
   3  -5  -1  293.89   13.53
   3  -5  -1  303.84   10.31
   3  -5  -1  301.81   10.15
  -3  -5   1  295.99    6.63
   3  -5  -1  302.27   15.31
   3   5  -1  310.62    6.77
  -3   5   1  291.61    9.81
  -3   5   1  304.92   11.82
   3   5  -1  310.39    9.27
  -3   5   1  297.73   14.05
   3   5  -1  289.28   15.03
  -3   5   1  321.13   10.79
   3   5  -1  309.16   12.13
  -1  -5   1  926.58   22.52
   1  -5  -1  913.48   35.04
   1  -5  -1  958.59   20.25
  -1  -5   1  891.37   30.37
  -1  -5   1  903.23   28.77
   1  -5  -1  899.08   36.91
   1  -5  -1  928.55   27.71
   1  -5  -1  890.21   24.60
  -1   5   1  922.57   31.26
  -1   5   1  912.74   29.49
  -1   5   1  917.99   18.56
   1   5  -1  904.30   28.15
   1   5  -1  910.70   15.90
  -1   5   1  910.16   56.44
   1   5  -1  888.79   31.73
   1   5  -1  907.07   26.44
  -1   5   1  928.94   28.74
   1  -5   1 1395.07   30.83
  -1  -5  -1 1245.61   48.75
   1  -5   1 1366.44   30.99
  -1  -5  -1 1263.02   32.67
  -1  -5  -1 1292.19   27.52
  -1  -5  -1 1322.50   36.26
   1  -5   1 1386.67   43.12
   1  -5   1 1328.22   60.06
  -1  -5  -1 1312.09   34.35
  -1  -5  -1 1268.94   28.00
   1   5   1 1279.71   46.49
  -1   5  -1 1258.30   28.69
   1   5   1 1318.86   23.33
  -1   5  -1 1265.84   38.90
   1   5   1 1297.58   37.33
  -1   5  -1 1302.70   41.40
   1   5   1 1327.65   28.38
   3  -5   1 1065.38   43.00
   3  -5   1 1069.24   37.84
  -3  -5  -1 1008.19   27.96
  -3  -5  -1 1037.98   26.17
   3  -5   1 1090.49   32.93
  -3  -5  -1 1050.14   23.44
   3  -5   1 1057.01   36.20
   3   5   1 1122.86   30.69
   3   5   1 1101.99   30.94
  -3   5  -1 1008.58   33.82
   3   5   1 1112.62   62.91
   3   5   1 1081.21   23.87
  -3   5  -1 1041.50   34.98
   3   5   1 1109.71   38.51
   5  -5   1  462.49   11.43
  -5  -5  -1  466.98   12.84
   5  -5   1  429.35   15.59
   5  -5   1  490.35   30.53
   5   5   1  470.52   18.06
   5   5   1  461.85   24.72
   5   5   1  473.31   15.35
   5   5   1  477.80   27.22
   7  -5   1  303.91   15.16
  -7  -5  -1  320.10   11.18
  -7  -5  -1  308.20   13.53
   7  -5   1  301.45   13.44
   7   5   1  315.98   15.80
   7   5   1  329.67   19.17
   7   5   1  339.29   18.69
  -9  -5  -1  67.214   8.999
   9  -5   1  61.287   8.363
   9  -5   1  80.715   7.651
   9   5   1  76.482   7.976
  11  -5   1  29.227   7.244
  11  -5   1  47.968   8.703
 -11  -5  -1  38.110   6.962
  11   5   1  40.799   6.784
 -11   5  -1  49.024   6.407
  11   5   1  34.528   9.292
  13  -5   1  56.812  10.460
 -13  -5  -1  68.062  12.462
  13  -5   1  37.823   8.543
  13   5   1  77.750  11.339
  13   5   1  62.650  10.275
 -14  -6   1  11.833   7.961
  14  -6  -1  11.011   7.475
  14  -6  -1  20.078   9.288
 -14   6   1  5.4500  6.2373
  14   6  -1  18.823   8.667
  14   6  -1  7.1636  7.7663
  12  -6  -1  29.259   7.645
  12  -6  -1  36.147   7.853
 -12  -6   1  48.979   6.885
 -12  -6   1  36.765   8.287
  12   6  -1  50.987   7.739
 -12   6   1  31.305   6.397
  12   6  -1  36.053  10.245
 -12   6   1  54.624  10.131
  10  -6  -1  44.648   7.072
  10  -6  -1  29.801   7.621
 -10  -6   1  33.568   6.327
 -10  -6   1  49.785   5.579
  10   6  -1  39.704   6.895
 -10   6   1  25.892   5.792
  10   6  -1  33.119   4.102
   8  -6  -1  79.088   8.015
   8  -6  -1  89.681   7.465
  -8  -6   1  81.056   9.115
  -8  -6   1  86.319   4.835
   8   6  -1  72.822   6.066
  -8   6   1  91.217   5.820
   8   6  -1  79.897   6.585
  -8   6   1  87.243   5.973
  -8   6   1  77.651   7.937
   8   6  -1  90.041   9.169
   6  -6  -1  188.82    8.79
  -6  -6   1  173.13    8.22
   6  -6  -1  190.60   14.07
  -6  -6   1  166.08    8.68
   6  -6  -1  160.78   10.68
   6   6  -1  179.29    6.94
  -6   6   1  192.26    6.06
   6   6  -1  188.05   10.87
   6   6  -1  169.74   10.82
   6   6  -1  203.74   12.17
   6   6  -1  192.12   11.28
  -6   6   1  193.44   11.40
  -4  -6   1  92.882   5.961
  -4  -6   1  83.545   4.085
  -4  -6   1  88.529   6.730
   4  -6  -1  97.121   5.869
   4  -6  -1  88.250   5.603
   4  -6  -1  86.226   5.588
   4  -6  -1  93.241   5.683
   4  -6  -1  86.873   5.860
  -4   6   1  82.567   5.328
   4   6  -1  98.267   5.863
   4   6  -1  87.904   6.393
  -4   6   1  84.295   6.603
  -4   6   1  85.796   4.834
   4   6  -1  78.234   5.663
   4   6  -1  94.847   8.351
  -4   6   1  94.639   6.793
   4   6  -1  89.044   4.675
   2  -6  -1 1262.06   19.88
  -2  -6   1 1284.80   35.27
   2  -6  -1 1270.97   28.26
   2  -6  -1 1285.03   31.06
  -2  -6   1 1261.40   37.30
   2  -6  -1 1265.37   41.60
  -2  -6   1 1253.38   29.47
   2  -6  -1 1277.49   25.73
  -2  -6   1 1302.92   31.22
   2   6  -1 1248.63   38.33
  -2   6   1 1298.90   45.92
  -2   6   1 1239.61   36.80
   2   6  -1 1242.06   33.79
  -2   6   1 1268.32   36.30
  -2   6   1 1267.92   31.69
   2   6  -1 1268.91   33.67
   2   6  -1 1297.15   23.96
   0  -6   1  321.26    9.19
   0  -6   1  321.78   11.25
   0  -6  -1  301.24    8.23
   0  -6  -1  301.15   14.53
   0  -6  -1  323.18    8.02
   0  -6  -1  311.77   12.15
   0  -6   1  302.60   10.91
   0  -6  -1  322.43   15.38
   0  -6   1  320.86   18.05
   0  -6  -1  296.07   13.37
   0   6   1  307.38    8.85
   0   6  -1  312.44   11.50
   0   6   1  311.62   13.91
   0   6   1  291.77   14.62
   0   6   1  302.16    9.53
   0   6  -1  318.60   10.53
   0   6  -1  317.40    9.14
  -2  -6  -1  166.80    7.25
  -2  -6  -1  159.29    8.62
   2  -6   1  176.74    7.36
  -2  -6  -1  169.72    7.16
  -2  -6  -1  155.76    4.97
   2  -6   1  170.72    6.52
   2  -6   1  171.56    9.60
  -2  -6  -1  159.80    4.83
   2  -6   1  169.56    9.53
   2  -6   1  165.51    5.27
   2   6   1  165.76    7.82
  -2   6  -1  156.37    4.63
  -2   6  -1  158.39    8.53
   2   6   1  165.40    8.50
  -2   6  -1  151.03    6.60
   2   6   1  166.95    9.23
   2   6   1  159.49    9.72
   4  -6   1  67.693   7.220
   4  -6   1  66.970   5.220
  -4  -6  -1  61.310   5.431
  -4  -6  -1  62.646   5.023
   4  -6   1  64.480   6.194
   4  -6   1  66.210   5.286
   4   6   1  57.039   5.190
  -4   6  -1  65.570   3.075
   4   6   1  61.010   6.186
   4   6   1  68.545   7.408
   4   6   1  74.029   7.355
   6  -6   1  25.120   4.575
   6  -6   1  34.445   5.842
  -6  -6  -1  17.498   3.881
   6   6   1  19.218   5.119
   6   6   1  26.925   1.815
   8  -6   1  18.158   4.583
   8  -6   1  12.962   4.104
  -8  -6  -1  11.546   3.575
   8   6   1  12.451   2.909
   8   6   1  14.233   4.741
 -10  -6  -1  19.868   5.217
  10  -6   1  22.151   6.890
  10  -6   1  22.710   7.708
  10   6   1  19.303   7.327
 -12  -6  -1  47.959  11.130
  12  -6   1  58.854   9.450
  12  -6   1  41.057  10.412
  12   6   1  39.601  10.991
  12   6   1  32.430   7.244
  14  -6   1  10.664   8.580
  14  -6   1  9.6339  8.0594
 -14  -6  -1  25.298   9.904
  14   6   1  18.564   8.804
  14   6   1  18.421   8.378
 -13  -7   1  9.3955  7.0081
  13  -7  -1  2.1256  5.8205
  13  -7  -1  8.0315  7.8481
  13   7  -1  7.5064  8.2226
  13   7  -1  11.242   6.867
  11  -7  -1  73.138  10.211
  11  -7  -1  51.225  10.079
 -11  -7   1  54.726   8.237
 -11  -7   1  60.945   6.971
  11   7  -1  47.783  10.343
 -11   7   1  52.304   7.835
  -9  -7   1  286.61   10.86
   9  -7  -1  300.13   16.31
   9  -7  -1  274.55   13.21
  -9  -7   1  256.60   12.84
   9   7  -1  290.45   17.49
  -9   7   1  301.66    8.63
  -9   7   1  285.60   13.12
  -9   7   1  289.06   16.00
   9   7  -1  272.18   17.66
  -7  -7   1  90.243   5.368
  -7  -7   1  82.538   7.832
   7  -7  -1  89.801   7.579
   7  -7  -1  88.175   6.860
   7   7  -1  78.080   6.631
  -7   7   1  98.888   4.681
   7   7  -1  91.808   8.333
   7   7  -1  83.516   8.113
  -7   7   1  85.284   6.419
  -5  -7   1  155.25    6.32
   5  -7  -1  135.29    7.79
   5  -7  -1  135.86    7.63
   5  -7  -1  155.09    6.99
  -5  -7   1  154.56    8.57
   5   7  -1  171.99   12.01
  -5   7   1  138.69    8.49
  -5   7   1  145.68    8.59
   5   7  -1  151.86    7.90
   5   7  -1  151.39    9.18
   5   7  -1  153.03    8.06
  -3  -7   1 -0.9164  1.4815
  -3  -7   1  1.1239  1.4505
  -3  -7   1  0.0193  3.4230
  -3  -7   1  0.3288  1.6938
   3  -7  -1 -0.4163  2.0728
   3  -7  -1  3.6678  2.2426
   3  -7  -1  -1.422   2.112
  -3  -7   1  2.3180  2.8045
   3  -7  -1  2.3692  2.1235
  -3   7   1  2.0428  1.3290
   3   7  -1  -2.590   1.856
   3   7  -1  2.0012  2.3627
  -3   7   1  0.3176  2.3262
   3   7  -1  -1.176   3.435
   3   7  -1  3.8141  1.8897
  -1  -7   1  530.10   17.61
   1  -7  -1  517.27   17.69
   1  -7  -1  537.21   12.89
  -1  -7   1  533.26   13.61
   1  -7  -1  502.56   28.96
  -1  -7   1  492.49   21.36
   1  -7  -1  513.78   20.73
  -1  -7   1  537.49   20.69
   1  -7  -1  516.17   20.08
   1   7  -1  523.95   16.41
   1   7  -1  486.92   29.64
  -1   7   1  526.11   27.48
   1   7  -1  522.48   14.15
  -1   7   1  516.67   25.71
  -1   7   1  540.55   26.25
  -1   7   1  532.57   29.86
   1   7  -1  505.41   14.99
  -1  -7  -1 1005.18   42.80
  -1  -7  -1  986.65   22.82
  -1  -7  -1  977.54   35.45
  -1  -7  -1 1007.42   15.28
   1  -7   1 1058.27   29.52
  -1  -7  -1 1009.51   35.71
   1  -7   1 1028.80   30.56
   1  -7   1 1036.47   45.70
  -1  -7  -1  985.84   25.05
   1  -7   1 1026.12   27.33
  -1   7  -1  973.90   25.52
  -1   7  -1  977.10   32.20
   1   7   1  981.35   47.29
   1   7   1 1033.05   31.99
   1   7   1  966.27   21.63
  -1   7  -1  908.90   44.29
   1   7   1 1007.27   32.92
   3  -7   1  141.34    6.42
   3  -7   1  134.72    7.65
   3  -7   1  136.28    7.11
  -3  -7  -1  139.06    7.36
   3  -7   1  135.82    9.76
   3  -7   1  134.53    5.45
  -3  -7  -1  124.91    6.86
   3   7   1  140.92    8.48
  -3   7  -1  127.52    3.74
   3   7   1  128.21   10.34
  -3   7  -1  129.97    7.65
   3   7   1  138.47    6.99
   5  -7   1  51.289   5.722
   5  -7   1  56.588   5.856
  -5  -7  -1  55.759   4.967
  -5   7  -1  58.778   3.543
   5   7   1  63.222   6.224
   7  -7   1  44.168   5.884
  -7  -7  -1  45.973   6.692
   7  -7   1  36.054   5.629
   7   7   1  34.293   5.292
   7   7   1  36.046   3.485
  -9  -7  -1  640.41   24.47
   9  -7   1  632.61   24.06
   9  -7   1  603.72   27.69
   9   7   1  621.28   31.09
  11  -7   1  26.363   6.489
  11  -7   1  28.284   8.076
 -11  -7  -1  32.152   8.193
  11   7   1  19.499   6.765
  13  -7   1  83.515  12.181
 -13  -7  -1  95.889  13.754
  13  -7   1  70.449  11.526
  13   7   1  76.729  10.720
  13   7   1  96.534  11.496
  14  -8  -1  -1.674   9.201
 -14  -8   1   6.644  10.362
  14  -8  -1  0.8621  8.0002
  14   8  -1  0.0479  8.2707
  14   8  -1  1.2877  9.0042
 -12  -8   1  22.975  10.333
  12  -8  -1  17.972   8.033
  12  -8  -1  29.416   9.521
  12   8  -1  40.305   9.556
  10  -8  -1  28.443   7.778
  10  -8  -1  4.7507  5.5957
 -10  -8   1  23.182   6.038
 -10  -8   1  18.092   4.249
  10   8  -1  16.641   6.594
   8  -8  -1  7.9331  4.2123
  -8  -8   1  11.545   2.792
  -8  -8   1  9.5785  4.4421
   8  -8  -1  15.264   5.986
   8   8  -1  15.697   4.849
   8   8  -1  5.0469  3.8306
  -8   8   1  13.206   2.848
   6  -8  -1  15.393   5.556
   6  -8  -1  11.307   3.318
   6  -8  -1  12.420   4.132
  -6  -8   1  16.520   4.813
   6  -8  -1  8.8095  3.6464
  -6  -8   1  13.841   2.358
   6   8  -1  4.5988  3.4843
  -6   8   1  14.398   2.497
   6   8  -1  10.480   4.201
   4  -8  -1  156.37    9.28
   4  -8  -1  157.05    8.45
   4  -8  -1  177.37    9.97
  -4  -8   1  170.38    7.89
   4  -8  -1  166.70    8.37
  -4  -8   1  164.18    8.31
  -4   8   1  161.52   11.22
   4   8  -1  166.04    7.01
   4   8  -1  165.49    8.78
   4   8  -1  172.50    9.99
   2  -8  -1  622.29   23.05
  -2  -8   1  650.50   16.19
  -2  -8   1  654.12   21.14
  -2  -8   1  672.74   37.30
   2  -8  -1  647.39   34.36
  -2  -8   1  655.10   22.75
  -2  -8   1  673.56   17.29
   2  -8  -1  646.91   22.71
   2  -8  -1  650.44   16.73
   2  -8  -1  639.17   29.78
   2   8  -1  642.28   32.37
   2   8  -1  641.15   14.06
  -2   8   1  661.13   43.36
  -2   8   1  657.92   18.20
   2   8  -1  649.41   17.08
   0  -8   1  538.36   21.73
   0  -8  -1  548.42   12.49
   0  -8  -1  556.09   13.30
   0  -8  -1  531.02   22.01
   0  -8  -1  536.83   28.77
   0  -8   1  570.34   21.05
   0  -8   1  550.68   20.40
   0  -8  -1  528.96   17.44
   0  -8  -1  535.98   17.69
   0  -8   1  547.76   12.72
   0   8   1  519.34   15.43
   0   8   1  551.99   25.51
   0   8  -1  551.83   15.54
   0   8   1  546.66   40.02
   0   8  -1  556.56   30.68
   2  -8   1  354.72   18.89
   2  -8   1  324.08   11.64
   2  -8   1  317.44   11.42
  -2  -8  -1  306.37   13.19
   2  -8   1  344.44   11.65
  -2  -8  -1  310.06   11.31
   2  -8   1  327.48   16.02
  -2  -8  -1  317.57    9.37
  -2  -8  -1  311.09   10.32
  -2   8  -1  315.66    8.80
   2   8   1  311.19   18.58
   2   8   1  321.25   10.33
   2   8   1  325.30   20.56
  -2   8  -1  326.85   12.92
   4  -8   1  31.839   4.428
  -4  -8  -1  44.068   4.808
   4  -8   1  26.968   4.704
  -4  -8  -1  37.456   4.996
   4  -8   1  29.211   4.174
  -4   8  -1  31.174   4.270
  -4   8  -1  32.688   2.583
   4   8   1  29.846   5.590
   6  -8   1  95.584   8.784
   6  -8   1  93.815   8.045
  -6  -8  -1  99.956   8.882
   6   8   1  90.999   6.904
   8  -8   1  7.9243  5.2005
  -8  -8  -1  16.120   5.286
   8  -8   1  12.464   4.959
   8   8   1  19.824   6.016
   8   8   1  14.432   4.381
  10  -8   1  49.126  10.345
  10  -8   1  93.107  12.305
 -10  -8  -1  78.588  10.521
  10   8   1  79.663   8.987
 -12  -8  -1  25.682   8.528
  12  -8   1  24.208   8.653
  12  -8   1  18.889   7.696
  12   8   1  17.487   8.085
  13  -9  -1  1.5192  7.8398
  13  -9  -1  -7.901   7.955
 -13  -9   1  0.3058  9.5228
  13   9  -1  3.3653  7.5845
  11  -9  -1  3.5046  6.4041
  11  -9  -1  0.3592  5.3908
 -11  -9   1  0.6431  5.3932
  11   9  -1  3.9448  7.1379
  -9  -9   1  169.11   15.53
   9  -9  -1  166.01   11.39
   9  -9  -1  167.54   11.77
   9   9  -1  166.40   13.57
   9   9  -1  149.16   12.67
   7  -9  -1  278.37   14.86
  -7  -9   1  311.95   16.88
  -7  -9   1  274.43   11.21
   7  -9  -1  266.07   13.41
   7  -9  -1  259.63   17.74
   7   9  -1  268.89   16.46
   7   9  -1  261.73   14.45
  -7   9   1  264.85   13.75
  -5  -9   1  140.25    9.60
  -5  -9   1  139.54    7.10
   5  -9  -1  125.61    8.98
   5  -9  -1  142.76    7.90
   5  -9  -1  127.60   10.61
   5  -9  -1  136.00   10.63
   5   9  -1  134.82    9.38
  -5   9   1  144.25    9.50
   5   9  -1  142.64    9.42
  -3  -9   1  255.38   11.17
   3  -9  -1  248.75   21.74
   3  -9  -1  274.73   11.77
   3  -9  -1  248.48   11.17
  -3  -9   1  272.57   15.39
   3  -9  -1  268.19   11.83
   3  -9  -1  252.60   17.76
  -3  -9   1  245.52    9.95
  -3  -9   1  257.45   11.83
   3   9  -1  281.34   12.61
   3   9  -1  265.74   12.69
   3   9  -1  255.14   11.15
  -3   9   1  268.20   16.58
  -1  -9   1  416.24   12.44
   1  -9  -1  442.39   13.82
   1  -9  -1  437.52   19.99
   1  -9  -1  450.72   20.41
  -1  -9   1  448.58   20.44
   1  -9  -1  431.27   11.76
   1  -9  -1  441.44   28.96
   1   9  -1  456.34   17.98
   1   9  -1  448.13   22.00
   1   9  -1  430.26   12.60
  -1   9   1  453.01   11.75
  -1  -9  -1  261.21   13.33
   1  -9   1  256.36   14.34
   1  -9   1  259.99   12.27
   1  -9   1  253.14   10.16
  -1  -9  -1  247.62    9.71
  -1  -9  -1  257.51   12.13
  -1  -9  -1  252.16   11.37
  -1  -9  -1  255.91   12.49
   1  -9   1  270.11   20.25
   1  -9   1  246.35    9.57
   1   9   1  275.12   12.88
  -1   9  -1  280.21   18.47
  -1   9  -1  262.94   11.29
   3  -9   1  123.01    7.78
  -3  -9  -1  132.38    7.62
   3  -9   1  145.47    9.86
   3  -9   1  138.05    9.35
   3  -9   1  122.64    7.92
  -3  -9  -1  124.91    9.18
  -3   9  -1  137.71    7.85
  -3   9  -1  129.36    9.14
   3   9   1  132.76    8.41
  -5  -9  -1  202.20   11.43
   5  -9   1  173.53   11.85
   5  -9   1  175.55    9.99
   5  -9   1  152.49    7.60
   5   9   1  171.18    9.86
  -5   9  -1  183.25    7.24
   7  -9   1  104.97    8.64
  -7  -9  -1  110.39    8.83
   7  -9   1  118.81    9.77
   7   9   1  107.04   10.22
   9  -9   1  127.39   11.07
  -9  -9  -1  123.59   12.06
   9  -9   1  110.36   11.54
   9   9   1  141.68   12.26
 -11  -9  -1  49.415   9.937
  11  -9   1  43.251   9.045
  11  -9   1  46.017  11.160
  11   9   1  37.110   9.813
  12 -10  -1  5.1478  7.2369
  12 -10  -1  -2.357   9.569
 -12 -10   1  9.3892  7.2390
  12  10  -1  4.4466  7.5611
  10 -10  -1  7.1955  9.0628
 -10 -10   1  9.7050  5.2296
  10 -10  -1  24.876   9.012
  10  10  -1  8.8544  5.9688
  -8 -10   1  46.879   8.218
   8 -10  -1  52.286   8.092
   8 -10  -1  56.573   8.770
   8 -10  -1  65.025   9.013
   8  10  -1  49.426   7.709
   8  10  -1  58.971   9.765
   6 -10  -1  2.5577  4.1729
  -6 -10   1  4.3951  1.8191
   6 -10  -1  -3.459   3.621
  -6 -10   1  0.4356  3.3047
   6 -10  -1  3.1481  5.6768
   6  10  -1  4.3250  5.0176
   6  10  -1  1.9820  4.1052
  -6  10   1  4.6019  2.1720
   4 -10  -1  88.117   6.883
  -4 -10   1  108.65    8.92
   4 -10  -1  84.473   7.800
  -4 -10   1  90.265   5.755
   4 -10  -1  79.553   9.153
   4  10  -1  84.290   8.436
  -4  10   1  101.69    6.47
   2 -10  -1  49.975   6.465
  -2 -10   1  49.921   4.678
   2 -10  -1  52.890   6.499
  -2 -10   1  54.384   4.528
   2 -10  -1  54.158   6.799
  -2 -10   1  45.817   5.426
  -2 -10   1  54.849   5.100
   2  10  -1  47.481   7.003
   2  10  -1  60.765   6.564
   2  10  -1  46.543   6.019
  -2  10   1  60.256   5.693
   0 -10   1  502.62   15.73
   0 -10  -1  504.65   21.48
   0 -10  -1  515.85   21.16
   0 -10  -1  520.48   22.54
   0 -10   1  500.36   17.73
   0 -10   1  541.38   42.88
   0 -10   1  526.24   27.71
   0 -10  -1  525.23   16.11
   0 -10  -1  505.13   36.27
   0  10  -1  520.26   30.22
   0  10  -1  529.63   23.03
   0  10   1  514.83   24.71
  -2 -10  -1  184.30   13.11
   2 -10   1  149.43    8.94
  -2 -10  -1  173.67    7.69
  -2 -10  -1  161.17    9.76
   2 -10   1  161.62   10.03
   2 -10   1  187.01   12.19
  -2 -10  -1  163.43    9.91
  -2  10  -1  174.52    8.06
  -2  10  -1  169.37   12.40
   2  10   1  159.77   10.17
   4 -10   1  4.3880  3.0972
  -4 -10  -1  2.0022  2.5739
  -4 -10  -1  1.4952  2.9060
   4 -10   1  0.6813  3.5294
   4 -10   1  0.5321  2.9596
   4  10   1  7.0035  3.7862
  -4  10  -1  2.3468  1.9466
  -6 -10  -1  13.020   4.006
   6 -10   1  14.237   4.589
   6 -10   1  18.133   5.046
   6 -10   1  9.7242  5.2131
   6  10   1  25.614   7.453
  -8 -10  -1  0.9118  3.9923
   8 -10   1  9.1816  5.8808
   8 -10   1  0.2404  6.8411
   8  10   1  6.6751  4.7951
   8  10   1  11.802   6.314
 -10 -10  -1  58.203   9.483
  10 -10   1  67.504  10.348
  10 -10   1  39.601   9.498
  10  10   1  58.214  11.605
 -12 -10  -1  18.235   8.779
  12 -10   1  16.975   9.919
  12 -10   1   6.032  10.959
  12  10   1  16.465   8.225
  11 -11  -1  4.0574  8.3540
 -11 -11   1  7.7037  7.8644
  11 -11  -1  6.0377  8.1691
  11 -11  -1  -1.811   6.998
  11  11  -1  2.6152  8.2354
   9 -11  -1  48.331   9.115
   9 -11  -1  66.200   9.655
  -9 -11   1  62.123  10.532
   9 -11  -1  57.584  10.224
   9  11  -1  59.881   9.440
   7 -11  -1  54.313   7.629
   7 -11  -1  36.040   9.317
   7 -11  -1  31.015   6.890
  -7 -11   1  28.798   7.624
   7  11  -1  35.195   8.711
   7  11  -1  28.339   7.562
   5 -11  -1  57.124   7.331
   5 -11  -1  51.829   8.702
   5 -11  -1  77.729   7.621
  -5 -11   1  75.483   9.445
  -5 -11   1  65.154   4.704
   5  11  -1  67.392   8.803
  -5  11   1  77.729   6.503
   5  11  -1  53.093   7.946
  -3 -11   1  5.8835  4.2500
  -3 -11   1  0.3203  2.9212
  -3 -11   1  4.4406  2.9107
   3 -11  -1  4.6711  3.0153
  -3 -11   1  2.0234  2.3064
   3 -11  -1  7.8185  5.2876
   3 -11  -1  -2.982   3.983
   3  11  -1 -0.9334  3.6123
  -3  11   1  2.4340  3.7669
  -1 -11   1  115.95   10.69
  -1 -11   1  135.62    9.92
   1 -11  -1  89.831   7.322
   1 -11  -1  113.75    8.17
   1 -11  -1  109.22    8.49
  -1 -11   1  112.88    9.11
   1 -11  -1  98.844   9.285
   1  11  -1  113.40    7.30
  -1  11   1  120.12    8.60
   1 -11   1  146.50    9.62
  -1 -11  -1  190.90   12.98
  -1 -11  -1  146.17    9.10
  -1 -11  -1  144.63   11.65
   1 -11   1  151.57    9.23
  -1 -11  -1  157.17    8.27
   1 -11   1  181.68   15.23
   1  11   1  156.63   11.34
  -1  11  -1  162.55   11.36
  -3 -11  -1  284.83   17.24
   3 -11   1  273.16   14.26
   3 -11   1  318.74   16.80
  -3 -11  -1  296.89   17.83
   3 -11   1  306.18   20.64
   3  11   1  331.23   18.25
  -3  11  -1  294.37   13.46
   5 -11   1  65.834   7.792
   5 -11   1  75.031   7.425
  -5 -11  -1  86.949   8.599
   5 -11   1  99.460  10.473
   5  11   1  85.247   9.163
   7 -11   1  56.866   8.391
   7 -11   1  44.636   8.281
   7 -11   1  63.083   8.697
  -7 -11  -1  72.331   9.520
   7  11   1  68.372  10.128
  -9 -11  -1  36.524   9.807
   9 -11   1  45.332   9.272
   9  11   1  52.284   9.530
  11 -11   1  48.473  11.093
 -11 -11  -1  77.552  13.152
  11 -11   1  77.605  13.671
  11  11   1  56.096  15.394
  10 -12  -1  8.9281  8.1241
  10 -12  -1  22.467   8.733
  10 -12  -1  18.231   8.274
 -10 -12   1  32.317   8.897
  10  12  -1  23.378   9.184
  -8 -12   1  5.8336  5.7230
   8 -12  -1  15.018   8.703
   8 -12  -1  13.870   5.943
   8 -12  -1  4.1557  6.1584
   8  12  -1  2.1575  6.1375
   8  12  -1  0.9912  7.7134
   6 -12  -1  33.294   6.936
   6 -12  -1  34.451   7.831
  -6 -12   1  42.621   9.209
   6 -12  -1  19.692   8.759
   6  12  -1  48.532   9.128
   6  12  -1  27.309   6.876
   4 -12  -1  146.86   10.79
  -4 -12   1  182.94   11.80
   4 -12  -1  152.30   12.51
   4 -12  -1  167.91   11.70
   4  12  -1  169.21   10.91
  -4  12   1  161.57   12.30
   2 -12  -1  100.11   10.74
  -2 -12   1  123.26   10.14
  -2 -12   1  110.47    7.81
   2 -12  -1  105.67   11.29
   2 -12  -1  112.68   11.85
  -2 -12   1  93.735   7.402
  -2 -12   1  121.06   11.11
   2 -12  -1  130.67    8.96
  -2  12   1  100.22   10.33
   2  12  -1  107.52    8.41
   0 -12  -1  327.56   22.42
   0 -12   1  292.05   14.44
   0 -12  -1  326.86   17.45
   0 -12  -1  332.64   18.71
   0 -12  -1  286.57   17.38
   0 -12   1  301.85   19.54
   0 -12   1  308.72   18.78
   0  12  -1  334.45   13.82
   0  12   1  321.30   15.94
   2 -12   1  281.94   18.24
  -2 -12  -1  286.92   23.77
   2 -12   1  281.90   11.02
  -2 -12  -1  250.78   18.06
   2 -12   1  283.63   14.99
  -2  12  -1  302.93   12.93
   2  12   1  284.82   16.18
  -4 -12  -1  37.967   5.774
   4 -12   1  22.549   6.662
   4 -12   1  45.055   7.757
  -4 -12  -1  29.216   8.318
   4  12   1  36.450   8.576
  -6 -12  -1  43.413   7.781
   6 -12   1  22.774   7.060
   6 -12   1  20.287   7.703
   6 -12   1  19.793   7.245
   6  12   1  32.241   7.130
   8 -12   1  29.164   7.745
   8 -12   1  17.646   6.847
   8 -12   1  23.360   8.107
   8  12   1  20.571   7.752
 -10 -12  -1  7.4109  7.5959
  10 -12   1   6.625  11.136
  10  12   1   0.364  12.606
  -9 -13   1  32.024   9.929
   9 -13  -1  28.022  12.124
   9 -13  -1  7.9758  6.2157
   9 -13  -1  19.269   9.585
   9  13  -1  13.925   7.979
   7 -13  -1  16.851   7.362
   7 -13  -1  34.443   8.719
  -7 -13   1  21.747   6.976
   7 -13  -1  18.399   6.801
   7  13  -1  14.971   6.956
   7  13  -1  24.515  10.116
   5 -13  -1  48.016   9.446
   5 -13  -1  34.620   8.176
   5 -13  -1  65.407   8.164
  -5 -13   1  59.610   9.004
   5  13  -1  59.867   9.423
   5  13  -1  42.282   8.668
  -3 -13   1  134.94   13.17
   3 -13  -1  96.802  11.633
   3 -13  -1  125.48   11.93
   3 -13  -1  121.89   12.78
   3 -13  -1  84.863  11.689
  -3 -13   1  115.06   11.16
  -3  13   1  126.93   13.01
   3  13  -1  123.28   10.71
  -1 -13   1  52.523   6.881
   1 -13  -1  41.696   8.154
  -1 -13   1  41.238   8.402
   1 -13  -1  60.457   7.097
  -1 -13   1  65.587   8.378
   1 -13  -1  38.013   6.284
   1 -13  -1  36.444   6.880
   1  13  -1  55.589   6.951
  -1  13   1  56.747   7.085
  -1 -13  -1  144.79   11.70
   1 -13   1  164.02   12.46
  -1 -13  -1  187.30   10.51
  -1 -13  -1  171.87   14.51
   1  13   1  185.30   12.71
  -1  13  -1  166.15   10.77
  -3 -13  -1  62.402   8.755
   3 -13   1  60.841   9.525
  -3 -13  -1  39.126   8.804
   3  13   1  47.070  10.813
  -5 -13  -1  94.222  11.271
   5 -13   1  72.218  11.462
   5  13   1  121.01   13.58
  -7 -13  -1  10.364   6.641
   7 -13   1  -15.11   13.93
   7  13   1  2.2432  8.8324
  -8 -14   1  17.287   8.555
   8 -14  -1  10.727   7.501
   8  14  -1  16.414   9.578
   6 -14  -1  -5.383   7.563
   6 -14  -1  0.5894  6.2772
  -6 -14   1  1.8384  6.3256
   6 -14  -1  0.6363  6.4846
   6  14  -1  6.0411  6.3541
   6  14  -1  12.544   9.837
   4 -14  -1  2.2107  5.6784
  -4 -14   1  11.905   6.768
   4 -14  -1  7.7026  9.1312
   4 -14  -1  2.3971  5.3787
   4  14  -1  3.0540  5.9452
   4  14  -1  7.3711  6.4033
  -2 -14   1  21.171   6.613
   2 -14  -1  16.096   9.083
   2 -14  -1  5.9761  5.2911
   2 -14  -1  16.313   5.616
  -2 -14   1  26.309   7.414
  -2  14   1  10.971   7.020
   2  14  -1  7.0524  7.3442
   0 -14   1  22.887   7.102
   0 -14   1  38.053   8.731
   0 -14  -1  15.802   6.562
   0 -14  -1  39.278   7.834
   0 -14  -1  33.098   6.514
   0  14   1  19.405   7.468
   0  14  -1  19.437   5.225
  -2 -14  -1  19.546   6.302
  -2 -14  -1  12.065   7.459
   2 -14   1  32.975  10.383
   2  14   1  10.622   6.151
   4 -14   1  23.160  10.603
  -4 -14  -1  24.223   7.036
   4  14   1  27.072   8.297
   6 -14   1  1.6801  6.3259
  -6 -14  -1  2.6052  5.4746
   6  14   1  -2.438   6.679
   5 -15  -1  18.941   9.838
  -5 -15   1  18.553   9.609
   5  15  -1  -8.605  11.383
   5  15  -1   7.487  10.525
   3 -15  -1  5.0051  6.6189
  -3 -15   1  3.7206  5.3364
   3  15  -1  1.8584  8.1481
  -1 -15   1  23.139   8.229
   1 -15  -1  39.062   9.089
  -1 -15   1  35.667   7.006
  -1  15   1  48.316   9.517
   1  15  -1  50.013   8.245
   1 -15   1  145.56   16.74
   1 -15   1  112.15   12.74
   1  15   1  123.07   15.17
   3 -15   1  40.013  10.044
   3  15   1  39.425  12.063
   5 -15   1  4.2243  7.9421
   5  15   1  1.3824  7.3337
   0 -16  -1  6.0372  7.4989
   0 -16   1  -5.276   7.117
  16   0  -2  15.468   8.133
 -16   0   2  31.839  10.942
 -16   0   2  3.0350  7.2129
 -14   0   2  19.983   6.020
  14   0  -2  10.993   5.851
  14   0  -2  8.4124  7.7505
 -14   0   2  8.5557  5.7036
  12   0  -2  243.83   20.02
  12   0  -2  247.52   14.91
 -12   0   2  225.31   16.31
 -12   0   2  243.98   17.01
  10   0  -2  157.20    7.54
 -10   0   2  151.53   12.72
  10   0  -2  167.08   12.38
 -10   0   2  141.78   11.27
 -10   0   2  134.87    9.74
  10   0  -2  135.20   10.38
  -8   0   2  317.81   21.56
   8   0  -2  338.57   21.11
   8   0  -2  337.74    8.82
   8   0  -2  329.83   20.70
  -8   0   2  328.66   14.68
  -8   0   2  341.36   13.85
   8   0  -2  304.72   13.43
  -8   0   2  329.64   11.86
  -6   0   2 4993.87  158.11
   6   0  -2 4643.40  104.63
   6   0  -2 4861.56   71.62
  -6   0   2 4812.36  130.17
   6   0  -2 4737.44  156.25
  -6   0   2 4851.16  213.27
   6   0  -2 4939.14  225.19
   6   0  -2 4725.90  181.73
  -6   0   2 4976.32  197.53
  -4   0   2  638.69   25.49
  -4   0   2  625.69   14.77
  -4   0   2  639.03   13.85
   4   0  -2  595.78   32.50
  -4   0   2  670.95   29.96
   4   0  -2  627.86   23.87
   4   0  -2  637.85   25.51
   4   0  -2  603.75   13.99
   4   0  -2  614.65   21.72
  -4   0   2  640.75   31.47
   2   0  -2 9303.17  244.64
  -2   0   2 9613.11  424.71
  -2   0   2 9999.00  434.67
   0   0   2 3680.57  141.29
   0   0  -2 3662.84  145.40
   0   0  -2 3747.14  115.60
   0   0  -2 3798.49  154.65
   0   0   2 3851.96  111.50
   0   0  -2 3576.53   95.43
   0   0   2 3762.08  129.21
   0   0   2 3759.67  214.03
   0   0   2 3721.92  103.29
   0   0  -2 3718.48  121.83
   0   0   2 3592.24  125.70
   0   0   2 3736.42  262.24
   0   0  -2 3526.45  174.88
  -2   0  -2  866.41   32.88
   2   0   2  860.26   21.74
   2   0   2  906.30   23.77
  -2   0  -2  858.98   28.52
   2   0   2  874.82   31.74
   2   0   2  918.08   35.26
  -2   0  -2  786.25   27.64
   2   0   2  875.40   22.24
  -4   0  -2 1264.46   34.12
  -4   0  -2 1288.10   36.21
   4   0   2 1343.05   41.69
   4   0   2 1377.41   42.51
   4   0   2 1331.15   30.38
  -4   0  -2 1207.66   48.48
   4   0   2 1321.18   45.26
   4   0   2 1312.32   36.86
  -6   0  -2  97.050   5.335
  -6   0  -2  104.55    8.48
   6   0   2  94.798   6.273
   6   0   2  92.032   7.938
   6   0   2  97.152   6.209
   6   0   2  100.17    6.52
  -6   0  -2  91.443   5.914
   8   0   2  2.5533  3.3596
   8   0   2  4.9665  2.7798
  -8   0  -2  3.8151  4.3793
  -8   0  -2  6.7285  2.9069
 -10   0  -2  412.32   20.62
  10   0   2  396.77   14.36
  10   0   2  413.16   25.73
  12   0   2  93.401  10.087
 -12   0  -2  69.458  10.043
 -14   0  -2  31.121   9.197
  14   0   2  20.598  10.156
 -15  -1   2  9.8169  7.3199
 -15  -1   2  16.410   8.345
  15  -1  -2  8.3027  6.6637
  15  -1  -2  6.4391  8.7037
  15   1  -2  8.7934  9.5316
  15   1  -2  12.882   8.412
 -15   1   2  3.7044  5.1764
 -15   1   2  8.4887  6.2353
 -13  -1   2  48.680   8.762
  13  -1  -2  53.075   6.807
  13  -1  -2  49.231   8.599
 -13  -1   2  61.610   8.682
 -13   1   2  47.504   7.746
 -13   1   2  63.984   8.934
  13   1  -2  48.111   9.516
  13   1  -2  56.133   7.095
  13   1  -2  41.443   8.052
 -11  -1   2  88.471   7.577
  11  -1  -2  80.827   9.143
 -11  -1   2  89.618   9.621
 -11  -1   2  89.932   7.023
  11  -1  -2  85.455   8.432
  11   1  -2  101.39    8.97
 -11   1   2  102.82    8.88
 -11   1   2  88.670   7.890
  11   1  -2  78.156   8.680
 -11   1   2  66.640   8.758
  11   1  -2  93.738   8.287
  -9  -1   2  187.37   12.13
   9  -1  -2  202.17    9.06
   9  -1  -2  198.35   15.79
  -9  -1   2  203.94   12.56
  -9  -1   2  205.46   12.87
  -9   1   2  206.99   11.51
   9   1  -2  208.79    7.99
  -9   1   2  189.24   11.88
  -9   1   2  207.51   10.33
  -9   1   2  205.70   12.00
   9   1  -2  189.77    8.76
   9   1  -2  204.53   10.70
  -7  -1   2  8.4184  2.8825
   7  -1  -2  6.8059  1.6534
   7  -1  -2  4.0173  2.9455
   7  -1  -2  13.614   2.812
  -7  -1   2  10.523   3.549
  -7  -1   2  9.7952  2.4462
  -7  -1   2  8.3063  2.0923
   7  -1  -2  11.816   3.987
   7   1  -2  5.1201  3.0336
  -7   1   2  2.6042  2.0039
   7   1  -2  13.601   3.394
  -7   1   2  13.257   2.422
  -7   1   2  8.0221  3.2972
  -7   1   2  8.2394  2.6125
  -7   1   2  15.507   3.384
   7   1  -2  9.4456  2.7671
   7   1  -2  7.6164  1.8472
   7   1  -2  9.2753  2.3431
   7   1  -2  13.231   1.928
   5  -1  -2  126.66    5.56
  -5  -1   2  130.35    6.27
  -5  -1   2  133.39    6.34
  -5  -1   2  134.72    7.35
   5  -1  -2  140.77    6.30
   5  -1  -2  126.91    5.25
   5  -1  -2  136.48    7.66
  -5  -1   2  141.99    7.52
   5   1  -2  136.28    5.01
  -5   1   2  156.32    6.52
  -5   1   2  142.19    7.22
  -5   1   2  147.21    8.87
  -5   1   2  148.81    7.59
   5   1  -2  127.69    6.36
   5   1  -2  140.86    6.61
   5   1  -2  136.15    5.74
  -5   1   2  143.80    5.41
   5   1  -2  142.21    6.04
   5   1  -2  149.51    7.48
  -5   1   2  142.02    5.15
   3  -1  -2  117.94    8.08
  -3  -1   2  126.53   12.38
  -3  -1   2  120.23    4.89
  -3  -1   2  128.68    3.64
  -3  -1   2  127.96    8.66
   3  -1  -2  131.11    4.93
   3  -1  -2  126.30    7.77
   3  -1  -2  117.22    7.67
   3   1  -2  126.66    5.58
   3   1  -2  118.86    8.25
  -3   1   2  132.89    6.03
   3   1  -2  130.11    7.32
  -3   1   2  131.14    3.34
   3   1  -2  126.96    5.04
   3   1  -2  132.21    4.54
  -3   1   2  125.88   10.88
  -3   1   2  124.69    4.00
  -3   1   2  130.59    4.93
   1  -1  -2 1515.69   53.53
  -1  -1   2 1555.33   37.86
  -1  -1   2 1509.04   51.76
   1  -1  -2 1484.50   51.73
  -1  -1   2 1528.94   65.22
  -1  -1   2 1556.45   51.44
   1  -1  -2 1537.56   63.05
   1   1  -2 1518.26   41.55
  -1   1   2 1582.80   70.24
   1   1  -2 1517.14   41.69
   1   1  -2 1486.39   48.83
   1   1  -2 1486.79   35.30
  -1   1   2 1526.26   37.17
   1   1  -2 1550.07   40.48
  -1   1   2 1498.31   40.35
  -1   1   2 1549.55   95.62
  -1  -1   2 1585.83   62.21
  -1  -1   2 1631.69   85.77
   1  -1  -2 1547.24   61.15
   1  -1  -2 1565.92   59.56
   1   1  -2 1505.34   80.76
   1   1  -2 1514.46   62.14
  -1   1   2 1587.88   86.95
  -1   1   2 1565.45   78.69
   1  -1   2 4760.51  129.66
  -1  -1  -2 4471.92   98.12
  -1  -1  -2 4794.57  110.58
  -1  -1  -2 4531.77  227.42
   1  -1   2 4724.72  142.82
  -1  -1  -2 4699.35  178.50
   1  -1   2 4590.44  177.86
   1   1   2 4750.31  236.74
   1   1   2 4761.66  127.16
  -1   1  -2 4622.13  203.53
   1   1   2 4585.21  141.00
   1   1   2 4667.98   96.55
   1   1   2 4629.44  121.41
   1   1   2 4574.04  106.35
  -1   1  -2 4529.96  165.91
   1  -1   2 4775.06  285.85
  -1  -1  -2 4483.28  243.46
  -1  -1  -2 4466.92  140.10
   1  -1   2 4810.78  130.16
  -1   1  -2 4311.90  193.45
  -1   1  -2 4647.87  243.17
   1   1   2 4468.86  194.82
   1   1   2 4406.06  209.65
   3  -1   2  73.474   6.280
   3  -1   2  63.114   4.195
  -3  -1  -2  63.357   4.019
   3  -1   2  67.379   3.963
  -3  -1  -2  63.948   2.991
   3  -1   2  65.461   3.195
   3   1   2  69.182   4.299
   3   1   2  64.393   5.354
  -3   1  -2  65.882   3.842
  -3   1  -2  67.093   3.471
  -3   1  -2  56.981   4.790
  -3   1  -2  69.149   3.765
   3   1   2  62.416   5.059
   3   1   2  66.507   3.978
   5  -1   2  458.37   10.64
  -5  -1  -2  438.99   13.51
   5  -1   2  426.41   23.41
   5  -1   2  466.66   17.19
  -5  -1  -2  435.58   14.05
   5  -1   2  455.89   11.97
   5   1   2  449.20   16.47
   5   1   2  458.21   19.87
   5   1   2  456.33   19.76
  -5   1  -2  426.98   24.45
   5   1   2  474.97   14.61
  -5   1  -2  440.36   17.22
   5   1   2  449.16   26.21
  -5   1  -2  445.37   18.59
  -5   1  -2  406.86   21.29
   5   1   2  430.29   24.13
   7  -1   2  78.605   7.891
   7  -1   2  90.992   5.743
  -7  -1  -2  93.212   7.280
   7  -1   2  91.184   6.336
  -7  -1  -2  92.046   6.643
  -7   1  -2  99.162   6.111
   7   1   2  95.902   4.889
  -7   1  -2  89.326   7.126
  -7   1  -2  98.035   3.965
   7   1   2  89.637   6.429
   7   1   2  83.585   7.623
   9  -1   2  150.80   11.61
  -9  -1  -2  146.95    9.96
   9  -1   2  160.95    9.94
   9   1   2  142.35    9.23
   9   1   2  160.00    9.17
  -9   1  -2  120.59    8.36
  -9   1  -2  139.88   11.96
 -11  -1  -2  4.6022  4.4451
  11  -1   2  2.2469  4.0743
  11  -1   2  25.878   7.673
 -11   1  -2  7.0347  5.6641
  11   1   2  13.654   6.217
  11   1   2  4.7684  5.1245
  13  -1   2  6.8494  8.0011
 -13  -1  -2  2.0181  5.2990
  13   1   2  -3.676   6.280
 -13   1  -2  17.145   7.098
  15  -1   2  14.508  11.026
 -15  -1  -2   0.686  11.643
  15  -1   2  14.307  10.184
  15   1   2   7.165  12.090
 -15   1  -2  4.7575  8.2158
 -16  -2   2  38.268  10.067
 -16  -2   2  66.750  10.777
  16  -2  -2  83.523  13.868
 -16   2   2  52.834  10.966
  16   2  -2  65.331  13.130
 -16   2   2  58.777  13.768
  14  -2  -2  132.84   13.22
 -14  -2   2  119.81   10.67
  14  -2  -2  100.01   11.98
 -14  -2   2  99.838  12.467
 -14   2   2  122.58   11.55
  14   2  -2  146.65   16.43
  14   2  -2  139.34   12.68
  14   2  -2  113.21   12.75
 -14   2   2  106.63   13.79
  12  -2  -2  42.758   6.332
 -12  -2   2  43.531   7.874
  12  -2  -2  43.001   8.691
 -12  -2   2  44.798   5.326
 -12   2   2  47.472   6.669
  12   2  -2  50.218   7.148
  12   2  -2  48.306   7.750
 -12   2   2  36.295   5.976
  12   2  -2  37.192   7.348
  10  -2  -2  58.687   7.104
 -10  -2   2  52.489   4.454
 -10  -2   2  58.788   4.385
  10  -2  -2  56.123   5.209
 -10  -2   2  46.196   6.550
 -10   2   2  60.324   6.430
  10   2  -2  54.501   5.323
  10   2  -2  64.910   5.464
 -10   2   2  56.491   6.485
 -10   2   2  55.527   6.403
  10   2  -2  53.785   6.779
   8  -2  -2  5.7341  3.8015
  -8  -2   2  4.5329  2.6133
  -8  -2   2  6.1152  2.4397
  -8  -2   2  2.6613  2.5973
   8  -2  -2  6.2837  3.3248
   8  -2  -2  6.4795  2.0441
   8   2  -2  5.6680  2.0971
  -8   2   2  9.4428  2.5651
  -8   2   2  8.1351  3.0578
  -8   2   2  5.8931  2.0126
   8   2  -2  2.5188  2.4357
   8   2  -2  3.2032  2.7660
  -8   2   2  2.5277  2.1532
  -8   2   2  7.4694  3.2245
   8   2  -2  2.5255  2.4117
  -6  -2   2  450.86   13.17
  -6  -2   2  429.22   15.31
   6  -2  -2  432.41    9.62
   6  -2  -2  412.07   10.34
  -6  -2   2  429.25   13.28
   6  -2  -2  414.96   22.80
   6  -2  -2  418.05   17.93
  -6  -2   2  458.35   25.45
   6   2  -2  422.66   16.42
  -6   2   2  432.26   18.43
  -6   2   2  428.59   13.80
   6   2  -2  449.98   10.95
   6   2  -2  420.42   15.52
   6   2  -2  415.96   21.10
  -6   2   2  461.92   19.69
  -6   2   2  433.27   19.32
  -6   2   2  474.03   11.92
  -6   2   2  446.74   16.12
   4  -2  -2  34.320   2.328
  -4  -2   2  29.261   2.620
  -4  -2   2  27.943   3.970
   4  -2  -2  31.728   1.802
   4  -2  -2  34.497   2.976
   4  -2  -2  28.045   2.819
  -4  -2   2  31.138   3.425
  -4  -2   2  31.436   3.094
   4   2  -2  32.235   3.038
  -4   2   2  32.521   2.181
  -4   2   2  29.339   2.621
   4   2  -2  34.593   3.436
   4   2  -2  34.829   2.361
  -4   2   2  35.963   3.901
   4   2  -2  30.979   2.690
   4   2  -2  34.208   2.939
  -4   2   2  26.393   3.330
   2  -2  -2 1112.96   67.34
   2  -2  -2 1077.44   57.98
  -2  -2   2 1093.78   32.21
   2  -2  -2 1123.03   33.85
  -2  -2   2 1075.61   27.60
  -2  -2   2 1140.16   43.92
   2  -2  -2 1106.41   29.80
  -2  -2   2 1145.48   70.37
   2   2  -2 1086.89   25.46
   2   2  -2 1044.76   41.93
   2   2  -2 1129.83   44.46
   2   2  -2 1051.00   26.58
  -2   2   2 1132.03   38.07
  -2   2   2 1168.15   46.29
   2   2  -2 1093.53   28.87
  -2   2   2 1179.24   46.36
  -2   2   2 1140.84   26.40
   0  -2  -2 2793.36   55.25
   0  -2   2 2977.21  115.23
   0  -2  -2 2737.50   86.59
   0  -2   2 2900.34  103.67
   0  -2  -2 2772.61   60.54
   0  -2   2 2950.65   85.12
   0  -2  -2 2767.58   76.07
   0   2   2 2884.25   59.49
   0   2   2 2768.40   59.82
   0   2   2 2880.49   96.83
   0   2  -2 2844.70   91.48
   0   2  -2 2846.12   75.28
   0   2   2 2746.53   99.74
   0   2   2 2797.47   62.70
   2  -2   2  123.04    6.39
  -2  -2  -2  130.81    5.58
   2  -2   2  133.21    8.63
   2  -2   2  129.27    5.32
  -2  -2  -2  125.07    6.42
  -2  -2  -2  135.50    8.49
  -2   2  -2  135.98    7.38
   2   2   2  145.59    6.58
  -2   2  -2  125.14    6.68
   2   2   2  130.47    5.07
   2   2   2  131.78    5.46
   2   2   2  136.75    5.47
   2   2   2  128.95    6.77
  -4  -2  -2  309.17   12.67
   4  -2   2  308.05   13.00
   4  -2   2  294.39    8.52
   4  -2   2  314.71    9.32
  -4  -2  -2  301.88   12.09
   4  -2   2  315.54   12.44
   4   2   2  308.90    9.04
   4   2   2  313.48   16.78
  -4   2  -2  301.95   11.31
   4   2   2  312.57   14.66
   4   2   2  305.82   11.14
   4   2   2  310.30   10.02
  -4   2  -2  313.99   12.49
  -4   2  -2  315.00   12.78
   6  -2   2  139.52    5.88
   6  -2   2  154.94    8.55
  -6  -2  -2  125.05    7.81
  -6  -2  -2  134.06    6.48
   6  -2   2  143.42    5.97
  -6   2  -2  141.01    4.40
   6   2   2  137.38    4.86
  -6   2  -2  135.86    5.36
  -6   2  -2  144.08    9.16
   6   2   2  140.46    7.38
   6   2   2  139.44    7.04
   6   2   2  128.02    6.59
   8  -2   2  111.42    6.23
  -8  -2  -2  111.63    9.56
   8  -2   2  105.72    7.93
  -8   2  -2  109.55    5.44
   8   2   2  120.41    8.86
   8   2   2  104.88    8.17
  -8   2  -2  105.76    7.76
  -8   2  -2  123.00    5.85
   8   2   2  96.558   7.881
  10  -2   2  27.803   7.102
  10  -2   2  45.620   4.514
 -10  -2  -2  41.913   7.539
 -10   2  -2  53.806   4.849
  10   2   2  42.231   5.604
 -10   2  -2  41.360   4.737
 -10   2  -2  31.512   6.594
  10   2   2  49.513   7.343
 -12  -2  -2  80.290  10.426
  12  -2   2  104.84   10.54
  12   2   2  112.95   11.77
  12   2   2  72.069   9.927
 -12   2  -2  75.237  11.063
 -14  -2  -2  11.925  10.181
  14  -2   2  -4.912   8.368
  14  -2   2  8.9421  8.2365
  14   2   2  19.100   9.820
 -14   2  -2  5.7572  7.1930
 -15  -3   2  -3.877   5.972
 -15  -3   2  5.1774  5.5698
  15  -3  -2  10.380   6.639
  15  -3  -2  -5.317  10.795
  15   3  -2  5.0434  7.8532
  15   3  -2  -2.551   7.572
  15   3  -2  -3.000   9.610
 -15   3   2  8.4269  6.1285
 -15   3   2  19.573   9.494
 -13  -3   2  172.11   15.58
 -13  -3   2  190.66   16.81
  13  -3  -2  183.81   13.84
  13  -3  -2  169.57   16.32
  13   3  -2  195.46   16.10
 -13   3   2  198.32   15.41
  13   3  -2  189.98   14.32
  13   3  -2  201.08   17.71
 -13   3   2  162.29   17.61
 -11  -3   2  12.880   3.833
 -11  -3   2  12.839   5.310
  11  -3  -2  8.1710  4.5907
  11  -3  -2  15.854   3.417
 -11   3   2  9.0362  4.0096
  11   3  -2  1.5400  4.3935
 -11   3   2  7.0903  3.5362
  11   3  -2  13.129   4.935
  -9  -3   2  135.20    7.42
  -9  -3   2  142.47    8.73
   9  -3  -2  135.44    9.96
  -9  -3   2  129.85    9.41
   9  -3  -2  142.19    7.68
   9  -3  -2  133.89   13.93
   9   3  -2  116.80    6.30
  -9   3   2  122.02   10.86
  -9   3   2  140.00   11.09
   9   3  -2  137.00    6.44
  -9   3   2  122.07    7.97
  -9   3   2  133.58    8.83
  -9   3   2  123.74   10.16
   9   3  -2  115.91    8.53
  -7  -3   2  220.76    8.96
   7  -3  -2  219.18    9.67
  -7  -3   2  205.60   11.09
   7  -3  -2  243.03    8.26
  -7  -3   2  235.91   15.53
   7  -3  -2  229.44   10.66
  -7   3   2  225.27   14.52
  -7   3   2  237.40   10.77
  -7   3   2  230.40   12.72
   7   3  -2  223.20    9.36
   7   3  -2  228.42   11.74
  -7   3   2  244.87   10.68
   7   3  -2  217.59   11.16
  -5  -3   2  105.27    6.23
   5  -3  -2  112.51    5.61
   5  -3  -2  118.73    4.86
   5  -3  -2  117.82    3.88
  -5  -3   2  103.37    4.96
  -5  -3   2  119.41    6.78
   5  -3  -2  102.54    6.23
  -5  -3   2  108.55    6.26
  -5   3   2  109.90    5.24
  -5   3   2  109.52    6.98
   5   3  -2  113.79    4.84
   5   3  -2  110.26    8.56
   5   3  -2  125.75    4.68
   5   3  -2  110.14    5.82
  -5   3   2  111.13    5.52
  -5   3   2  121.31    5.26
  -3  -3   2  174.47    8.16
   3  -3  -2  153.00    6.00
   3  -3  -2  155.17    7.50
  -3  -3   2  159.36   10.16
   3  -3  -2  156.85    7.32
   3  -3  -2  169.84    6.83
  -3  -3   2  157.72    5.44
  -3  -3   2  151.69    5.26
  -3  -3   2  155.66    6.54
   3  -3  -2  149.71    6.33
  -3   3   2  163.71    7.36
  -3   3   2  160.82    5.00
   3   3  -2  146.53    8.26
  -3   3   2  154.97    4.84
   3   3  -2  153.09    5.01
  -3   3   2  151.20    5.97
   3   3  -2  166.20    6.55
   3   3  -2  163.90    5.65
   1  -3  -2  236.15    7.11
  -1  -3   2  258.26   14.09
  -1  -3   2  251.68    9.93
  -1  -3   2  249.99    9.10
   1  -3  -2  249.28    8.25
  -1  -3   2  250.16    9.42
   1  -3  -2  251.00    9.41
   1  -3  -2  249.74    7.87
   1  -3  -2  237.84    8.51
   1   3  -2  263.68    9.92
  -1   3   2  253.29    8.29
  -1   3   2  244.76    7.02
  -1   3   2  241.32    8.99
  -1   3   2  242.81   16.31
   1   3  -2  242.83   11.81
  -1   3   2  261.77   10.49
   1   3  -2  234.48    8.44
   1  -3   2  150.07    4.47
   1  -3   2  161.95    6.74
  -1  -3  -2  152.80    9.19
  -1  -3  -2  155.24    5.91
  -1  -3  -2  148.23    5.42
  -1  -3  -2  154.59    5.00
  -1  -3  -2  144.55    6.40
   1   3   2  160.51    8.02
   1   3   2  146.72    6.86
   1   3   2  144.73    9.71
   1   3   2  154.01    7.26
   1   3   2  165.85    6.41
  -1   3  -2  156.78    7.61
  -1   3  -2  162.04    7.93
   3  -3   2 1360.49   35.54
   3  -3   2 1281.19   45.49
   3  -3   2 1252.77   23.78
  -3  -3  -2 1248.27   28.24
   3  -3   2 1270.35   36.26
  -3  -3  -2 1269.85   47.62
  -3  -3  -2 1258.57   30.29
   3   3   2 1303.67   42.78
  -3   3  -2 1246.23   34.80
  -3   3  -2 1302.46   56.77
   3   3   2 1296.12   49.72
   3   3   2 1319.74   43.47
   3   3   2 1347.80   43.41
   5  -3   2  304.98   10.47
  -5  -3  -2  305.43   16.38
  -5  -3  -2  292.50   10.53
   5  -3   2  311.50   18.10
   5  -3   2  312.13   15.31
   5   3   2  296.45    9.69
  -5   3  -2  298.89    7.58
  -5   3  -2  279.40   17.40
   5   3   2  315.86    8.38
   5   3   2  320.89   13.33
   5   3   2  309.44   13.74
   5   3   2  318.63   17.83
   7  -3   2  121.20    8.66
   7  -3   2  124.62    4.56
  -7  -3  -2  132.94    9.33
  -7   3  -2  136.12    6.22
  -7   3  -2  130.50   11.07
   7   3   2  116.87    3.74
  -7   3  -2  132.67    3.36
   7   3   2  142.49    8.05
   7   3   2  125.10    8.18
  -9  -3  -2  56.151   7.276
   9  -3   2  61.222   7.264
  -9   3  -2  61.539   7.135
   9   3   2  66.322   7.459
  -9   3  -2  71.839   5.302
  -9   3  -2  54.307   3.319
   9   3   2  57.521   6.334
 -11  -3  -2  37.698   7.166
  11  -3   2  39.438   9.059
  11  -3   2  26.326   7.728
 -11   3  -2  40.638   6.628
  11   3   2  27.920   5.870
  11   3   2  36.592   8.000
 -13  -3  -2  33.898   7.747
  13  -3   2  26.834  12.952
  13  -3   2  32.384  11.084
  13   3   2  28.515   7.041
  13   3   2  34.252   8.829
 -13   3  -2  15.243   9.667
  14  -4  -2  26.821   7.684
  14  -4  -2  12.643   7.727
 -14  -4   2  5.4763  7.8729
 -14  -4   2  20.101   5.360
  14   4  -2  38.336  11.207
  14   4  -2  32.034  10.294
  14   4  -2  30.800   8.583
 -14   4   2  32.941   7.517
 -14   4   2  10.477   6.251
  12  -4  -2  15.408   5.520
 -12  -4   2  24.825   6.670
  12  -4  -2  5.9493  6.2270
 -12  -4   2  6.2719  4.8589
  12   4  -2  13.030   6.119
 -12   4   2  12.930   4.583
 -12   4   2  2.5981  4.3139
  12   4  -2  13.832   5.933
 -10  -4   2  11.673   5.436
  10  -4  -2  18.504   5.102
  10  -4  -2  11.637   5.485
 -10  -4   2  21.648   4.693
  10   4  -2  9.5327  3.2988
 -10   4   2  16.699   4.294
  10   4  -2  25.329   6.638
 -10   4   2  14.753   4.685
  10   4  -2  23.414   4.467
   8  -4  -2  155.43    6.90
  -8  -4   2  171.14    9.89
   8  -4  -2  174.76    6.39
  -8  -4   2  160.48   10.14
   8  -4  -2  179.75    8.45
   8   4  -2  148.82    9.70
  -8   4   2  155.01    9.07
   8   4  -2  167.89   10.13
  -8   4   2  152.18   10.50
  -8   4   2  160.78    9.94
  -8   4   2  177.77   11.89
   8   4  -2  155.52   10.99
  -6  -4   2  209.83   13.92
   6  -4  -2  236.17    9.21
   6  -4  -2  245.57    9.92
  -6  -4   2  232.71   11.09
   6  -4  -2  239.10    7.03
   6  -4  -2  217.23   13.00
  -6  -4   2  236.35    9.23
   6   4  -2  240.51    9.30
  -6   4   2  226.11   13.54
   6   4  -2  220.89   10.25
  -6   4   2  220.19    8.90
   6   4  -2  225.02    9.25
   6   4  -2  224.69    8.74
  -6   4   2  215.77   10.73
  -6   4   2  244.72    9.52
  -4  -4   2  33.686   3.058
  -4  -4   2  41.265   3.549
  -4  -4   2  30.116   3.814
   4  -4  -2  36.817   4.067
   4  -4  -2  37.496   4.198
   4  -4  -2  41.953   2.973
   4  -4  -2  47.800   2.765
  -4   4   2  42.876   4.301
   4   4  -2  39.360   3.604
   4   4  -2  41.162   3.001
  -4   4   2  40.625   4.202
   4   4  -2  44.532   4.699
  -4   4   2  36.602   2.968
   4   4  -2  38.006   3.524
  -2  -4   2  882.36   30.86
   2  -4  -2  870.14   18.75
   2  -4  -2  851.80   36.51
   2  -4  -2  890.03   22.87
  -2  -4   2  862.45   29.05
  -2  -4   2  873.74   18.14
   2  -4  -2  898.33   22.35
   2   4  -2  864.19   19.96
   2   4  -2  912.56   26.35
  -2   4   2  930.69   37.21
   2   4  -2  888.08   22.33
  -2   4   2  861.57   40.95
  -2   4   2  871.19   29.66
   2   4  -2  862.25   30.27
  -2   4   2  887.08   20.84
   2   4  -2  860.48   28.70
   0  -4   2  219.19    6.64
   0  -4   2  207.59    8.16
   0  -4   2  219.85    8.42
   0  -4   2  224.20    6.12
   0  -4  -2  205.95    7.43
   0  -4  -2  218.72   10.71
   0  -4  -2  197.60    7.15
   0  -4  -2  210.39   10.39
   0  -4  -2  210.40    7.35
   0   4   2  205.20   11.57
   0   4   2  197.13    7.21
   0   4   2  223.35    8.09
   0   4   2  220.42    8.08
   0   4  -2  228.70    9.67
   0   4  -2  208.24    7.83
   0   4  -2  206.00    9.82
   0   4   2  222.38    7.60
   0   4   2  212.61   13.72
  -2  -4  -2  238.75    7.67
   2  -4   2  244.09    8.74
  -2  -4  -2  236.92    7.68
  -2  -4  -2  252.27    7.39
   2  -4   2  257.22    8.27
   2  -4   2  251.90    9.28
   2   4   2  260.44    9.58
  -2   4  -2  253.27    8.86
   2   4   2  255.29    8.33
   2   4   2  261.43   11.23
  -2   4  -2  237.53    7.42
   2   4   2  272.27   10.94
   2   4   2  261.83   18.48
   4  -4   2  110.87    6.22
   4  -4   2  106.28    7.37
  -4  -4  -2  120.02    8.35
   4  -4   2  131.81    8.64
  -4  -4  -2  99.260   8.096
  -4  -4  -2  117.54    4.55
   4  -4   2  123.24    5.67
   4   4   2  118.50    7.97
  -4   4  -2  106.85    7.09
   4   4   2  125.44    5.06
  -4   4  -2  118.97    5.28
   4   4   2  106.94    8.59
   4   4   2  106.80    8.98
   6  -4   2  244.59    9.51
   6  -4   2  224.26    9.29
  -6  -4  -2  238.97   14.33
  -6   4  -2  221.13    8.39
   6   4   2  227.70   11.82
   6   4   2  228.32   13.17
   6   4   2  225.12    8.42
   8  -4   2  72.957   8.381
  -8  -4  -2  70.578   7.715
   8  -4   2  58.604   6.991
   8   4   2  61.342   6.178
   8   4   2  47.253   5.160
  -8   4  -2  61.705   5.524
 -10  -4  -2  116.22   11.24
  10  -4   2  117.45   10.43
  10  -4   2  100.29   11.18
 -10   4  -2  99.471   9.218
 -10   4  -2  118.56    7.85
  10   4   2  117.73    8.44
  10   4   2  105.80   11.16
 -12  -4  -2  87.325  10.792
  12  -4   2  117.97   10.77
  12  -4   2  89.885  12.287
  12   4   2  81.229   9.830
  12   4   2  120.50   10.51
 -12   4  -2  99.324  12.667
  14  -4   2  56.900  10.965
  14  -4   2  48.837  11.083
 -14  -4  -2  78.114  13.711
  14   4   2  51.522  10.564
  14   4   2  47.380  10.425
  15  -5  -2   2.090  12.849
  15  -5  -2  -1.205  10.467
 -15  -5   2  10.986   8.352
 -15   5   2  11.192   8.288
 -15   5   2  4.4271  7.0841
  15   5  -2  10.322  12.354
  15   5  -2  11.366   9.879
 -13  -5   2  83.792  10.211
  13  -5  -2  80.265  11.727
 -13  -5   2  97.278  10.370
  13  -5  -2  105.01   13.29
 -13   5   2  91.121  10.463
  13   5  -2  108.03   10.57
 -13   5   2  89.389  10.902
  11  -5  -2  4.2376  4.3030
 -11  -5   2  0.2408  4.1598
  11  -5  -2  -2.645   4.503
 -11  -5   2  5.0667  3.6062
 -11   5   2  10.301   4.494
  11   5  -2  -2.094   5.056
 -11   5   2  1.2768  3.1714
   9  -5  -2  32.373   5.247
  -9  -5   2  27.670   4.065
   9  -5  -2  21.410   5.771
  -9  -5   2  25.678   6.072
   9   5  -2  22.285   5.279
  -9   5   2  24.733   4.312
  -9   5   2  17.679   5.844
   9   5  -2  24.766   4.303
  -7  -5   2  184.89    9.36
   7  -5  -2  189.24   12.48
   7  -5  -2  210.48   11.16
  -7  -5   2  203.98   10.84
   7  -5  -2  196.72    9.35
   7   5  -2  196.41    9.68
  -7   5   2  186.13    9.68
   7   5  -2  182.01    7.98
   7   5  -2  221.76   11.03
  -7   5   2  185.56   10.46
  -7   5   2  178.39    9.29
   7   5  -2  192.36   10.78
   5  -5  -2  23.299   3.993
   5  -5  -2  30.025   3.623
  -5  -5   2  24.019   3.664
  -5  -5   2  35.150   2.828
  -5  -5   2  29.164   5.085
   5  -5  -2  30.352   4.697
   5  -5  -2  32.427   2.605
   5   5  -2  34.461   3.768
  -5   5   2  28.200   4.362
  -5   5   2  26.793   5.615
   5   5  -2  32.264   3.622
   5   5  -2  27.363   2.956
   5   5  -2  26.413   3.280
   5   5  -2  31.867   4.665
  -5   5   2  24.285   4.518
   3  -5  -2  193.63   10.45
  -3  -5   2  201.70    7.21
  -3  -5   2  195.12   10.28
   3  -5  -2  205.94    6.49
   3  -5  -2  187.46    6.44
  -3  -5   2  201.06    7.08
   3  -5  -2  197.44   12.32
   3  -5  -2  192.13    8.99
  -3   5   2  203.36    7.15
   3   5  -2  198.97    9.05
  -3   5   2  218.95   12.47
  -3   5   2  200.49    8.83
   3   5  -2  201.91    7.83
   3   5  -2  185.19    9.97
  -3   5   2  188.18    9.53
   3   5  -2  210.25    6.91
   1  -5  -2  302.04    8.56
  -1  -5   2  326.02   16.26
  -1  -5   2  296.67    7.56
   1  -5  -2  293.99   12.30
   1  -5  -2  285.48    9.76
   1  -5  -2  283.18    8.60
   1  -5  -2  306.97    9.99
  -1  -5   2  294.92   11.00
   1  -5  -2  299.46   13.24
  -1   5   2  301.97   11.90
   1   5  -2  303.58   11.98
   1   5  -2  285.26   10.22
  -1   5   2  308.63   13.87
   1   5  -2  332.69   10.47
   1   5  -2  305.62    7.79
  -1   5   2  318.37   16.07
  -1   5   2  313.04    9.00
  -1   5   2  288.03    9.44
  -1  -5  -2  633.96   15.72
  -1  -5  -2  647.10   17.98
   1  -5   2  687.02   33.50
  -1  -5  -2  623.13   26.21
  -1  -5  -2  597.82   25.77
   1  -5   2  649.94   20.95
   1  -5   2  658.51   16.52
  -1  -5  -2  627.34   23.80
   1   5   2  652.35   14.87
   1   5   2  641.60   18.82
  -1   5  -2  634.03   18.31
   1   5   2  636.59   25.13
   1   5   2  650.20   16.51
  -1   5  -2  631.64   23.02
  -1   5  -2  628.53   15.94
   1   5   2  643.64   24.39
   1   5   2  682.95   16.19
   3  -5   2  528.24   22.50
   3  -5   2  554.02   17.34
   3  -5   2  514.81   20.36
  -3  -5  -2  534.69   15.23
  -3  -5  -2  548.42   21.92
  -3  -5  -2  498.78   25.75
   3   5   2  536.83   20.25
   3   5   2  551.40   30.76
   3   5   2  533.34   26.37
  -3   5  -2  533.96   24.35
   3   5   2  561.84   20.33
   5  -5   2  25.648   4.081
  -5  -5  -2  35.855   4.343
   5  -5   2  31.280   4.751
   5   5   2  33.132   1.935
   5   5   2  26.440   4.577
   5   5   2  26.521   5.392
   7  -5   2  41.504   5.821
  -7  -5  -2  40.727   4.872
   7  -5   2  39.178   5.303
  -7   5  -2  48.417   4.673
   7   5   2  40.538   3.529
   9  -5   2  94.002   8.728
   9  -5   2  130.00    9.98
  -9  -5  -2  101.14    9.60
  -9   5  -2  100.66    7.89
   9   5   2  114.96   10.22
  11  -5   2  37.408   8.383
  11  -5   2  59.297   9.575
 -11  -5  -2  56.181   9.046
  11   5   2  70.565   9.270
  11   5   2  52.179   9.776
 -13  -5  -2  50.795   9.894
  13  -5   2  25.001   9.356
  13  -5   2  36.234  10.019
  13   5   2  51.355  11.004
  13   5   2  39.567   9.849
  14  -6  -2  1.5370  8.5794
 -14  -6   2  -1.725   5.444
  14  -6  -2  7.6909  8.1204
 -14   6   2  -2.880   6.931
 -14   6   2  3.3533  6.2158
  14   6  -2  5.4733  6.5798
  14   6  -2  0.1921  7.6900
 -12  -6   2  48.873   8.163
  12  -6  -2  56.013  10.542
 -12  -6   2  65.178   8.409
  12  -6  -2  54.229   7.742
  12   6  -2  76.926  10.520
 -12   6   2  68.242   9.228
 -12   6   2  56.339   7.706
 -10  -6   2  191.53   12.41
 -10  -6   2  214.85   12.53
  10  -6  -2  215.82   11.16
  10  -6  -2  198.41   12.73
 -10   6   2  201.31   13.62
  10   6  -2  198.72   15.97
  10   6  -2  194.47   11.58
 -10   6   2  219.80   12.18
   8  -6  -2 1222.87   34.35
   8  -6  -2 1175.58   69.95
  -8  -6   2 1200.14   51.13
  -8  -6   2 1202.18   50.52
   8  -6  -2 1193.12   40.07
   8   6  -2 1179.27   35.86
   8   6  -2 1259.60   57.00
   8   6  -2 1196.96   58.77
  -8   6   2 1297.69   91.91
  -8   6   2 1233.28   35.47
  -6  -6   2  238.55    8.21
  -6  -6   2  240.13   10.63
   6  -6  -2  234.71   17.15
   6  -6  -2  220.13   10.36
   6  -6  -2  210.22   11.13
   6   6  -2  211.20    9.56
   6   6  -2  239.20   16.73
  -6   6   2  215.63   12.60
   6   6  -2  226.34    9.80
  -6   6   2  245.58   13.12
   6   6  -2  242.87    9.80
   6   6  -2  241.86   12.47
  -6   6   2  237.64    8.97
   4  -6  -2  327.33   11.10
  -4  -6   2  308.10   16.45
  -4  -6   2  327.54   11.45
   4  -6  -2  328.93   16.29
   4  -6  -2  308.64   20.41
  -4  -6   2  324.63   11.24
  -4  -6   2  350.28   13.10
   4  -6  -2  317.34    9.66
   4  -6  -2  318.97   14.69
   4   6  -2  336.81   11.01
  -4   6   2  344.26   20.36
   4   6  -2  321.97   10.07
  -4   6   2  337.39   10.84
  -4   6   2  298.37   15.87
   4   6  -2  332.85   12.65
   4   6  -2  339.34   10.61
  -4   6   2  317.50   11.05
   2  -6  -2  26.868   2.511
   2  -6  -2  21.753   3.384
   2  -6  -2  22.071   4.155
  -2  -6   2  20.374   3.194
  -2  -6   2  21.916   3.191
  -2  -6   2  25.558   3.040
   2  -6  -2  27.730   4.562
   2  -6  -2  26.080   3.178
   2   6  -2  23.858   3.389
   2   6  -2  25.831   2.041
   2   6  -2  25.187   3.723
  -2   6   2  26.290   2.879
   2   6  -2  22.248   3.458
   2   6  -2  27.673   2.054
  -2   6   2  21.583   3.518
  -2   6   2  25.566   4.363
  -2   6   2  18.726   2.315
   0  -6  -2  185.63    7.44
   0  -6   2  207.24   11.33
   0  -6  -2  175.20    9.06
   0  -6  -2  186.53    8.01
   0  -6   2  200.75    8.61
   0  -6   2  194.85    9.24
   0  -6  -2  194.49    7.35
   0  -6   2  200.33    6.07
   0  -6  -2  178.93    7.47
   0  -6  -2  177.10    9.96
   0   6  -2  187.67    7.67
   0   6  -2  188.45    5.41
   0   6   2  192.21    8.64
   0   6   2  196.68    9.62
   0   6  -2  185.07   10.18
   0   6  -2  200.64   10.25
   0   6   2  189.26    6.22
   0   6   2  199.19    8.95
   0   6   2  203.54    8.50
  -2  -6  -2  6.7197  1.9539
   2  -6   2  6.3139  1.6104
   2  -6   2  7.5172  2.4074
   2  -6   2  8.8963  1.9120
  -2  -6  -2  7.1377  3.4678
  -2  -6  -2  5.6237  3.0380
   2   6   2  4.9800  2.9575
  -2   6  -2  6.6524  1.3617
   2   6   2  1.5908  1.9581
   2   6   2  5.2630  2.1632
  -2   6  -2  4.6820  3.2239
   2   6   2  7.0965  3.3653
   2   6   2  7.4225  2.8362
  -4  -6  -2  3.8040  2.7746
  -4  -6  -2  7.3926  2.6817
   4  -6   2  9.7664  2.9591
   4  -6   2  10.551   3.307
   4   6   2  11.407   3.705
   4   6   2  10.184   3.103
   6  -6   2  59.763   5.909
  -6  -6  -2  57.455   6.555
   6  -6   2  43.004   5.377
   6   6   2  43.221   1.633
   6   6   2  42.149   1.212
   6   6   2  56.228   6.464
  -8  -6  -2  36.808   5.701
   8  -6   2  26.596   5.989
   8  -6   2  40.016   7.192
   8   6   2  43.415   6.548
  -8   6  -2  41.095   4.539
 -10  -6  -2  31.358   6.778
  10  -6   2  34.212   6.424
  10  -6   2  23.813   8.842
  10   6   2  28.141   6.388
 -10   6  -2  42.193   6.806
  12  -6   2  140.86   15.60
  12  -6   2  186.16   14.59
 -12  -6  -2  161.91   16.20
  12   6   2  157.32   16.72
  12   6   2  183.84   13.85
 -13  -7   2  38.804   8.161
  13  -7  -2  31.456   8.460
  13  -7  -2  45.685   8.524
  13   7  -2  54.942   9.515
  13   7  -2  42.972  11.819
 -13   7   2  38.046  10.511
  11  -7  -2  198.24   14.15
 -11  -7   2  190.27   17.25
  11  -7  -2  193.99   14.00
 -11  -7   2  190.40   17.27
 -11   7   2  227.49   11.87
 -11   7   2  231.66   13.91
  11   7  -2  221.46   16.82
  -9  -7   2  18.666   3.532
  -9  -7   2  11.345   3.749
   9  -7  -2  14.465   4.875
   9  -7  -2  13.857   4.190
   9   7  -2  15.506   5.301
  -9   7   2  16.892   4.487
   9   7  -2  13.359   6.028
  -9   7   2  18.839   3.349
  -7  -7   2  270.93   17.35
   7  -7  -2  249.94    8.52
   7  -7  -2  244.35   20.92
   7  -7  -2  254.61   11.09
  -7  -7   2  256.23   11.70
   7   7  -2  266.57   11.94
   7   7  -2  243.99   13.83
   7   7  -2  239.35   11.84
  -7   7   2  262.60   12.14
   7   7  -2  260.28   13.88
  -7   7   2  265.75   12.24
  -5  -7   2  216.31    8.36
   5  -7  -2  203.72   11.71
  -5  -7   2  200.84    9.10
   5  -7  -2  219.92   10.14
   5  -7  -2  218.18   11.13
   5  -7  -2  219.42   19.56
  -5   7   2  197.17   10.58
   5   7  -2  219.30   12.92
   5   7  -2  212.18   12.89
   5   7  -2  217.69   11.07
   5   7  -2  235.59   10.48
  -5   7   2  202.75    8.74
   5   7  -2  223.95   11.42
  -3  -7   2  303.99   13.07
   3  -7  -2  289.19    9.10
   3  -7  -2  296.71   15.85
  -3  -7   2  287.39   18.05
   3  -7  -2  332.93   13.74
   3  -7  -2  310.55   16.99
   3  -7  -2  305.41   14.77
  -3  -7   2  300.66   10.47
  -3  -7   2  292.51   11.55
   3   7  -2  308.77   14.71
   3   7  -2  305.61   10.58
   3   7  -2  314.14   10.07
  -3   7   2  299.66   11.67
  -3   7   2  304.93   11.86
   3   7  -2  302.30   12.33
   3   7  -2  317.00   10.46
  -3   7   2  277.19   15.75
   1  -7  -2  571.31   14.76
   1  -7  -2  525.92   24.67
   1  -7  -2  579.85   24.15
   1  -7  -2  535.06   13.76
  -1  -7   2  558.38   33.88
  -1  -7   2  551.42   13.52
   1  -7  -2  546.17   25.65
   1  -7  -2  544.39   23.25
  -1  -7   2  586.91   17.56
  -1   7   2  548.43   38.98
   1   7  -2  574.69   22.49
   1   7  -2  557.34   33.85
  -1   7   2  529.56   29.38
  -1   7   2  551.99   15.89
   1   7  -2  538.72   34.08
  -1   7   2  526.50   15.25
  -1   7   2  552.16   38.99
   1   7  -2  554.75   13.74
  -1  -7  -2  95.028   5.406
   1  -7   2  101.54    6.76
  -1  -7  -2  89.485   7.500
   1  -7   2  105.46    4.59
   1  -7   2  95.468   5.232
   1  -7   2  111.43    6.38
  -1  -7  -2  88.570   6.925
  -1  -7  -2  94.157   3.403
  -1   7  -2  93.674   3.973
   1   7   2  85.935   8.031
  -1   7  -2  96.850   4.449
   1   7   2  100.29    5.51
   1   7   2  99.055   8.493
  -3  -7  -2  38.794   3.982
   3  -7   2  43.865   3.130
   3  -7   2  49.507   4.486
   3  -7   2  34.516   4.747
  -3  -7  -2  43.961   5.524
  -3   7  -2  43.003   2.728
   3   7   2  29.390   4.929
   3   7   2  37.914   4.453
  -5  -7  -2  346.87   12.70
   5  -7   2  361.54   13.58
   5  -7   2  361.95   17.00
   5   7   2  342.23   15.13
   7  -7   2  82.734   9.273
   7  -7   2  63.174   7.160
  -7  -7  -2  78.693   7.433
   7   7   2  66.241   7.534
  -9  -7  -2  207.64   16.39
   9  -7   2  195.17   12.62
   9  -7   2  188.18   15.06
  -9   7  -2  204.26   11.93
   9   7   2  209.17   13.72
  11  -7   2  53.871  10.145
  11  -7   2  45.365  10.951
 -11  -7  -2  45.998   9.431
  11   7   2  38.196   9.797
 -13  -7  -2   2.084  11.048
  13  -7   2  4.2695  6.7374
  13  -7   2   0.484  11.452
  13   7   2  5.9917  6.6661
  13   7   2  13.276   7.310
  14  -8  -2  21.652  11.649
  14  -8  -2   7.417  12.855
 -14  -8   2  31.619  13.513
  14   8  -2  29.113  10.328
 -14   8   2  14.833   8.309
 -12  -8   2  7.8668  6.0619
  12  -8  -2  7.8900  7.9906
  12  -8  -2  19.898   7.591
  12   8  -2  11.765   8.306
 -12   8   2  19.146   7.279
  10  -8  -2  221.86   14.11
  10  -8  -2  200.09   14.42
 -10  -8   2  196.11   15.83
 -10  -8   2  178.38   14.57
  10   8  -2  202.63   13.05
  10   8  -2  208.93   13.67
 -10   8   2  215.03   12.78
 -10   8   2  199.21   14.09
   8  -8  -2  6.1589  6.2490
  -8  -8   2  11.544   3.478
  -8  -8   2  11.710   4.259
   8  -8  -2  2.7230  5.3587
  -8   8   2  3.3554  3.9948
  -8   8   2  8.7674  3.6191
   8   8  -2  5.3439  5.4336
   8   8  -2  1.3274  4.0610
   6  -8  -2  115.98    8.89
  -6  -8   2  97.486   5.340
   6  -8  -2  83.892   9.183
   6  -8  -2  105.45    7.93
  -6  -8   2  95.217   6.906
   6  -8  -2  90.948   7.802
  -6   8   2  98.802   6.874
   6   8  -2  80.569   6.864
   6   8  -2  96.537   9.030
  -6   8   2  106.43    6.87
   6   8  -2  80.183   7.132
   4  -8  -2  165.32    9.25
  -4  -8   2  170.07    7.69
   4  -8  -2  195.07    7.22
   4  -8  -2  175.52    9.88
  -4  -8   2  188.34    9.46
   4  -8  -2  173.28   12.02
  -4  -8   2  175.25    8.85
   4  -8  -2  174.55   15.20
  -4   8   2  179.46    7.97
   4   8  -2  172.95    9.70
   4   8  -2  170.72   10.86
  -4   8   2  185.21    8.46
   4   8  -2  189.91    9.14
   4   8  -2  196.32   11.21
  -2  -8   2  171.11    7.98
   2  -8  -2  156.69    8.93
  -2  -8   2  175.14    6.89
  -2  -8   2  143.10    9.70
   2  -8  -2  162.11   10.11
   2  -8  -2  148.41   10.66
   2  -8  -2  164.22   10.15
   2  -8  -2  174.98    9.09
  -2  -8   2  170.66    9.89
   2  -8  -2  161.43    9.20
  -2   8   2  167.27    7.83
   2   8  -2  141.60   10.96
   2   8  -2  169.62    8.21
   2   8  -2  158.01    9.25
  -2   8   2  156.68    7.28
   2   8  -2  174.14    7.20
   0  -8  -2  104.30    7.11
   0  -8   2  93.410   7.297
   0  -8  -2  105.79    5.75
   0  -8   2  103.57    5.17
   0  -8  -2  99.172   7.934
   0  -8   2  100.32    6.51
   0  -8  -2  100.39    6.50
   0  -8   2  102.35    7.83
   0  -8  -2  90.122   4.356
   0   8   2  96.456   7.009
   0   8  -2  97.196   5.033
   0   8  -2  105.36    4.99
   2  -8   2 1814.66   40.50
   2  -8   2 1843.18   78.77
  -2  -8  -2 1675.73   59.18
  -2  -8  -2 1775.41   77.77
   2  -8   2 1887.89   69.85
   2  -8   2 1852.64   66.69
  -2   8  -2 1711.10   50.38
   2   8   2 1768.04   45.41
   4  -8   2  105.08    7.61
  -4  -8  -2  120.95    7.07
  -4  -8  -2  111.25    8.94
   4  -8   2  110.54    9.84
   4   8   2  99.262   8.965
  -4   8  -2  118.39    3.59
   6  -8   2  156.96    9.21
   6  -8   2  160.76    9.57
  -6  -8  -2  151.24   11.19
   6   8   2  136.03    9.64
  -8  -8  -2  191.81   13.81
   8  -8   2  195.81   15.86
   8  -8   2  199.39   14.80
   8   8   2  174.90   13.49
  10  -8   2  33.627   8.269
 -10  -8  -2  24.813   9.643
  10  -8   2  17.017   6.250
 -10   8  -2  22.474   7.057
  10   8   2  16.233   6.298
 -12  -8  -2  99.505  15.420
  12  -8   2  108.72   14.76
  12  -8   2  107.95   13.57
  12   8   2  98.534  13.035
 -13  -9   2  1.3099  6.8352
  13  -9  -2   6.275  10.303
  13  -9  -2  -8.977  10.768
  13   9  -2  -11.78   12.59
  11  -9  -2  61.978  10.630
  11  -9  -2  49.836  11.479
 -11  -9   2  63.346   8.183
 -11   9   2  59.732  11.057
  11   9  -2  70.390  12.419
   9  -9  -2  75.153   8.848
  -9  -9   2  93.696   6.705
  -9  -9   2  97.030  10.097
   9  -9  -2  69.526  10.251
   9   9  -2  64.584   8.534
   9   9  -2  60.214   9.694
  -9   9   2  64.255   8.565
  -9   9   2  91.378   7.565
  -7  -9   2  229.10   11.36
  -7  -9   2  224.61   12.21
   7  -9  -2  208.43   12.75
   7  -9  -2  201.40   10.41
   7  -9  -2  204.79   10.86
  -7   9   2  215.52    9.42
   7   9  -2  179.92   12.47
  -7   9   2  201.10   12.54
   7   9  -2  216.15   14.50
   5  -9  -2  51.999   8.009
  -5  -9   2  46.781   6.311
  -5  -9   2  67.984   4.822
   5  -9  -2  70.080   6.174
   5  -9  -2  54.648   7.137
   5  -9  -2  48.474   5.813
   5   9  -2  65.764   6.401
  -5   9   2  62.757   5.089
   5   9  -2  50.065   6.143
  -5   9   2  49.183   5.871
   5   9  -2  56.105   5.945
   3  -9  -2  378.56   25.55
  -3  -9   2  385.89   14.72
   3  -9  -2  371.41   13.70
  -3  -9   2  404.17   13.81
   3  -9  -2  394.50   13.23
  -3  -9   2  402.84   19.89
   3  -9  -2  368.04   19.81
   3   9  -2  384.92   17.97
   3   9  -2  397.42   20.25
   3   9  -2  392.42   17.93
  -3   9   2  386.86   19.04
   3   9  -2  382.62   17.16
  -1  -9   2  66.527   6.619
   1  -9  -2  67.280   5.155
   1  -9  -2  69.060   6.848
   1  -9  -2  73.501   7.458
   1  -9  -2  62.947   7.770
  -1  -9   2  59.338   4.044
   1  -9  -2  76.278   4.527
  -1  -9   2  64.172   6.390
  -1  -9   2  71.376   4.896
   1   9  -2  76.351   5.499
  -1   9   2  67.552   5.817
   1   9  -2  69.131   5.645
  -1  -9  -2  218.81    8.67
   1  -9   2  229.37   11.78
   1  -9   2  216.68   12.33
  -1  -9  -2  221.67   12.19
   1  -9   2  218.96   13.04
  -1  -9  -2  224.12   10.56
  -1  -9  -2  205.33   10.39
   1  -9   2  225.93   11.31
  -1   9  -2  227.54    8.16
   1   9   2  240.05   10.35
  -1   9  -2  237.75   15.48
   3  -9   2  0.8875  2.1639
   3  -9   2  2.7687  2.8305
   3  -9   2  5.1635  3.6920
  -3  -9  -2  11.553   2.762
  -3  -9  -2  6.4606  3.5696
   3  -9   2  9.6032  3.0079
   3   9   2  5.6787  3.3500
  -3   9  -2  6.9978  2.1199
  -5  -9  -2  177.91   11.07
  -5  -9  -2  180.11   10.05
   5  -9   2  172.91    8.65
   5  -9   2  163.01   11.89
   5   9   2  195.47   13.41
   7  -9   2  24.324   5.679
  -7  -9  -2  36.005   6.662
   7  -9   2  19.621   5.602
   7   9   2  18.213   5.722
   9  -9   2  24.181   6.351
   9  -9   2  47.956   8.798
  -9  -9  -2  31.361   6.325
   9   9   2  29.917   7.590
  -9   9  -2  41.675   6.522
  11  -9   2  -4.531   6.661
 -11  -9  -2 -0.2862  6.0253
  11  -9   2  2.3735  5.6907
  11   9   2  -2.906  10.282
 -12 -10   2  22.043   7.338
  12 -10  -2  41.733  10.885
  12 -10  -2  46.609  10.015
  12  10  -2  38.523  11.475
 -10 -10   2  40.100   8.054
  10 -10  -2  43.977   7.601
  10 -10  -2  39.000   9.187
  10 -10  -2  35.067  11.800
  10  10  -2  51.492   9.687
  -8 -10   2  15.372   2.903
   8 -10  -2  11.974   5.760
  -8 -10   2  11.949   5.047
   8 -10  -2  16.185   5.532
   8 -10  -2  12.997   5.583
   8  10  -2  4.5864  4.0954
  -8  10   2  18.343   4.231
   8  10  -2  15.089   6.530
  -6 -10   2  77.796   7.133
   6 -10  -2  66.123   8.361
   6 -10  -2  71.468   7.557
   6 -10  -2  56.253   7.241
  -6 -10   2  71.684   5.099
  -6  10   2  72.745   6.418
   6  10  -2  59.672   8.388
   6  10  -2  63.116   7.741
   4 -10  -2  -1.550   2.039
   4 -10  -2  0.9048  3.9551
  -4 -10   2  2.5130  2.3580
   4 -10  -2  3.9043  5.1544
   4 -10  -2  1.8968  3.9667
  -4 -10   2 -0.0630  2.7262
  -4 -10   2  1.8660  5.1155
  -4  10   2  4.1798  2.7350
   4  10  -2  6.0719  4.1118
   4  10  -2  0.6677  2.6609
   4  10  -2  0.8389  3.3746
   2 -10  -2  32.149   3.795
   2 -10  -2  27.204   6.252
  -2 -10   2  34.944   4.341
   2 -10  -2  25.237   7.171
   2 -10  -2  31.761   4.343
  -2 -10   2  16.408   4.724
   2 -10  -2  30.802   4.881
  -2 -10   2  24.968   3.545
  -2  10   2  25.358   4.075
   2  10  -2  29.749   4.405
   2  10  -2  32.757   4.313
   2  10  -2  24.366   5.948
   0 -10   2  306.99    9.98
   0 -10  -2  285.96   13.93
   0 -10   2  333.15   14.70
   0 -10  -2  284.98   21.60
   0 -10  -2  300.12   13.11
   0 -10  -2  292.17   14.24
   0 -10  -2  306.12   15.96
   0 -10   2  297.86   15.75
   0  10  -2  314.01   10.88
   0  10  -2  293.38   16.84
   0  10   2  301.20   12.93
  -2 -10  -2  368.19   12.78
   2 -10   2  351.22   29.21
  -2 -10  -2  381.68   17.42
   2 -10   2  370.16   22.51
   2 -10   2  376.00   14.43
  -2  10  -2  372.97   13.17
   2  10   2  351.06   19.54
  -2  10  -2  362.07   27.06
  -4 -10  -2  699.00   34.76
   4 -10   2  742.79   51.01
  -4 -10  -2  727.37   33.22
   4 -10   2  739.75   51.51
   4 -10   2  739.61   30.36
  -4  10  -2  717.77   39.89
   4  10   2  744.13   32.47
   6 -10   2  98.229  10.104
  -6 -10  -2  86.496   8.846
   6 -10   2  76.991   7.683
   6  10   2  89.484  10.342
   8 -10   2  59.497   8.825
  -8 -10  -2  73.670   8.681
   8 -10   2  87.306  11.625
   8  10   2  70.124  11.070
 -10 -10  -2  11.265   9.581
  10 -10   2   3.600  10.222
  10 -10   2  2.7964  6.2607
  10  10   2  -8.300   6.136
 -10  10  -2  1.9056  6.0872
  11 -11  -2  54.644  10.089
  11 -11  -2  31.030  11.200
 -11 -11   2  37.165  10.867
  11 -11  -2  28.223  10.865
  11  11  -2  34.378  10.642
  -9 -11   2  5.8181  6.5606
   9 -11  -2  4.8613  8.4956
   9 -11  -2  -2.042   7.987
   9 -11  -2  2.9743  5.7316
   9  11  -2  7.6309  7.0285
   9  11  -2  6.0006  8.7138
   7 -11  -2  26.403   6.934
  -7 -11   2  24.184   5.787
   7 -11  -2  22.777   8.650
   7 -11  -2  26.790   6.325
  -7  11   2  35.308   5.615
   7  11  -2  11.209   7.358
   7  11  -2  23.834   7.398
   5 -11  -2  137.52   10.05
  -5 -11   2  172.42    9.97
   5 -11  -2  137.57   12.81
  -5 -11   2  149.22   12.56
   5 -11  -2  171.06   12.59
   5  11  -2  120.03   12.85
  -5  11   2  162.57   13.13
   5  11  -2  170.37   13.36
  -3 -11   2  418.79   21.16
  -3 -11   2  441.56   23.10
   3 -11  -2  396.98   24.50
  -3 -11   2  402.04   20.46
   3 -11  -2  421.04   17.62
   3 -11  -2  403.45   17.59
   3 -11  -2  426.00   20.06
   3  11  -2  425.89   17.60
  -3  11   2  400.20   17.16
   3  11  -2  402.24   18.27
   1 -11  -2  43.558   4.931
   1 -11  -2  41.016   6.959
   1 -11  -2  37.234   6.879
   1 -11  -2  34.620   7.905
  -1 -11   2  36.126   6.227
  -1 -11   2  41.170   4.544
   1  11  -2  56.556   6.305
  -1  11   2  49.560   7.244
   1 -11   2  66.019   6.116
  -1 -11  -2  93.285   8.621
   1 -11   2  75.243   7.395
  -1 -11  -2  65.581   7.498
   1 -11   2  71.524   6.663
   1  11   2  63.289   6.653
  -1  11  -2  75.709   6.559
   3 -11   2  69.720   6.579
  -3 -11  -2  51.297   9.043
   3 -11   2  67.728   9.588
   3 -11   2  74.258   6.937
  -3 -11  -2  78.250   7.637
  -3  11  -2  74.142   5.224
   3  11   2  63.100   8.628
  -5 -11  -2  9.4542  4.7999
   5 -11   2  8.4217  6.2331
  -5 -11  -2  11.093   6.231
   5 -11   2  1.6482  3.3051
   5 -11   2  6.3430  3.6786
   5  11   2  8.9313  7.6598
   7 -11   2  134.08   16.21
   7 -11   2  122.55   10.72
  -7 -11  -2  124.68   12.18
   7 -11   2  126.22   11.01
   7  11   2  163.36   14.60
  -9 -11  -2  -1.911   5.036
   9 -11   2  -18.35   10.10
  -9  11  -2  -1.384   5.416
   9  11   2  -6.807   6.125
  10 -12  -2  63.872  17.710
  10 -12  -2  61.022  13.960
  10 -12  -2  53.706  10.456
 -10 -12   2  83.157  15.077
  10  12  -2  78.238  10.794
   8 -12  -2  49.850  11.233
  -8 -12   2  69.561  11.947
   8 -12  -2  77.622  10.094
   8 -12  -2  55.918   9.750
   8  12  -2  62.181   9.557
   8  12  -2  73.584  11.145
  -6 -12   2  132.55   15.57
   6 -12  -2  130.43   13.17
   6 -12  -2  120.39   11.12
   6 -12  -2  146.34   14.85
  -6  12   2  145.70   14.02
   6  12  -2  144.34   13.14
   6  12  -2  100.08   12.90
   4 -12  -2  0.6066  4.4713
  -4 -12   2 -0.3657  3.3132
   4 -12  -2  1.5315  4.6249
  -4 -12   2 -0.6088  6.2737
  -4 -12   2  -2.007   1.998
   4 -12  -2  4.3104  5.0232
   4  12  -2  -7.509   5.012
   4  12  -2  7.4045  6.3726
  -4  12   2  2.4026  3.1691
   2 -12  -2  55.241   7.523
   2 -12  -2  61.627   6.957
   2 -12  -2  68.765   8.126
  -2 -12   2  55.407   6.927
  -2 -12   2  59.146   8.186
  -2 -12   2  64.402   7.480
   2 -12  -2  41.319   7.636
   2  12  -2  61.750   7.549
  -2  12   2  80.439   8.761
   2  12  -2  67.387   7.448
   0 -12   2  4.6557  3.9226
   0 -12  -2  13.077   4.187
   0 -12  -2  5.9591  6.0493
   0 -12  -2  2.4316  4.1584
   0 -12  -2  3.0108  4.1558
   0  12  -2  11.343   5.045
   0  12   2  9.9046  5.6948
   2 -12   2  14.101   5.584
  -2 -12  -2  25.176   5.122
  -2 -12  -2  10.298   5.019
  -2  12  -2  25.365   4.769
   2  12   2  11.326   4.839
  -4 -12  -2  60.534   6.652
   4 -12   2  62.006   8.925
  -4 -12  -2  48.379   8.002
   4  12   2  51.792   6.980
   6 -12   2  -1.722   5.372
  -6 -12  -2  8.3652  4.5447
   6  12   2  -3.396   7.439
  -8 -12  -2  7.9644  5.6332
   8 -12   2  -6.804   9.596
   8  12   2  2.2927  6.4702
   9 -13  -2  3.6254  6.6596
   9 -13  -2  6.9375  7.5945
  -9 -13   2  5.3213  6.2055
   9 -13  -2   4.592  11.082
   9  13  -2  -5.397   8.593
   7 -13  -2  48.492   9.191
   7 -13  -2  34.484   9.529
   7 -13  -2  29.285   7.634
   7  13  -2  56.404  12.128
   7  13  -2  34.086   8.013
  -5 -13   2  109.26   13.08
   5 -13  -2  64.190  10.888
   5 -13  -2  52.881   8.934
   5 -13  -2  84.493  10.884
  -5  13   2  79.421   8.962
   5  13  -2  80.376  10.696
   5  13  -2  73.562  11.440
  -3 -13   2  53.165   6.749
  -3 -13   2  45.728   6.277
   3 -13  -2  45.998   7.506
   3 -13  -2  29.403   7.188
   3 -13  -2  29.985   7.453
  -3 -13   2  28.996   8.502
   3  13  -2  49.303   7.171
  -3  13   2  39.405   8.184
   3  13  -2  31.923   7.998
  -1 -13   2  20.772   7.124
  -1 -13   2  7.1692  5.9974
  -1 -13   2  9.1600  5.2341
   1 -13  -2 -0.1712  4.6099
   1 -13  -2  2.2611  5.5098
   1 -13  -2  5.7066  5.2040
   1  13  -2  12.895   4.965
  -1  13   2  12.331   4.861
   1  13  -2  14.084   6.850
  -1 -13  -2  42.327   9.272
   1 -13   2  58.376   9.018
  -1 -13  -2  52.092   7.770
  -1  13  -2  55.356   7.357
   1  13   2  58.377   8.642
   3 -13   2  12.955   5.411
  -3 -13  -2  11.001   5.458
  -3 -13  -2  12.331   6.366
   3  13   2  4.8593  6.3239
   5 -13   2  82.595  12.731
  -5 -13  -2  90.542  11.638
   5  13   2  83.220  11.740
  -7 -13  -2  36.531  10.002
   7 -13   2  16.831   8.039
  -7  13  -2  28.860  10.722
   7  13   2   9.958  10.104
   6 -14  -2   3.594  10.860
   6 -14  -2  3.8927  7.9623
   6 -14  -2  23.968   8.374
  -6 -14   2  27.023   8.563
   6  14  -2  24.312   9.623
   6  14  -2 -0.2022  5.7428
  -4 -14   2  8.0967  5.4888
   4 -14  -2  -6.027   6.030
   4 -14  -2  -8.102   8.048
   4 -14  -2  6.4361  5.8933
   4  14  -2  8.2234  8.1365
  -4  14   2  -1.882   5.336
   4  14  -2  6.8876  9.3321
   2 -14  -2  12.510   5.658
   2 -14  -2  10.503   5.601
   2 -14  -2  13.096   6.297
  -2 -14   2  11.441   5.803
  -2 -14   2  22.244   6.954
   2  14  -2  24.340   7.021
  -2  14   2  14.571   5.954
   2  14  -2  11.050   6.812
   0 -14   2  33.529   8.032
   0 -14  -2  24.368   6.836
   0 -14   2  51.108   9.357
   0  14  -2  32.104   8.722
   0  14  -2  22.484   7.476
   2 -14   2  -3.974   5.220
  -2 -14  -2  -4.282   5.591
   2  14   2  10.812   7.074
   4 -14   2  74.345  11.856
  -4 -14  -2  65.422   9.998
   4  14   2  52.256   8.845
   6 -14   2  16.125   9.827
   6  14   2  27.422  10.583
   5 -15  -2  10.829   8.918
   5 -15  -2  25.635  11.635
   5 -15  -2  47.009  12.318
  -5 -15   2  24.234  10.584
   5  15  -2  37.434  12.935
   5  15  -2  20.731  10.386
   3 -15  -2  3.0301  7.0341
   3 -15  -2   6.779  10.510
  -3 -15   2  10.544   6.492
   3 -15  -2  5.1529  7.0538
  -3 -15   2  6.1547  6.2756
   3  15  -2  12.190   8.356
   3  15  -2  12.944   8.704
  -1 -15   2  28.620   9.034
   1 -15  -2  29.007   8.235
   1 -15  -2  12.408   8.091
   1 -15  -2  12.377   7.734
  -1 -15   2  23.655   9.680
  -1  15   2  39.758  10.269
   1  15  -2  17.838   7.834
   1  15  -2  44.126   9.619
  -1 -15  -2  -8.536   8.826
   1 -15   2  5.0846  6.5185
  -1  15  -2  6.6539  7.2772
   1  15   2  7.5528  6.6208
  -3 -15  -2  -1.513   5.737
   3 -15   2  6.0579  6.9109
   3  15   2  9.5652  8.6501
 -16   0   3  -1.356   6.771
 -16   0   3  -2.041   6.525
  16   0  -3  -15.33   12.44
  14   0  -3  22.865  10.857
 -14   0   3  -1.204   5.176
 -14   0   3  18.068   7.509
  14   0  -3  1.3987  5.7597
  12   0  -3  -4.741   4.638
  12   0  -3  3.7020  3.5376
 -12   0   3  2.4448  3.7383
 -12   0   3  -1.107   3.958
 -10   0   3  1.3114  2.4543
 -10   0   3 -0.1493  4.0483
  10   0  -3  2.0407  3.7140
 -10   0   3  1.4553  2.7316
  10   0  -3  1.5457  2.3549
   8   0  -3  0.1556  3.4388
  -8   0   3  0.7997  2.1069
   8   0  -3  3.7906  2.6690
  -8   0   3  -1.627   2.099
  -8   0   3  0.8141  2.0819
   8   0  -3  -1.314   1.660
  -6   0   3  0.0094  2.9197
   6   0  -3  0.1531  1.4873
  -6   0   3  0.7943  1.5777
  -6   0   3  0.3505  1.6207
   6   0  -3  -2.345   1.662
   6   0  -3  -1.411   0.870
  -6   0   3  0.3330  2.4739
   6   0  -3  1.0642  1.9495
   6   0  -3  -1.035   1.643
  -4   0   3  0.5210  1.8808
  -4   0   3  1.1118  1.3618
  -4   0   3 -0.5014  1.0607
  -4   0   3  -1.028   1.679
   4   0  -3 -0.0617  1.5757
   4   0  -3  0.3401  1.4431
  -4   0   3  0.5583  1.9520
   4   0  -3  2.0851  1.4744
   2   0  -3  0.7219  1.1173
   2   0  -3  0.6403  1.2408
  -2   0   3  3.9722  2.6829
  -2   0   3 -0.2280  1.2021
   2   0  -3  0.8448  1.6817
  -2   0   3  -1.839   1.479
  -2   0   3 -0.5903  0.4713
   2   0  -3  -1.324   0.936
   0   0  -3  -1.847   1.207
   0   0   3  0.6636  1.1671
   0   0   3 -0.4967  1.2123
   0   0  -3  -1.979   0.901
   0   0   3 -0.9357  1.1318
   0   0  -3  -3.464   1.591
   0   0   3  -1.758   0.841
   0   0   3 -0.6456  1.5009
   2   0   3  -5.044   2.067
   2   0   3  -1.214   1.547
  -2   0  -3  -1.282   2.002
   2   0   3 -0.2326  1.9305
  -2   0  -3 -0.8309  1.5374
   2   0   3  -1.331   1.314
  -4   0  -3  -1.072   1.117
  -4   0  -3  1.1641  1.3606
   4   0   3  0.7979  2.2644
   4   0   3  0.4722  2.1095
   4   0   3  0.3136  1.3271
  -4   0  -3  2.1363  2.8776
   4   0   3  0.4322  1.7135
   4   0   3  0.5048  1.3070
  -6   0  -3  0.1602  1.2708
  -6   0  -3  0.0190  1.7286
   6   0   3  0.1641  1.6325
   6   0   3 -0.1885  2.4695
  -6   0  -3  0.8375  2.3742
   6   0   3  0.3298  2.3922
  -8   0  -3 -0.4628  3.5907
   8   0   3  -2.759   4.654
   8   0   3 -0.2412  3.0624
  -8   0  -3 -0.7079  1.9956
 -10   0  -3  -3.217   4.945
  10   0   3  4.4731  4.7836
  10   0   3  2.6763  3.1049
 -12   0  -3 -0.3629  8.6975
  12   0   3  -10.30    6.44
  14   0   3  1.6141  8.3895
 -14   0  -3  -1.154   7.286
 -15  -1   3  10.017   7.652
 -15  -1   3  12.609   7.826
  15  -1  -3  5.3525  6.8827
 -15   1   3  5.7902  6.4905
 -15   1   3  3.5667  9.0778
  15   1  -3  9.5407  8.1969
 -13  -1   3  24.391   6.114
  13  -1  -3  20.757   5.465
 -13  -1   3  20.604   5.915
  13  -1  -3  19.512   6.298
  13   1  -3  26.555   7.990
 -13   1   3  20.981   6.268
  13   1  -3  25.590   6.302
 -13   1   3  17.674   5.712
  11  -1  -3  209.68   10.27
 -11  -1   3  184.28   13.64
 -11  -1   3  197.75   12.03
 -11  -1   3  202.59   20.57
  11  -1  -3  201.23   12.70
  11   1  -3  205.94   10.13
 -11   1   3  195.26   13.38
 -11   1   3  216.27   12.22
  11   1  -3  216.60   16.35
   9  -1  -3  373.44   22.18
  -9  -1   3  381.82   21.37
   9  -1  -3  367.55   15.63
  -9  -1   3  354.60   18.85
  -9  -1   3  355.43   21.86
   9   1  -3  330.67   16.16
   9   1  -3  353.93   20.01
   9   1  -3  326.63   12.53
  -9   1   3  364.57   25.71
  -9   1   3  341.70   19.06
  -9   1   3  355.58   13.51
  -7  -1   3 1177.33   50.88
   7  -1  -3 1120.29   31.92
   7  -1  -3 1153.84   49.73
   7  -1  -3 1125.87   52.94
  -7  -1   3 1141.76   35.79
  -7  -1   3 1139.37   36.65
  -7  -1   3 1168.44   57.55
   7   1  -3 1155.30   44.89
   7   1  -3 1119.57   51.73
   7   1  -3 1106.80   52.10
   7   1  -3 1147.04   42.98
  -7   1   3 1186.96   52.63
  -7   1   3 1158.30   31.27
   7   1  -3 1129.50   28.26
  -7   1   3 1231.53   70.18
  -7   1   3 1140.39   28.49
  -5  -1   3  455.89   12.96
  -5  -1   3  449.20   14.29
  -5  -1   3  451.53   17.99
  -5  -1   3  469.14   19.62
   5  -1  -3  429.39   17.24
   5  -1  -3  421.87   15.53
   5  -1  -3  440.32   12.07
  -5   1   3  473.89   14.37
   5   1  -3  454.60   18.13
   5   1  -3  427.42   12.97
   5   1  -3  443.38   19.88
  -5   1   3  457.37   18.54
   5   1  -3  455.58   16.48
   5   1  -3  447.53   17.02
  -5   1   3  447.64   26.63
  -5   1   3  465.44   15.15
  -5   1   3  504.05   18.98
  -5   1   3  454.44   16.02
   3  -1  -3  254.62    7.62
  -3  -1   3  243.82    8.21
   3  -1  -3  251.70    9.10
   3  -1  -3  252.26    9.19
  -3  -1   3  284.20    9.16
  -3  -1   3  272.82   15.65
  -3  -1   3  251.28   13.13
   3  -1  -3  245.27    8.59
  -3   1   3  252.50    8.25
   3   1  -3  250.18    9.26
  -3   1   3  247.73   11.52
  -3   1   3  266.60   10.22
  -3   1   3  257.99   11.57
   3   1  -3  251.31   13.10
  -3   1   3  247.01    7.76
   3   1  -3  261.61    8.99
   1  -1  -3 1374.18   37.97
  -1  -1   3 1431.58   30.37
   1  -1  -3 1350.39   33.59
   1  -1  -3 1400.79   40.74
  -1  -1   3 1394.27   39.49
  -1  -1   3 1436.98   46.90
  -1  -1   3 1376.53   43.67
   1  -1  -3 1352.24   24.60
  -1  -1   3 1425.50   71.11
   1   1  -3 1370.62   22.77
  -1   1   3 1431.57   55.71
  -1   1   3 1441.04   52.86
  -1   1   3 1438.75   48.21
  -1   1   3 1441.53   42.87
   1   1  -3 1335.87   27.39
   1   1  -3 1321.89   36.55
   1   1  -3 1400.38   61.00
   1   1  -3 1357.97   46.62
  -1  -1  -3  171.17    6.39
  -1  -1  -3  179.67    8.20
   1  -1   3  171.02    6.89
   1  -1   3  160.89    7.43
   1  -1   3  166.26    6.11
   1  -1   3  169.76    6.48
   1   1   3  169.53    6.95
   1   1   3  162.09   10.28
  -1   1  -3  173.43    6.54
  -1   1  -3  165.64    6.20
   1   1   3  148.60    5.92
  -1   1  -3  154.30    7.59
   1   1   3  160.91    8.07
   1   1   3  165.09    7.00
   1   1   3  169.40    5.81
   3  -1   3 -0.7232  2.6946
   3  -1   3  1.1000  1.7357
   3  -1   3  0.7957  0.8569
  -3  -1  -3  0.2836  1.1351
  -3  -1  -3  0.5486  1.7001
   3  -1   3  7.5758  2.9565
  -3  -1  -3  1.3829  1.7660
   3  -1   3  0.0706  1.9287
  -3   1  -3 -0.9355  1.7111
   3   1   3  -1.011   2.250
  -3   1  -3  2.0894  1.8950
   3   1   3  1.7895  1.6724
   3   1   3  2.3721  1.7613
   3   1   3  0.4655  1.8772
   3   1   3  0.9077  1.9312
   5  -1   3  206.80   13.56
  -5  -1  -3  206.74   11.96
   5  -1   3  227.62    8.20
   5  -1   3  233.50   12.41
   5  -1   3  231.40    8.67
  -5  -1  -3  212.04    6.99
  -5   1  -3  226.36    9.29
   5   1   3  189.87   15.31
   5   1   3  210.00   14.50
   5   1   3  230.72   10.49
   5   1   3  229.55    8.68
   5   1   3  202.89   14.60
  -5   1  -3  218.07    8.70
  -5   1  -3  219.26    9.29
   5   1   3  213.08    9.68
  -7  -1  -3  336.20   16.73
   7  -1   3  327.88   12.16
   7  -1   3  369.93   15.09
  -7  -1  -3  328.39   14.32
  -7   1  -3  357.29   16.80
   7   1   3  350.90   14.62
  -7   1  -3  362.98   14.95
   7   1   3  339.69   16.71
  -7   1  -3  340.44   13.44
   7   1   3  363.96   13.98
   9  -1   3  188.30   13.04
   9  -1   3  169.00   10.77
  -9  -1  -3  192.30   12.29
   9   1   3  176.58   10.59
  -9   1  -3  169.27   10.15
  -9   1  -3  158.06   12.01
   9   1   3  195.99   12.53
  11  -1   3  177.03   13.27
 -11  -1  -3  175.13   14.72
  11   1   3  150.49   14.40
  11   1   3  162.86   13.49
 -11   1  -3  161.16   13.46
  13  -1   3  9.9055  7.7739
 -13  -1  -3  -7.614   9.075
 -13   1  -3  -1.227   5.987
  13   1   3  -1.141   7.790
 -16  -2   3  2.0801  9.5159
  16  -2  -3   4.793  10.711
 -16  -2   3  2.8634  7.6389
  16   2  -3 -0.6409  9.4416
 -16   2   3  -11.16    7.20
 -16   2   3  3.0777  6.8971
 -14  -2   3  14.746   5.997
  14  -2  -3  -2.552   6.764
  14  -2  -3  14.584   5.284
 -14  -2   3  11.490   6.256
  14   2  -3  29.921   8.745
 -14   2   3  18.434   8.124
 -14   2   3  15.838   6.019
  14   2  -3  15.013   7.319
 -12  -2   3  17.823   6.573
  12  -2  -3  31.827   5.111
 -12  -2   3  22.658   5.083
  12  -2  -3  28.635   8.393
  12   2  -3  33.406   6.251
  12   2  -3  28.173   5.065
 -12   2   3  20.800   6.734
 -12   2   3  13.970   4.595
  12   2  -3  19.472   6.970
  10  -2  -3  113.73    8.80
 -10  -2   3  117.23    9.22
 -10  -2   3  105.07    9.10
 -10  -2   3  108.07    9.38
  10  -2  -3  107.59    9.62
  10   2  -3  112.35    8.80
  10   2  -3  104.22    7.85
 -10   2   3  109.45    9.70
 -10   2   3  88.365   8.258
  10   2  -3  121.72    9.56
 -10   2   3  102.58   11.44
  -8  -2   3  12.578   3.009
  -8  -2   3  14.664   3.014
   8  -2  -3  11.945   4.109
   8  -2  -3  18.535   3.079
  -8  -2   3  15.574   4.652
   8  -2  -3  13.942   3.369
   8   2  -3  14.578   2.412
  -8   2   3  12.776   2.720
  -8   2   3  11.197   3.763
   8   2  -3  16.027   3.112
  -8   2   3  22.256   4.766
   8   2  -3  10.718   2.709
  -8   2   3  18.171   4.244
  -8   2   3  10.981   2.849
   8   2  -3  6.8881  3.0246
   6  -2  -3  88.530   5.952
  -6  -2   3  85.196   5.914
   6  -2  -3  76.118   4.089
   6  -2  -3  64.418   7.690
  -6  -2   3  78.765   5.411
  -6  -2   3  85.135   6.935
   6  -2  -3  82.571   5.149
  -6  -2   3  65.030   7.165
  -6   2   3  83.707   7.558
  -6   2   3  66.752   5.985
   6   2  -3  73.885   6.248
   6   2  -3  78.572   4.822
   6   2  -3  81.845   4.340
  -6   2   3  76.147   5.115
  -6   2   3  76.780   5.851
   6   2  -3  81.091   6.457
   6   2  -3  74.380   6.218
  -6   2   3  82.760   5.540
  -6   2   3  80.923   4.878
   4  -2  -3  94.492   5.132
  -4  -2   3  95.933   4.464
  -4  -2   3  100.95    8.30
   4  -2  -3  89.404   5.807
  -4  -2   3  99.199   6.239
   4  -2  -3  95.239   5.367
  -4  -2   3  92.643   6.842
   4   2  -3  96.853   5.272
   4   2  -3  101.87    4.59
   4   2  -3  96.646   4.794
  -4   2   3  104.21    7.05
   4   2  -3  92.848   5.825
  -4   2   3  105.10    4.23
  -4   2   3  112.82    8.28
   4   2  -3  95.146   3.478
  -4   2   3  97.639   5.637
  -4   2   3  104.61    3.62
  -2  -2   3  72.903   4.235
   2  -2  -3  66.971   4.011
   2  -2  -3  73.114   3.818
   2  -2  -3  62.925   5.215
  -2  -2   3  67.816   3.308
  -2  -2   3  75.102   3.013
  -2  -2   3  71.519   4.242
  -2  -2   3  64.267   3.691
  -2   2   3  69.451   5.199
   2   2  -3  72.667   2.869
  -2   2   3  67.188   6.420
   2   2  -3  69.074   3.812
   2   2  -3  67.839   2.654
  -2   2   3  73.263   5.467
   2   2  -3  55.401   4.625
  -2   2   3  71.047   3.814
   2   2  -3  71.723   5.252
  -2   2   3  69.355   4.428
   0  -2  -3 1314.03   31.87
   0  -2   3 1328.73   33.24
   0  -2  -3 1286.06   40.24
   0  -2   3 1370.59   63.31
   0  -2   3 1327.37   42.41
   0  -2   3 1363.86   35.25
   0  -2   3 1357.41   35.65
   0  -2  -3 1340.92   60.36
   0   2   3 1321.51   32.77
   0   2   3 1350.78   51.34
   0   2  -3 1350.49   64.00
   0   2  -3 1341.02   38.48
   0   2  -3 1280.21   30.15
   0   2   3 1323.97   34.55
   0   2   3 1329.85   53.14
   0   2   3 1334.01   32.13
   0   2   3 1323.38   19.27
  -2  -2  -3 1249.36   30.50
   2  -2   3 1288.33   40.45
  -2  -2  -3 1280.87   26.15
   2  -2   3 1267.20   30.39
   2  -2   3 1310.22   47.58
   2  -2   3 1341.07   28.82
  -2  -2  -3 1245.97   25.63
   2   2   3 1315.19   46.15
   2   2   3 1278.14   46.19
  -2   2  -3 1180.36   43.89
   2   2   3 1331.73   54.85
  -2   2  -3 1278.59   27.38
   2   2   3 1257.80   39.09
   2   2   3 1300.87   57.41
   2   2   3 1297.21   38.98
   4  -2   3  43.413   2.389
  -4  -2  -3  43.454   3.673
   4  -2   3  39.518   5.077
  -4  -2  -3  48.135   5.009
   4  -2   3  46.973   4.160
   4   2   3  38.554   5.332
  -4   2  -3  50.860   5.559
  -4   2  -3  45.220   3.425
   4   2   3  47.081   5.584
   4   2   3  40.916   4.005
   4   2   3  53.796   3.695
  -6  -2  -3  104.40    8.24
  -6  -2  -3  106.63    6.98
   6  -2   3  116.78    5.86
   6  -2   3  95.898   7.056
   6   2   3  107.20    7.95
   6   2   3  100.21    7.86
  -6   2  -3  107.04    7.30
   6   2   3  110.14    8.70
  -6   2  -3  111.32    7.55
   6   2   3  97.774   7.098
  -8  -2  -3  64.196   6.475
   8  -2   3  57.311   4.455
   8  -2   3  58.671   6.982
   8   2   3  60.967   6.118
  -8   2  -3  57.466   7.574
  -8   2  -3  66.194   5.006
  -8   2  -3  67.244   3.898
   8   2   3  45.536   6.395
 -10  -2  -3  152.54   13.71
  10  -2   3  168.01   11.54
 -10   2  -3  169.85   12.53
  10   2   3  150.87   12.80
  10   2   3  160.08   11.61
 -12  -2  -3  20.939   9.397
  12  -2   3  20.951  10.397
  12   2   3  10.922   8.221
  12   2   3  11.948   7.948
 -12   2  -3  15.835   7.224
  14  -2   3  19.681   9.255
 -14  -2  -3  16.169   8.915
  14   2   3  21.033  13.755
 -14   2  -3  24.012   7.947
 -15  -3   3  11.802   7.403
  15  -3  -3  15.402   9.364
 -15  -3   3  27.766  10.340
  15   3  -3  15.443   8.981
  15   3  -3  17.566   9.394
 -15   3   3  22.817  10.664
 -15   3   3  10.034   6.263
  13  -3  -3  41.014   9.356
 -13  -3   3  42.240   8.454
  13  -3  -3  44.088   8.275
 -13  -3   3  32.968   7.868
  13   3  -3  51.081   6.290
 -13   3   3  39.409   7.519
  13   3  -3  36.519   9.670
  13   3  -3  39.810   9.080
 -13   3   3  23.328   6.455
 -11  -3   3  21.039   4.493
  11  -3  -3  16.634   3.868
  11  -3  -3  13.973   5.862
 -11  -3   3  6.4451  4.6425
 -11   3   3  9.6070  3.7217
 -11   3   3  16.804   6.236
  11   3  -3  10.978   4.974
  11   3  -3  12.381   3.582
  11   3  -3  19.297   6.633
  11   3  -3  6.8039  3.2172
  -9  -3   3  109.88    6.58
  -9  -3   3  119.37    7.03
   9  -3  -3  118.89   10.99
   9  -3  -3  110.15    9.64
  -9  -3   3  103.90    8.29
   9  -3  -3  114.94    6.51
   9   3  -3  95.660   8.670
   9   3  -3  119.81    6.95
  -9   3   3  98.666   8.870
   9   3  -3  102.87    8.06
  -9   3   3  118.54    8.97
   9   3  -3  133.32    6.61
  -9   3   3  113.43   13.46
  -9   3   3  125.14    7.23
   7  -3  -3  437.40   15.74
  -7  -3   3  463.85   23.83
  -7  -3   3  446.50   19.45
  -7  -3   3  455.70   15.26
   7  -3  -3  459.04   15.12
   7  -3  -3  451.29   13.74
   7   3  -3  474.01   13.44
  -7   3   3  451.64   27.39
   7   3  -3  409.14   16.62
  -7   3   3  456.71   25.39
  -7   3   3  468.15   23.56
  -7   3   3  487.14   22.12
   7   3  -3  440.93   15.29
  -7   3   3  452.89   16.18
   7   3  -3  432.75   21.79
   7   3  -3  443.54   19.67
  -5  -3   3  54.215   4.574
   5  -3  -3  52.558   3.326
  -5  -3   3  50.579   5.461
  -5  -3   3  56.694   3.247
   5  -3  -3  45.196   3.974
   5  -3  -3  51.593   3.381
   5  -3  -3  63.395   6.352
  -5  -3   3  46.102   5.348
   5   3  -3  55.596   3.487
  -5   3   3  62.793   4.773
   5   3  -3  44.454   5.215
  -5   3   3  48.336   4.860
  -5   3   3  54.829   4.064
   5   3  -3  52.341   5.178
  -5   3   3  57.197   5.441
  -5   3   3  56.552   3.811
   5   3  -3  60.423   5.032
   5   3  -3  61.391   3.739
  -3  -3   3 1556.34   58.74
   3  -3  -3 1515.92   36.14
   3  -3  -3 1434.61   62.65
  -3  -3   3 1488.64   58.15
   3  -3  -3 1485.17   38.66
   3  -3  -3 1541.82   33.49
  -3  -3   3 1545.78   54.51
  -3  -3   3 1528.13   87.99
   3   3  -3 1582.83   50.43
  -3   3   3 1570.77   50.19
   3   3  -3 1493.58   36.03
   3   3  -3 1450.56   35.58
   3   3  -3 1510.47   30.70
  -3   3   3 1598.83   42.75
  -3   3   3 1487.40   70.85
   3   3  -3 1453.47   65.76
  -3   3   3 1564.00   44.98
   1  -3  -3  663.01   19.91
   1  -3  -3  666.30   17.46
  -1  -3   3  722.00   24.77
   1  -3  -3  648.54   18.44
  -1  -3   3  712.07   30.69
  -1  -3   3  672.76   22.35
  -1  -3   3  712.38   39.49
  -1  -3   3  713.90   23.30
  -1   3   3  713.84   25.32
  -1   3   3  694.71   19.21
   1   3  -3  667.79   24.97
  -1   3   3  698.06   21.35
  -1   3   3  680.60   34.88
  -1   3   3  671.06   21.16
  -1   3   3  677.96   17.48
   1   3  -3  684.17   20.82
   1  -3   3  96.595   7.842
  -1  -3  -3  101.60    8.01
  -1  -3  -3  111.12    5.79
  -1  -3  -3  109.47    5.56
   1  -3   3  113.35    5.29
  -1  -3  -3  108.70    5.72
   1  -3   3  112.13    5.25
   1  -3   3  108.83    4.63
   1   3   3  116.65    6.78
   1   3   3  113.35    5.86
   1   3   3  117.77    6.00
   1   3   3  112.78    4.01
  -1   3  -3  111.90    5.82
   1   3   3  118.16    7.17
   1   3   3  122.13    9.42
  -1   3  -3  107.82    4.70
  -3  -3  -3  664.45   25.94
   3  -3   3  726.71   32.54
  -3  -3  -3  678.68   21.24
   3  -3   3  713.05   21.20
  -3  -3  -3  710.12   25.68
   3  -3   3  688.80   24.64
   3   3   3  714.49   23.86
  -3   3  -3  704.06   27.64
   3   3   3  722.58   17.77
   3   3   3  675.14   30.99
   3   3   3  766.63   22.60
   3   3   3  703.27   25.21
   3   3   3  724.76   32.11
  -3   3  -3  711.48   25.04
   5  -3   3  660.15   22.18
   5  -3   3  666.89   24.22
  -5  -3  -3  603.60   34.34
  -5  -3  -3  582.14   17.89
   5   3   3  632.89   42.48
  -5   3  -3  614.23   21.21
   5   3   3  600.95   32.52
   5   3   3  643.19   34.59
   5   3   3  640.45   21.42
   7  -3   3  24.779   4.283
  -7  -3  -3  29.223   4.312
   7  -3   3  28.830   2.264
   7   3   3  20.522   4.809
   7   3   3  21.255   2.617
  -7   3  -3  29.952   3.367
   7   3   3  19.289   3.731
   7   3   3  24.388   4.477
   9  -3   3  271.80   15.34
  -9  -3  -3  295.92   17.06
   9   3   3  308.62   14.30
   9   3   3  330.23   18.32
  -9   3  -3  306.54   12.09
 -11  -3  -3  43.828   7.343
  11  -3   3  31.800   8.152
  11   3   3  29.511   7.386
 -11   3  -3  24.588   7.594
  11   3   3  15.833   6.122
 -13  -3  -3  0.0853  7.2307
  13  -3   3  1.6331  7.8204
  13  -3   3  1.3595  8.7876
  13   3   3   1.085  10.476
 -13   3  -3  1.3543  7.5357
 -14  -4   3  10.902   7.495
  14  -4  -3  25.341   7.607
 -14  -4   3  20.191   6.645
  14  -4  -3  20.540   7.954
 -14   4   3  29.920   8.414
  14   4  -3  29.359   8.105
  14   4  -3  20.804   9.015
 -12  -4   3  56.321   8.314
 -12  -4   3  42.624   8.062
  12  -4  -3  68.074  11.106
  12  -4  -3  58.762   6.866
 -12   4   3  47.899   8.391
  12   4  -3  59.272   8.078
 -12   4   3  42.936   8.064
  12   4  -3  62.247   6.494
  10  -4  -3  160.08    9.68
 -10  -4   3  163.55   11.99
 -10  -4   3  171.83   10.50
  10  -4  -3  172.57   12.09
  10   4  -3  179.24    9.19
 -10   4   3  163.52   10.38
  10   4  -3  173.97   10.30
  10   4  -3  154.96   12.10
 -10   4   3  171.75   10.84
  10   4  -3  148.90   12.37
   8  -4  -3  424.23   15.49
   8  -4  -3  428.93   21.20
  -8  -4   3  418.24   33.15
   8  -4  -3  394.53   20.80
  -8  -4   3  409.11   15.47
  -8  -4   3  431.17   18.53
   8   4  -3  440.74   13.99
  -8   4   3  459.63   36.70
  -8   4   3  418.40   25.82
   8   4  -3  431.43   19.38
   8   4  -3  431.36   22.03
  -8   4   3  439.92   17.34
  -8   4   3  436.14   22.69
   8   4  -3  454.59   16.27
  -6  -4   3  187.43   11.32
  -6  -4   3  173.77    9.59
  -6  -4   3  196.82    9.24
   6  -4  -3  183.41    8.66
   6  -4  -3  181.06    5.57
   6  -4  -3  183.21    6.41
  -6   4   3  180.55    9.96
   6   4  -3  173.94    5.97
   6   4  -3  182.63    9.81
   6   4  -3  182.48    8.59
   6   4  -3  182.60    6.19
  -6   4   3  178.86    7.16
   6   4  -3  158.64    8.76
  -6   4   3  186.98   10.83
   4  -4  -3  174.04    9.80
   4  -4  -3  176.58    9.10
   4  -4  -3  164.50    8.11
  -4  -4   3  173.00    7.46
  -4  -4   3  170.64   10.31
  -4  -4   3  163.54   10.87
  -4  -4   3  159.45    7.58
   4  -4  -3  178.48    8.13
  -4  -4   3  178.95    6.07
   4   4  -3  166.21    7.52
   4   4  -3  169.48    6.58
   4   4  -3  167.36    7.30
  -4   4   3  183.25   10.08
   4   4  -3  163.30    6.21
   4   4  -3  173.37    9.57
  -4   4   3  139.33    6.12
  -4   4   3  172.11    7.96
  -4   4   3  168.41    8.35
   2  -4  -3  74.470   4.828
   2  -4  -3  72.142   5.756
  -2  -4   3  79.790   8.074
  -2  -4   3  81.935   5.127
   2  -4  -3  79.523   4.952
  -2  -4   3  83.376   5.193
  -2  -4   3  81.087   5.004
   2  -4  -3  79.365   3.805
  -2   4   3  74.178   5.959
  -2   4   3  72.262   4.797
  -2   4   3  89.611   5.725
  -2   4   3  85.840   6.933
   2   4  -3  81.535   6.245
   2   4  -3  76.810   4.482
  -2   4   3  83.256   3.420
   2   4  -3  72.053   4.240
   0  -4  -3  288.49    9.24
   0  -4  -3  313.42   10.72
   0  -4   3  312.79   10.31
   0  -4   3  300.23   11.81
   0  -4   3  305.72   10.97
   0  -4  -3  288.16   11.86
   0  -4  -3  299.18   11.63
   0  -4   3  307.86   11.87
   0  -4   3  306.68    7.29
   0   4   3  313.27   16.72
   0   4   3  311.58    9.13
   0   4   3  298.78   10.11
   0   4   3  288.93    8.71
   0   4   3  324.62   11.57
   0   4   3  327.51   11.34
   0   4  -3  300.28    9.72
   0   4  -3  314.12   14.74
   2  -4   3  429.40   14.82
  -2  -4  -3  425.22   14.74
  -2  -4  -3  411.89   13.81
   2  -4   3  432.49   12.81
  -2  -4  -3  412.33   22.59
   2   4   3  434.28   17.00
   2   4   3  417.74   16.96
  -2   4  -3  437.82   17.38
   2   4   3  434.01   12.84
   2   4   3  433.57   15.49
   2   4   3  445.35   20.36
  -2   4  -3  434.50   20.62
  -4  -4  -3  674.68   32.74
  -4  -4  -3  655.71   19.73
   4  -4   3  629.67   17.45
  -4  -4  -3  587.43   32.99
   4  -4   3  669.11   24.44
   4  -4   3  642.14   17.08
  -4   4  -3  653.46   18.40
   4   4   3  653.16   14.44
   4   4   3  631.14   20.78
   4   4   3  672.60   21.01
   4   4   3  648.12   30.76
   4   4   3  645.91   28.96
  -6  -4  -3  33.032   5.087
   6  -4   3  31.817   5.065
   6   4   3  26.133   3.127
   6   4   3  33.161   4.101
   6   4   3  22.930   3.421
  -6   4  -3  30.691   4.417
  -8  -4  -3  80.385   7.995
   8  -4   3  70.584   7.317
  -8   4  -3  72.764   6.355
   8   4   3  69.322   7.173
 -10  -4  -3  14.731   5.777
  10  -4   3  24.945   5.947
  10  -4   3  21.683   6.816
  10   4   3  14.680   6.981
  10   4   3  29.109   9.183
 -12  -4  -3  94.453  10.879
  12  -4   3  87.148  13.819
  12  -4   3  86.532  13.417
  12   4   3  71.303  11.198
  12   4   3  77.011  13.717
 -15  -5   3  48.220   9.066
 -15  -5   3  40.838  13.288
  15  -5  -3  40.041  12.668
  15   5  -3  22.323  18.083
  15   5  -3  52.783  11.829
 -15   5   3  68.021  12.756
  13  -5  -3  12.831   7.092
  13  -5  -3  23.942   6.791
 -13  -5   3  5.0816  7.5658
 -13  -5   3  27.581   7.321
  13   5  -3  17.887   5.432
 -13   5   3  16.653   7.859
  13   5  -3  19.659   7.900
  13   5  -3  23.564  10.892
 -11  -5   3  447.81   30.86
  11  -5  -3  497.93   28.09
 -11  -5   3  512.01   26.80
  11  -5  -3  449.57   28.85
  11   5  -3  467.12   29.05
  11   5  -3  449.92   15.60
 -11   5   3  483.41   38.92
  11   5  -3  520.34   24.44
  11   5  -3  511.55   28.94
 -11   5   3  503.96   28.14
   9  -5  -3  185.97    8.15
  -9  -5   3  175.77    9.97
  -9  -5   3  167.86   11.23
   9  -5  -3  172.61   11.92
   9   5  -3  186.28   11.53
  -9   5   3  179.15   11.56
  -9   5   3  171.81    8.94
   9   5  -3  171.87   10.50
  -7  -5   3  174.93    9.29
  -7  -5   3  183.62    8.83
   7  -5  -3  170.31    9.57
   7  -5  -3  180.28    9.34
   7  -5  -3  172.78    9.27
   7   5  -3  182.80    7.48
   7   5  -3  168.92    9.60
   7   5  -3  184.98    8.85
  -7   5   3  185.14    9.37
  -7   5   3  183.38   13.66
   7   5  -3  185.30   10.79
  -7   5   3  174.51   10.18
   5  -5  -3  130.40    6.79
   5  -5  -3  125.01    9.71
  -5  -5   3  126.37    8.51
   5  -5  -3  122.17    7.56
   5  -5  -3  114.59    7.93
  -5  -5   3  119.61    4.98
   5  -5  -3  127.84    4.30
  -5   5   3  125.34    7.49
   5   5  -3  122.42    6.68
   5   5  -3  126.06    9.27
   5   5  -3  131.34    8.37
  -5   5   3  115.80    6.85
   5   5  -3  124.92    7.93
   3  -5  -3  455.96   12.33
  -3  -5   3  468.84   21.39
  -3  -5   3  491.65   13.15
  -3  -5   3  456.26   16.90
   3  -5  -3  429.70   20.38
   3  -5  -3  491.78   13.08
   3  -5  -3  460.01   12.06
  -3   5   3  482.80   17.38
   3   5  -3  463.43   21.95
   3   5  -3  475.63   16.03
  -3   5   3  463.63   19.73
   3   5  -3  494.76   17.82
   3   5  -3  505.99   14.39
  -3   5   3  499.32   20.09
  -3   5   3  480.41   31.83
   3   5  -3  446.05   14.32
   1  -5  -3  98.263   4.990
   1  -5  -3  100.72    6.30
  -1  -5   3  115.75    8.88
   1  -5  -3  97.266   5.604
  -1  -5   3  99.420   6.738
  -1  -5   3  102.74    6.27
   1  -5  -3  114.21    6.09
   1   5  -3  107.50    5.61
  -1   5   3  104.89    5.70
   1   5  -3  109.46    6.55
  -1   5   3  97.219   8.250
  -1   5   3  93.491   6.456
   1   5  -3  109.38    5.96
  -1   5   3  110.10    5.17
  -1   5   3  92.902   5.650
   1  -5   3  42.657   3.525
   1  -5   3  42.953   4.265
  -1  -5  -3  44.498   1.904
  -1  -5  -3  43.575   3.176
  -1  -5  -3  41.122   4.581
   1  -5   3  45.474   2.527
  -1  -5  -3  38.196   4.733
  -1  -5  -3  39.606   4.368
   1   5   3  36.124   5.652
   1   5   3  42.292   3.852
  -1   5  -3  39.007   3.934
   1   5   3  30.749   4.006
   1   5   3  32.465   5.357
  -1   5  -3  41.186   4.182
   1   5   3  43.458   2.746
   1   5   3  40.878   4.066
   3  -5   3  349.98   13.17
  -3  -5  -3  356.41   16.62
   3  -5   3  369.75   11.55
  -3  -5  -3  340.84   14.18
   3  -5   3  369.31   11.29
   3   5   3  358.86   13.24
   3   5   3  379.41   20.24
   3   5   3  349.91    8.67
  -3   5  -3  378.54   17.71
   3   5   3  344.22   11.59
  -5  -5  -3  105.45    7.39
   5  -5   3  106.46    6.58
   5  -5   3  113.32    7.29
   5   5   3  110.34    6.12
   5   5   3  113.97    6.78
  -5   5  -3  102.13    7.45
   5   5   3  106.16    5.63
  -7  -5  -3  17.857   5.466
   7  -5   3  28.983   4.768
   7  -5   3  20.558   4.534
  -7   5  -3  27.895   4.848
   7   5   3  20.462   5.900
   9  -5   3  21.109   7.017
   9  -5   3  12.350   4.454
  -9  -5  -3  21.345   6.409
   9   5   3  18.925   5.668
  -9   5  -3  19.311   4.610
 -11  -5  -3  23.844   9.833
  11  -5   3  17.813   7.004
  11  -5   3  10.194   6.345
  11   5   3  20.539   8.232
  11   5   3  12.006   6.478
  13  -5   3  98.066  17.493
  13  -5   3  72.596  12.371
 -13  -5  -3  84.554  14.459
  13   5   3  104.14   14.34
  13   5   3  82.109  15.307
  14  -6  -3  85.708  11.401
 -14  -6   3  38.975   8.898
  14  -6  -3  70.127  13.040
 -14  -6   3  58.919  13.593
  14   6  -3  84.602  14.903
  14   6  -3  65.188  12.728
 -14   6   3  59.106  11.444
 -12  -6   3  10.604   4.780
  12  -6  -3  4.9695  4.8770
 -12  -6   3  5.5412  5.3495
  12  -6  -3  5.2943  7.0544
  12   6  -3  12.206   4.910
 -12   6   3  2.7497  3.4155
  12   6  -3  11.908   6.612
  12   6  -3  8.8385  4.8039
 -12   6   3  1.2624  4.9987
  10  -6  -3  114.30   10.15
 -10  -6   3  112.50   12.04
 -10  -6   3  143.32    9.46
  10  -6  -3  135.40    6.96
 -10   6   3  146.35   11.89
  10   6  -3  120.36   11.42
 -10   6   3  125.21   10.16
  10   6  -3  146.00   12.09
   8  -6  -3  392.57   17.56
  -8  -6   3  381.38   13.45
   8  -6  -3  378.53   15.82
  -8  -6   3  380.64   18.54
   8  -6  -3  374.69   23.15
   8   6  -3  405.13   20.04
   8   6  -3  368.74   23.16
  -8   6   3  378.91   15.46
   6  -6  -3  226.23   13.66
   6  -6  -3  225.47   10.83
   6  -6  -3  212.63   10.98
   6  -6  -3  226.89   10.86
  -6  -6   3  220.36    9.15
  -6  -6   3  201.15   10.96
   6   6  -3  224.81   13.69
  -6   6   3  198.49   10.89
   6   6  -3  201.69   11.79
  -6   6   3  221.22    8.28
   6   6  -3  224.69   12.55
  -6   6   3  200.71   10.01
   6   6  -3  223.97   17.38
   6   6  -3  200.93   13.59
   4  -6  -3  83.555   5.896
   4  -6  -3  84.207   4.834
  -4  -6   3  79.868   5.265
  -4  -6   3  99.298   5.015
   4  -6  -3  78.891   6.277
  -4  -6   3  79.855   4.723
   4  -6  -3  84.741   6.189
  -4   6   3  91.343   6.775
   4   6  -3  86.639   5.419
  -4   6   3  80.058   6.082
   4   6  -3  100.32    3.68
   4   6  -3  87.723   7.115
  -4   6   3  95.076   5.496
   4   6  -3  79.565   6.109
  -2  -6   3  17.834   3.246
   2  -6  -3  23.315   3.084
  -2  -6   3  19.869   3.261
   2  -6  -3  23.326   2.758
   2  -6  -3  21.862   4.379
  -2  -6   3  24.233   3.104
   2  -6  -3  19.343   3.737
  -2   6   3  16.798   2.377
   2   6  -3  22.971   4.197
  -2   6   3  10.608   3.950
  -2   6   3  20.439   3.400
   2   6  -3  15.050   2.899
   2   6  -3  19.386   4.212
   0  -6  -3  172.62    5.62
   0  -6  -3  169.59    8.75
   0  -6   3  189.51    7.74
   0  -6   3  177.48    9.85
   0  -6  -3  180.83    8.50
   0  -6  -3  181.63    9.23
   0   6  -3  174.08    6.07
   0   6  -3  182.17    8.79
   0   6  -3  173.69   10.38
   0   6   3  181.11   10.43
   0   6   3  163.92   10.11
   0   6   3  179.98    5.63
   2  -6   3  82.942   5.894
   2  -6   3  84.408   6.577
   2  -6   3  71.452   4.835
  -2  -6  -3  74.955   5.829
  -2  -6  -3  83.193   7.127
  -2   6  -3  71.827   5.315
   2   6   3  84.897   5.950
   2   6   3  76.105   2.640
   2   6   3  71.459   5.655
  -4  -6  -3  14.731   5.401
   4  -6   3  17.700   3.355
  -4  -6  -3  24.221   3.936
   4  -6   3  19.783   4.828
   4   6   3  5.6922  4.5885
  -4   6  -3  17.493   3.624
   4   6   3  13.308   3.647
  -6  -6  -3  146.55    9.84
   6  -6   3  146.14    7.77
   6  -6   3  147.28   10.01
   6   6   3  149.01    4.38
  -6   6  -3  138.76    9.32
   6   6   3  135.90   11.53
   6   6   3  148.02    5.83
   8  -6   3  3.1066  5.2213
   8  -6   3  1.3391  4.6159
  -8  -6  -3  0.5480  3.4596
  -8   6  -3  0.3408  4.2475
   8   6   3  -1.881   4.056
  10  -6   3  55.054   9.092
  10  -6   3  40.113   6.649
 -10  -6  -3  52.227   9.386
 -10   6  -3  58.130   7.570
  10   6   3  44.580   8.277
 -12  -6  -3  -4.094   5.691
  12  -6   3  0.7229  6.2998
  12  -6   3 -0.1145  7.6774
  12   6   3  1.5872  6.6119
  12   6   3  3.3489  7.0756
  13  -7  -3  51.105   7.669
  13  -7  -3  44.093   9.324
 -13  -7   3  46.515   8.437
  13   7  -3  36.501  10.841
 -13   7   3  28.412   7.912
  13   7  -3  43.577   9.013
  13   7  -3  47.009   9.937
  11  -7  -3  9.7955  4.9709
  11  -7  -3  9.5915  6.7487
 -11  -7   3  9.2103  5.8606
 -11  -7   3  17.861   5.590
  11   7  -3  15.623   6.440
 -11   7   3  7.8205  5.3627
   9  -7  -3  77.679   7.296
  -9  -7   3  58.338   7.193
   9  -7  -3  84.188   7.179
  -9  -7   3  80.785   6.980
   9   7  -3  60.907   8.645
  -9   7   3  84.444   6.467
  -9   7   3  65.231   7.125
   9   7  -3  72.709   8.146
   7  -7  -3  451.82   20.98
   7  -7  -3  461.30   16.34
  -7  -7   3  472.78   22.22
  -7  -7   3  458.16   18.89
   7  -7  -3  453.49   14.15
   7  -7  -3  464.27   19.26
   7   7  -3  469.55   20.11
  -7   7   3  452.00   14.12
   7   7  -3  455.95   21.88
  -7   7   3  479.49   21.60
   7   7  -3  483.64   35.61
   5  -7  -3  27.469   5.041
  -5  -7   3  28.402   3.852
   5  -7  -3  34.800   2.117
   5  -7  -3  31.011   5.315
   5  -7  -3  29.101   3.794
  -5  -7   3  30.124   4.290
   5   7  -3  32.180   3.541
   5   7  -3  21.070   4.419
  -5   7   3  31.913   4.351
  -5   7   3  28.809   3.919
   5   7  -3  29.716   5.315
   5   7  -3  22.709   5.482
   3  -7  -3  37.839   5.516
  -3  -7   3  31.292   4.197
   3  -7  -3  38.458   5.042
   3  -7  -3  32.225   5.890
   3  -7  -3  26.831   3.734
  -3  -7   3  29.801   4.103
  -3   7   3  31.550   4.668
   3   7  -3  35.427   1.918
   3   7  -3  28.429   3.486
  -3   7   3  29.695   3.001
   3   7  -3  35.785   2.179
   3   7  -3  29.468   3.362
   3   7  -3  32.740   5.526
  -1  -7   3  171.52    7.79
  -1  -7   3  156.83    7.70
   1  -7  -3  152.14    8.40
   1  -7  -3  169.34   13.86
   1  -7  -3  156.69    9.19
   1  -7  -3  152.40    7.72
  -1  -7   3  159.74   10.07
   1   7  -3  159.66    6.32
  -1   7   3  164.15    9.56
   1   7  -3  159.69   10.33
  -1   7   3  181.12    8.54
   1   7  -3  151.55   12.34
  -1  -7  -3  255.45    7.94
   1  -7   3  244.94   10.37
   1  -7   3  269.12   16.71
   1  -7   3  236.83   10.31
   1  -7   3  256.16   14.68
  -1  -7  -3  227.49   13.16
  -1  -7  -3  256.16   10.34
  -1  -7  -3  239.80   11.24
  -1   7  -3  235.24    8.86
   1   7   3  248.44   11.32
  -1   7  -3  242.23   13.25
   1   7   3  233.54   10.00
   3  -7   3  434.46   12.33
   3  -7   3  430.88   18.65
  -3  -7  -3  401.79   18.65
  -3  -7  -3  403.44   19.56
   3  -7   3  412.40   14.03
   3   7   3  400.48   14.91
   3   7   3  430.63   27.25
  -3   7  -3  432.11   16.93
   5  -7   3  70.366   6.789
  -5  -7  -3  85.547   7.473
  -5  -7  -3  80.989   7.946
   5  -7   3  92.957   7.587
   5   7   3  86.581   8.782
  -5   7  -3  95.529   6.864
   7  -7   3  230.86   12.94
  -7  -7  -3  219.73   13.91
   7  -7   3  239.70   12.20
  -7   7  -3  205.82   11.83
   7   7   3  237.44   12.49
   9  -7   3  34.214   7.212
  -9  -7  -3  41.188   8.149
   9  -7   3  34.638   8.319
  -9   7  -3  46.125   7.403
   9   7   3  45.437   7.879
  11  -7   3  132.78   13.47
  11  -7   3  100.54   10.84
 -11  -7  -3  116.38   12.01
  11   7   3  126.09   12.66
  11   7   3  102.89   11.25
 -14  -8   3  21.552   7.385
  14  -8  -3  35.661   9.269
  14  -8  -3  36.213  11.791
 -14   8   3  12.578   7.717
  14   8  -3  5.4735  8.6792
  14   8  -3  31.566   9.522
 -12  -8   3  27.626   7.536
 -12  -8   3  37.507   6.682
  12  -8  -3  23.557   8.278
  12  -8  -3  38.531   6.639
 -12   8   3  30.467   7.831
  12   8  -3  23.757  10.565
  10  -8  -3  21.022   5.594
  10  -8  -3  5.7571  7.7697
 -10  -8   3  13.228   5.156
 -10  -8   3  14.148   4.074
  10   8  -3  6.5373  4.6907
 -10   8   3  14.271   5.259
 -10   8   3  12.053   4.616
  10   8  -3  17.673   7.256
   8  -8  -3  14.662   5.842
   8  -8  -3  7.9367  5.3380
  -8  -8   3  7.8343  2.6626
  -8  -8   3  4.6374  4.2120
   8  -8  -3  15.340   5.957
   8   8  -3  7.9374  4.7384
  -8   8   3  10.708   3.141
  -8   8   3  5.8070  3.7609
   8   8  -3  5.4810  4.4508
   6  -8  -3  113.54    5.74
   6  -8  -3  89.602   9.017
  -6  -8   3  107.38    8.44
   6  -8  -3  113.02    8.03
   6  -8  -3  103.73    8.82
  -6  -8   3  119.62    8.17
  -6   8   3  99.566   8.240
   6   8  -3  107.72    9.09
  -6   8   3  107.47    7.36
   6   8  -3  122.42    9.46
   6   8  -3  99.265   9.525
   4  -8  -3  405.50   15.02
   4  -8  -3  404.57   17.03
  -4  -8   3  422.82   13.67
  -4  -8   3  389.23   17.96
   4  -8  -3  384.44   10.23
  -4  -8   3  391.35   20.70
   4  -8  -3  383.49   19.49
   4   8  -3  401.76   15.48
  -4   8   3  402.73   12.73
   4   8  -3  425.00   17.38
   4   8  -3  419.93   16.55
  -4   8   3  385.07   21.98
   4   8  -3  397.49   16.13
   2  -8  -3  30.149   4.667
   2  -8  -3  29.260   3.677
   2  -8  -3  31.432   4.782
   2  -8  -3  33.180   2.516
  -2  -8   3  30.735   4.260
   2  -8  -3  27.647   4.861
  -2  -8   3  29.899   3.730
   2   8  -3  35.954   4.533
  -2   8   3  28.927   4.292
   2   8  -3  21.653   5.920
   2   8  -3  34.180   2.050
  -2   8   3  26.349   3.529
   0  -8   3  58.428   6.502
   0  -8   3  70.749   5.893
   0  -8  -3  73.368   4.563
   0  -8  -3  62.539   7.132
   0  -8  -3  67.947   4.570
   0  -8  -3  73.120   7.317
   0  -8   3  62.527   4.199
   0   8  -3  63.999   7.082
   0   8  -3  63.648   4.792
   0   8   3  69.636   5.553
   0   8   3  61.410   3.654
   2  -8   3  281.27    9.83
  -2  -8  -3  250.89   18.65
   2  -8   3  255.74   11.40
   2  -8   3  285.88   13.28
  -2  -8  -3  266.23   10.96
   2  -8   3  287.18   15.95
   2   8   3  270.88   12.84
  -2   8  -3  263.87    7.26
  -2   8  -3  274.52   14.35
  -4  -8  -3  206.64   12.87
  -4  -8  -3  220.57   10.82
   4  -8   3  216.27   10.84
   4  -8   3  219.14   11.05
  -4   8  -3  194.84   10.31
   4   8   3  207.49   10.58
   6  -8   3  219.39   13.83
   6  -8   3  196.90   10.55
  -6  -8  -3  215.98   12.72
  -6   8  -3  208.48   16.20
   6   8   3  198.52   13.05
   8  -8   3  0.0469  4.8903
  -8  -8  -3  5.4567  4.4526
   8  -8   3  3.4472  4.2560
  -8   8  -3  3.2937  5.8841
   8   8   3  8.1903  5.6093
  10  -8   3 -0.2826  7.7702
  10  -8   3  -3.650   6.353
 -10  -8  -3  7.1614  5.8058
  10   8   3  -1.125   5.706
 -10   8  -3  -5.894   6.478
 -12  -8  -3  20.766   9.026
  12  -8   3  -5.101   8.401
  12  -8   3   4.408  11.707
  12   8   3   7.197  10.054
  12   8   3   1.482  11.376
 -13  -9   3  17.988   8.153
  13  -9  -3  10.027   9.574
  13  -9  -3  1.1098  7.0089
  13   9  -3  9.8840  9.5521
 -13   9   3  1.4111  7.3385
  11  -9  -3  -8.487   7.467
 -11  -9   3  -11.07    6.90
  11  -9  -3  3.3738  9.4753
  11  -9  -3  3.2365  6.8167
  11   9  -3  -10.92    5.58
 -11   9   3  1.4318  6.3821
   9  -9  -3  17.980   6.483
   9  -9  -3  19.332   8.534
  -9  -9   3  39.256   8.715
  -9  -9   3  33.164   5.710
   9  -9  -3  34.370   7.471
   9   9  -3  29.863   6.768
  -9   9   3  17.042   6.439
   9   9  -3  30.713   7.142
  -9   9   3  34.560   6.112
  -7  -9   3  67.516   5.772
   7  -9  -3  54.652   7.196
  -7  -9   3  62.336   7.259
   7  -9  -3  65.171   8.971
   7  -9  -3  53.106   8.556
   7   9  -3  49.936   8.314
  -7   9   3  52.658   6.807
   7   9  -3  55.500   7.031
  -7   9   3  52.340   5.873
   5  -9  -3  43.880   5.146
   5  -9  -3  36.490   7.470
   5  -9  -3  44.094   3.079
  -5  -9   3  38.604   4.280
   5  -9  -3  37.594   8.235
   5  -9  -3  44.444   2.866
  -5   9   3  39.693   4.840
   5   9  -3  39.736   6.076
   5   9  -3  46.467   7.476
  -5   9   3  30.209   5.212
   5   9  -3  41.494   4.715
   5   9  -3  45.092   4.358
   3  -9  -3  170.28    9.16
   3  -9  -3  161.74   10.22
  -3  -9   3  135.15    8.99
  -3  -9   3  168.48   10.17
   3  -9  -3  146.86    9.27
   3  -9  -3  157.93   13.65
   3  -9  -3  173.77    7.45
   3   9  -3  168.39   11.22
   3   9  -3  145.90   10.70
  -3   9   3  145.23    7.40
   3   9  -3  161.88    8.02
  -3   9   3  146.45    8.12
   1  -9  -3  425.26   22.23
  -1  -9   3  404.51   23.38
   1  -9  -3  443.60   15.78
   1  -9  -3  442.04   19.87
  -1  -9   3  449.61   20.23
  -1  -9   3  438.45   15.60
   1  -9  -3  438.37   26.53
   1  -9  -3  408.20   18.56
   1   9  -3  398.21   15.73
  -1   9   3  451.60   17.04
   1   9  -3  432.25   13.44
  -1  -9  -3  406.18   18.71
  -1  -9  -3  399.93   17.95
   1  -9   3  418.42   29.32
  -1  -9  -3  411.83   13.73
   1  -9   3  416.21   23.84
   1  -9   3  425.69   12.84
  -1  -9  -3  404.57   15.53
   1  -9   3  423.33   16.01
  -1   9  -3  406.90   15.24
  -1   9  -3  404.79   20.20
   1   9   3  409.97   20.19
  -3  -9  -3  457.28   25.92
   3  -9   3  499.35   19.05
  -3  -9  -3  497.20   20.05
   3  -9   3  494.42   18.97
   3  -9   3  498.41   30.35
  -3   9  -3  478.53   15.18
   3   9   3  503.99   21.85
  -3   9  -3  457.23   25.75
   5  -9   3  40.787   6.179
   5  -9   3  40.001   6.198
  -5  -9  -3  48.005   6.921
  -5  -9  -3  47.928   7.168
   5   9   3  38.065   6.190
  -5   9  -3  33.750   7.047
   7  -9   3  1.9629  4.5108
  -7  -9  -3  12.842   6.437
   7  -9   3  1.5969  5.3618
   7   9   3  1.2890  4.4834
  -7   9  -3  11.797   5.659
  -9  -9  -3 -0.7313  7.8663
   9  -9   3  5.5519  6.8865
   9  -9   3  5.3953  6.2986
   9   9   3  -1.179   8.277
  -9   9  -3  -10.01    7.48
  11  -9   3  -3.858   6.264
  11  -9   3  -7.131   8.171
 -11  -9  -3  -5.659   9.925
  11   9   3  -5.923   7.444
  12 -10  -3  -2.659  10.321
  12 -10  -3  2.6631  6.5914
 -12 -10   3  9.9466  6.8786
  12 -10  -3  11.288  10.314
  12  10  -3  16.853  13.348
 -12  10   3  7.1585  7.9903
 -10 -10   3  33.026   9.022
  10 -10  -3  27.163  10.780
  10 -10  -3  33.826   8.244
  10 -10  -3  45.493   6.840
 -10  10   3  27.444   8.219
  10  10  -3  36.822   9.086
  10  10  -3  27.677   6.452
   8 -10  -3  109.65    8.84
  -8 -10   3  135.88   10.24
   8 -10  -3  118.88   12.98
   8 -10  -3  111.68   12.50
  -8 -10   3  111.42   10.65
   8  10  -3  114.82    8.41
  -8  10   3  126.67   11.87
  -8  10   3  133.32   11.18
   8  10  -3  132.04   12.77
   6 -10  -3  191.17   10.76
   6 -10  -3  168.38   11.13
  -6 -10   3  199.06   12.10
   6 -10  -3  160.55   14.26
  -6 -10   3  183.70   13.65
  -6  10   3  163.99   11.18
   6  10  -3  189.15   12.04
   6  10  -3  166.15   14.22
  -6  10   3  183.67   10.22
  -4 -10   3  122.13   10.05
   4 -10  -3  155.72    9.14
  -4 -10   3  152.50    9.44
  -4 -10   3  137.30   12.66
   4 -10  -3  152.33    8.29
   4 -10  -3  149.21   10.17
   4 -10  -3  131.68   11.62
   4  10  -3  145.41   12.49
  -4  10   3  138.85    9.28
   4  10  -3  147.80    9.49
  -4  10   3  157.59    9.35
  -2 -10   3  7.7681  5.2332
  -2 -10   3  4.5924  5.1015
   2 -10  -3  2.4567  5.6240
   2 -10  -3  6.9894  4.8309
   2 -10  -3  1.9728  3.0741
   2 -10  -3  0.7497  1.4291
   2  10  -3  3.9626  3.0689
   2  10  -3  1.8556  1.6124
  -2  10   3  4.4647  3.2284
   2  10  -3  3.7361  6.2673
   0 -10  -3  142.58    7.71
   0 -10  -3  138.66   11.13
   0 -10  -3  139.08   10.98
   0 -10  -3  146.37    9.49
   0 -10   3  142.10   10.05
   0  10   3  148.92   10.74
   0  10  -3  138.45    7.53
   0  10  -3  126.28    9.33
  -2 -10  -3  127.72   10.14
   2 -10   3  112.97   11.36
  -2 -10  -3  131.71    8.81
   2 -10   3  137.05   10.27
   2 -10   3  127.28    7.92
   2  10   3  121.92   10.20
  -2  10  -3  136.17    6.49
  -2  10  -3  114.48   11.54
   4 -10   3  81.202   8.506
   4 -10   3  79.239   7.188
  -4 -10  -3  100.97    7.70
   4 -10   3  87.025   6.006
  -4 -10  -3  68.421   8.480
   4  10   3  65.947   7.500
  -4  10  -3  79.112   9.718
   6 -10   3  29.402   6.612
  -6 -10  -3  37.847   6.622
   6 -10   3  37.227   7.992
  -6  10  -3  40.185   8.181
   6  10   3  35.779   6.826
  -8 -10  -3  31.812   6.867
   8 -10   3  16.905   9.768
   8  10   3  26.211   6.951
  -8  10  -3  19.349   8.847
 -10 -10  -3  6.3064  6.8064
  10 -10   3  -11.65   11.20
 -10  10  -3  11.366   6.971
  10  10   3  15.403   9.878
  11 -11  -3  22.692   8.384
  11 -11  -3  12.226   9.256
  11 -11  -3  42.030   9.196
 -11 -11   3  25.922   9.504
  11  11  -3  15.772  11.742
   9 -11  -3  29.065   8.311
  -9 -11   3  33.047  10.006
   9 -11  -3  35.465   8.632
   9 -11  -3  33.307   8.820
   9  11  -3  31.771   9.760
  -9  11   3  22.511   6.515
   9  11  -3  22.087   8.054
  -7 -11   3  17.078   4.780
   7 -11  -3  22.316   5.784
   7 -11  -3  6.1492  6.0948
   7 -11  -3  6.3760  6.1244
  -7 -11   3  3.3121  5.6853
  -7  11   3 -0.9244  4.6519
   7  11  -3 -0.8378  8.7042
   7  11  -3  11.430   5.895
  -7  11   3  10.565   3.765
   5 -11  -3  16.574   4.879
  -5 -11   3  5.5642  5.9044
   5 -11  -3  6.0832  5.2101
   5 -11  -3  10.993   5.582
  -5 -11   3  6.8279  4.2898
  -5  11   3  12.120   5.439
   5  11  -3  6.7579  4.8467
   5  11  -3  18.533   9.261
   3 -11  -3  17.974   7.143
   3 -11  -3  25.240   7.271
  -3 -11   3  34.923   7.655
  -3 -11   3  20.218   4.844
  -3  11   3  29.644   6.015
   3  11  -3  43.279   7.014
   3  11  -3  10.047   5.522
   1 -11  -3  181.31   12.76
   1 -11  -3  150.21   12.13
   1 -11  -3  180.50   12.26
  -1 -11   3  179.86   10.28
  -1 -11   3  192.30    9.70
   1  11  -3  140.48   10.27
   1  11  -3  174.45   10.35
  -1  11   3  174.11   14.12
  -1 -11  -3  7.5490  2.2667
  -1 -11  -3  4.6523  4.8437
   1 -11   3  9.8936  6.5127
  -1  11  -3  5.4673  3.3514
  -1  11  -3  0.1587  4.3858
   1  11   3  7.7319  4.0540
   3 -11   3  276.80   19.92
  -3 -11  -3  252.18   16.72
  -3 -11  -3  255.44   11.53
   3  11   3  243.05   15.65
  -3  11  -3  251.66   14.33
  -5 -11  -3  12.206   7.953
  -5 -11  -3  17.858   5.916
   5 -11   3  7.1188  5.1744
  -5  11  -3  11.917   8.216
   5  11   3  20.590   7.582
   7 -11   3  11.490   7.521
  -7 -11  -3  10.180   5.568
  -7  11  -3  27.743   8.712
   7  11   3  11.395   6.265
  -9 -11  -3  11.994   6.742
   9 -11   3  0.0664  7.4425
  -9  11  -3  -3.301   6.987
   9  11   3  12.627   8.842
  10 -12  -3  13.084  10.122
 -10 -12   3  15.661  10.156
  10 -12  -3  16.757   8.494
  10 -12  -3  7.3318  9.2988
  10  12  -3  8.3809  8.1446
   8 -12  -3  4.1210  6.8872
   8 -12  -3  20.007   7.348
   8 -12  -3  13.163   9.937
  -8 -12   3  8.9546  7.0389
   8  12  -3  14.607   7.565
   8  12  -3  8.0836  8.6888
   6 -12  -3  217.97   15.12
   6 -12  -3  191.70   15.27
   6 -12  -3  188.10   20.37
  -6 -12   3  218.10   19.21
  -6 -12   3  201.47   19.17
  -6  12   3  196.17   16.19
   6  12  -3  197.50   15.58
   6  12  -3  202.35   12.14
  -4 -12   3  261.57   16.31
   4 -12  -3  268.82   18.11
   4 -12  -3  254.81   17.88
  -4 -12   3  280.25   16.61
   4 -12  -3  261.66   18.95
  -4 -12   3  287.41   23.59
   4  12  -3  252.97   16.82
  -4  12   3  279.94   19.99
   4  12  -3  253.28   14.34
  -2 -12   3  25.259   6.206
   2 -12  -3  12.786   6.439
   2 -12  -3  15.070   5.585
   2 -12  -3  11.792   6.083
  -2  12   3  19.533   5.262
   2  12  -3  19.466   3.944
   2  12  -3  5.5256  8.0601
   0 -12   3  210.89   13.59
   0 -12   3  199.80   15.25
   0 -12  -3  180.46   16.67
   0 -12  -3  190.11   15.04
   0  12   3  183.87   15.70
   0  12  -3  183.16   14.91
   0  12  -3  194.80   12.94
   2 -12   3  90.550  10.687
  -2 -12  -3  78.765  10.310
  -2 -12  -3  84.072   9.487
  -2  12  -3  81.730  11.781
   2  12   3  90.080  10.050
  -4 -12  -3  9.2976  5.7001
   4 -12   3  2.0976  5.4809
  -4 -12  -3  -5.598   5.193
  -4  12  -3  9.3867  8.9044
   4  12   3  -1.118   5.462
  -6 -12  -3  13.838   6.569
   6 -12   3  8.9700  6.6232
  -6  12  -3  14.032   7.272
   6  12   3  3.5938  6.5961
  -8 -12  -3  19.560   9.455
   8 -12   3  18.700  10.129
   8  12   3  10.559   9.783
  -8  12  -3  12.007   7.977
   9 -13  -3  31.750  12.814
  -9 -13   3  12.397   7.054
   9 -13  -3  0.4582  8.4592
   9 -13  -3  19.390   8.126
   9  13  -3  11.758  11.088
   9  13  -3  3.4442  8.1778
   7 -13  -3  97.191  13.368
  -7 -13   3  107.40   11.59
   7 -13  -3  126.92   14.52
   7 -13  -3  110.95   13.26
   7  13  -3  93.538  13.155
   7  13  -3  90.296  12.064
   5 -13  -3  28.984   8.708
  -5 -13   3  32.424   7.595
   5 -13  -3  39.593   6.911
  -5  13   3  45.974   8.331
   5  13  -3  36.473   6.413
   5  13  -3  34.097   9.829
  -3 -13   3  5.2497  5.5099
  -3 -13   3 -0.7196  4.8831
   3 -13  -3  0.8767  5.4847
  -3 -13   3 -0.9899  5.6855
   3 -13  -3  4.5089  7.0565
   3 -13  -3  1.7772  5.4014
  -3  13   3  0.3172  4.2326
   3  13  -3  2.2726  4.5174
   3  13  -3  3.0212  5.3949
   1 -13  -3  6.5369  6.9640
  -1 -13   3 -0.5559  6.5945
   1 -13  -3  2.5372  8.0208
  -1 -13   3  7.7097  7.1318
   1  13  -3  2.6215  6.0702
   1  13  -3  4.6309  5.8323
  -1  13   3 -0.0198  5.8540
   1 -13   3  121.32   11.94
  -1 -13  -3  105.58   14.28
  -1  13  -3  127.24   15.69
   1  13   3  133.07   12.48
   3 -13   3  10.090   7.246
  -3 -13  -3  5.4162  5.0437
  -3  13  -3  8.1506  5.8710
   3  13   3  16.825   6.864
   5 -13   3  22.201   8.569
  -5 -13  -3  16.264   7.407
   5  13   3  27.842   9.000
  -5  13  -3  20.231   7.968
   7 -13   3  58.264  12.068
   7  13   3  55.264  11.414
  -7  13  -3  67.147  12.222
   6 -14  -3  33.678   9.921
  -6 -14   3  63.316  10.970
   6 -14  -3  51.581  10.265
   6 -14  -3  52.626   9.938
   6  14  -3  38.641  12.336
   6  14  -3  50.841  13.690
  -4 -14   3  22.415   7.788
  -4 -14   3  9.4580  5.7552
   4 -14  -3  14.182   8.220
   4 -14  -3  16.312   8.566
   4 -14  -3  26.075   7.486
   4  14  -3  28.673   8.274
   4  14  -3  18.730   7.827
  -4  14   3  23.164   6.629
   2 -14  -3  38.674   9.693
  -2 -14   3  42.355   9.244
   2 -14  -3  33.002  10.709
  -2 -14   3  60.320  10.732
   2 -14  -3  45.972   8.201
  -2 -14   3  49.889   7.247
  -2  14   3  61.599  10.392
   2  14  -3  60.773   9.752
   2  14  -3  49.227  11.256
   0 -14   3  -6.406   6.577
   0 -14   3  8.1620  5.9114
   0 -14  -3  -1.862   6.829
   0  14  -3  6.4371  9.3887
   0  14   3  2.5552  5.9637
   2 -14   3  0.2608  7.7515
  -2 -14  -3 -0.4222  6.5891
   2  14   3  0.9569  5.9548
  -2  14  -3  2.4538  8.0400
  -4 -14  -3  -5.797   6.318
   4 -14   3  1.5880  5.8059
  -4  14  -3  -5.760   7.870
   4  14   3  3.3519  7.1262
  -3 -15   3  19.636   8.610
  -3 -15   3  7.0888  6.0313
   3 -15  -3  11.461   8.480
   3 -15  -3  15.775   9.360
   3 -15  -3  3.6048  7.4414
   3  15  -3 -0.5213  8.0134
  -3  15   3  11.811   9.313
   3  15  -3  22.802  10.342
   1 -15  -3  -4.727   6.663
  -1 -15   3  0.0215  6.3793
  -1 -15   3  8.8348  9.8878
   1 -15  -3  13.252   7.905
  -1  15   3  7.4298  7.0680
   1  15  -3   9.027  11.700
  -1 -15  -3  11.733  10.557
   1 -15   3  23.137  10.822
   1 -15   3   3.773  12.369
   1  15   3  16.530  10.824
  -1  15  -3  6.8835  8.2668
 -16   0   4  84.923  14.738
  16   0  -4  91.350  14.717
 -16   0   4  83.639  13.348
 -14   0   4  81.509  12.508
 -14   0   4  97.542  10.619
  14   0  -4  111.53   13.96
  12   0  -4  200.05   16.28
  12   0  -4  195.54   15.52
 -12   0   4  191.17   15.59
 -12   0   4  195.17   17.24
 -10   0   4  148.59   10.16
  10   0  -4  157.70    9.34
 -10   0   4  153.82   10.73
  10   0  -4  150.58   11.05
   8   0  -4 1236.86   34.81
  -8   0   4 1293.69  124.85
  -8   0   4 1281.95   51.98
  -8   0   4 1312.46   40.28
   8   0  -4 1246.93   65.37
  -6   0   4  907.58   41.42
   6   0  -4  919.32   20.24
   6   0  -4  920.89   36.37
  -6   0   4  890.56   28.02
  -6   0   4  935.19   50.76
  -6   0   4  912.13   27.18
   4   0  -4 2322.17  100.50
  -4   0   4 2411.50   58.52
  -4   0   4 2452.96   68.22
  -4   0   4 2624.96  104.19
   4   0  -4 2486.32   53.04
  -4   0   4 2477.78  102.20
   4   0  -4 2431.33   81.48
   4   0  -4 2380.59   62.39
   2   0  -4  750.04   21.67
   2   0  -4  757.92   19.69
  -2   0   4  748.57   26.47
  -2   0   4  791.02   18.42
   2   0  -4  753.19   23.92
  -2   0   4  739.59   22.11
  -2   0   4  752.34   30.64
   2   0  -4  812.68   30.10
  -2   0   4  747.60   51.19
   0   0  -4  7.2225  1.9962
   0   0   4  8.6405  2.1850
   0   0   4  5.8715  2.2216
   0   0  -4  5.7914  2.7735
   0   0   4  4.0099  1.6440
   0   0   4  3.4680  2.4124
   0   0   4  7.3618  1.9436
   2   0   4 1032.10   41.05
  -2   0  -4 1038.54   33.68
   2   0   4  982.56   27.79
  -2   0  -4  973.24   38.15
   2   0   4  979.31   52.46
   2   0   4 1013.06   29.10
   2   0   4 1009.46   35.23
   2   0   4 1018.67   46.95
   4   0   4  463.62   29.56
   4   0   4  481.68   18.25
  -4   0  -4  491.01   26.47
   4   0   4  479.51   17.71
   4   0   4  482.52   16.22
   6   0   4  14.622   3.103
   6   0   4  8.2611  5.0339
   6   0   4  12.503   2.903
  -6   0  -4  19.487   2.861
  -6   0  -4  22.672   4.474
   8   0   4  674.23   41.32
   8   0   4  639.70   28.02
  -8   0  -4  627.49   27.25
  10   0   4  59.954   8.720
 -10   0  -4  74.626   9.952
 -12   0  -4  22.720   8.593
  12   0   4  20.535  12.649
  15  -1  -4  8.1182  8.1419
 -15  -1   4  -6.688   5.645
 -15  -1   4  1.8088  5.2012
 -15   1   4  -4.060   5.576
 -15   1   4  -1.104   6.423
  15   1  -4   8.755  10.751
 -13  -1   4  28.329   6.866
  13  -1  -4  34.722  10.020
 -13  -1   4  34.301   6.856
 -13   1   4  30.401   6.654
  13   1  -4  39.107   8.300
  11  -1  -4  97.345   7.843
  11  -1  -4  95.658   9.421
 -11  -1   4  88.668  10.158
 -11  -1   4  91.598   7.857
  11   1  -4  82.187   7.416
  11   1  -4  102.48    6.54
 -11   1   4  80.493   8.670
 -11   1   4  111.01    9.95
  -9  -1   4 -0.2461  2.3128
   9  -1  -4  0.0000  1.2135
  -9  -1   4  0.7844  2.5357
   9  -1  -4  5.4410  5.5552
   9   1  -4  -2.286   2.574
   9   1  -4  1.7230  4.1880
  -9   1   4  7.8590  3.2343
  -9   1   4 -0.4207  2.2871
   9   1  -4  2.3253  1.6935
   7  -1  -4  14.071   1.349
  -7  -1   4  13.789   2.840
   7  -1  -4  11.373   3.926
  -7  -1   4  10.050   2.842
  -7  -1   4  5.9078  4.6593
  -7   1   4  10.054   4.203
  -7   1   4  11.453   2.701
  -7   1   4  15.189   3.817
   7   1  -4  13.613   1.133
   7   1  -4  14.499   1.023
   7   1  -4  13.432   4.180
   7   1  -4  15.609   2.866
  -5  -1   4  90.572   7.463
  -5  -1   4  70.564   6.197
   5  -1  -4  82.729   5.977
  -5  -1   4  78.845   4.979
  -5  -1   4  83.418   5.698
  -5  -1   4  77.269   5.141
   5  -1  -4  76.333   4.876
  -5   1   4  89.351   6.653
  -5   1   4  70.182   4.776
  -5   1   4  86.431   7.343
   5   1  -4  75.270   4.339
   5   1  -4  77.549   5.871
  -5   1   4  78.915   2.884
  -5   1   4  81.439   6.855
   5   1  -4  79.192   6.212
   3  -1  -4  40.849   3.801
  -3  -1   4  39.782   3.260
  -3  -1   4  40.120   4.300
  -3  -1   4  47.619   4.652
  -3  -1   4  40.415   2.278
   3  -1  -4  41.321   3.875
  -3  -1   4  41.496   5.216
   3  -1  -4  44.087   4.196
   3  -1  -4  38.566   4.119
  -3   1   4  43.498   2.372
   3   1  -4  37.172   3.087
   3   1  -4  37.545   4.086
  -3   1   4  44.343   3.554
  -3   1   4  39.238   4.106
   3   1  -4  45.987   2.951
  -3   1   4  42.336   4.960
   3   1  -4  46.193   4.089
  -1  -1   4  499.92   14.11
   1  -1  -4  514.14   14.84
  -1  -1   4  536.51   24.69
   1  -1  -4  516.78   13.65
  -1  -1   4  562.16   20.30
   1  -1  -4  513.14   19.49
   1  -1  -4  499.27   12.62
  -1  -1   4  558.63   16.35
  -1  -1   4  518.33   16.40
   1   1  -4  508.76   12.10
   1   1  -4  526.23   16.72
  -1   1   4  522.70   13.56
  -1   1   4  548.09   14.58
  -1   1   4  528.48   28.58
  -1   1   4  524.75   16.49
   1   1  -4  516.80   14.87
   1  -1   4  867.43   36.00
   1  -1   4  785.82   30.34
   1  -1   4  834.67   37.97
   1  -1   4  905.58   30.73
  -1  -1  -4  831.53   30.00
  -1  -1  -4  812.36   27.61
   1  -1   4  803.66   26.13
   1  -1   4  819.91   28.16
   1   1   4  808.83   18.15
  -1   1  -4  827.84   32.10
   1   1   4  789.63   38.71
   1   1   4  876.40   22.93
  -1   1  -4  807.05   25.58
   1   1   4  804.62   19.88
   1   1   4  823.72   36.06
   1   1   4  832.84   26.80
   1   1   4  833.55   34.27
   3  -1   4  86.913   5.643
   3  -1   4  81.440   8.953
   3  -1   4  91.228   8.002
   3  -1   4  84.395   5.921
  -3  -1  -4  89.522   7.244
   3  -1   4  87.532   8.355
   3   1   4  88.869   5.908
   3   1   4  78.559   7.009
   3   1   4  78.339   5.102
   3   1   4  86.218   7.867
  -3   1  -4  91.437   5.050
   3   1   4  94.101   5.786
   3   1   4  84.201   7.441
   5  -1   4  464.45   16.46
  -5  -1  -4  452.04   18.91
   5  -1   4  481.75   16.23
   5  -1   4  472.66   15.80
  -5  -1  -4  447.57   25.66
   5   1   4  474.08   14.99
  -5   1  -4  455.43   17.30
   5   1   4  445.12   15.10
   5   1   4  450.23   27.28
   7  -1   4  29.971   4.872
   7  -1   4  23.997   4.031
  -7  -1  -4  34.823   6.237
  -7   1  -4  28.051   5.421
   7   1   4  22.942   6.636
  -7   1  -4  29.714   3.332
   7   1   4  21.364   4.013
   7   1   4  15.140   4.780
   9  -1   4  62.413   6.107
   9  -1   4  70.903   8.262
  -9  -1  -4  75.057   7.633
   9   1   4  60.102   5.987
  -9   1  -4  52.094   7.062
   9   1   4  82.590   9.677
  11  -1   4  33.192   8.428
 -11  -1  -4  33.007   7.837
 -11   1  -4  28.177   7.533
  11   1   4  45.328  10.647
  13  -1   4  21.866  14.473
 -13  -1  -4  24.089   8.833
  13   1   4  21.073  10.323
 -13   1  -4  21.519  12.322
 -16  -2   4  9.6383  7.5711
  16  -2  -4  -8.232   8.230
 -16  -2   4  -2.705   6.913
 -16   2   4  13.790   8.384
  16   2  -4  14.354  10.498
 -16   2   4  -5.425   6.182
 -14  -2   4  31.906   7.695
  14  -2  -4  20.662   7.776
 -14  -2   4  18.158   7.817
 -14   2   4  30.120   6.455
  14   2  -4  33.456   9.477
 -14   2   4  27.592   7.925
 -12  -2   4  49.223   6.611
 -12  -2   4  51.449   8.040
  12  -2  -4  59.290   9.191
  12  -2  -4  54.334   5.840
  12   2  -4  60.207   8.646
  12   2  -4  66.985   7.930
 -12   2   4  56.030   8.002
 -12   2   4  56.857   8.382
 -10  -2   4  335.00   17.52
  10  -2  -4  349.34   15.29
 -10  -2   4  360.60   15.85
  10  -2  -4  355.27   18.42
  10   2  -4  375.27   17.59
 -10   2   4  358.93   20.09
 -10   2   4  340.19   18.56
  10   2  -4  329.08   22.83
  10   2  -4  339.78   17.16
  -8  -2   4  64.247   7.915
  -8  -2   4  70.146   6.268
   8  -2  -4  66.067   3.907
   8  -2  -4  61.301   6.069
  -8  -2   4  67.309   5.819
  -8   2   4  51.520   5.854
   8   2  -4  55.194   7.316
   8   2  -4  63.628   6.088
   8   2  -4  73.588   3.738
  -8   2   4  53.065   6.040
  -8   2   4  63.179   4.177
   8   2  -4  67.687   4.078
  -6  -2   4  202.57   12.52
   6  -2  -4  207.11    7.55
   6  -2  -4  202.94    8.97
  -6  -2   4  207.52    9.82
  -6  -2   4  198.41    7.98
  -6   2   4  210.00   13.80
  -6   2   4  192.49   13.93
   6   2  -4  191.26   10.20
  -6   2   4  207.53    7.41
  -6   2   4  204.70    9.31
   6   2  -4  211.51    8.61
  -6   2   4  193.79   10.26
   6   2  -4  207.08    9.41
   6   2  -4  191.98    8.42
  -4  -2   4  297.75   11.18
   4  -2  -4  283.74    8.92
  -4  -2   4  305.41   14.43
   4  -2  -4  292.48    9.31
  -4  -2   4  302.74   15.66
  -4  -2   4  280.76   13.94
   4  -2  -4  290.71    9.76
   4   2  -4  278.24   11.00
  -4   2   4  284.06    9.99
  -4   2   4  296.29    8.42
   4   2  -4  280.19   15.41
  -4   2   4  308.02   10.64
   4   2  -4  288.84   12.34
   4   2  -4  292.82   16.01
  -4   2   4  303.66   15.30
  -4   2   4  311.54   15.05
  -2  -2   4  861.96   27.76
  -2  -2   4  859.35   26.76
  -2  -2   4  800.28   33.18
   2  -2  -4  759.72   24.57
  -2  -2   4  795.62   25.52
   2  -2  -4  799.92   21.20
   2  -2  -4  817.56   18.15
  -2  -2   4  824.41   26.06
  -2   2   4  799.72   19.18
   2   2  -4  783.22   26.65
  -2   2   4  828.89   50.03
   2   2  -4  766.80   16.56
   2   2  -4  808.95   24.73
  -2   2   4  778.20   52.46
  -2   2   4  787.47   19.09
   2   2  -4  793.47   25.17
  -2   2   4  824.01   35.22
   2   2  -4  795.85   17.34
   0  -2  -4  743.34   21.67
   0  -2   4  811.39   31.88
   0  -2   4  771.88   22.10
   0  -2   4  759.97   21.77
   0  -2  -4  732.57   17.63
   0  -2  -4  736.40   27.08
   0  -2   4  781.31   21.25
   0  -2   4  814.00   25.78
   0   2  -4  773.72   22.69
   0   2   4  745.26   20.21
   0   2  -4  738.18   21.50
   0   2   4  772.13   36.10
   0   2  -4  759.56   14.27
   0   2   4  746.14   24.22
   0   2   4  747.24   32.76
   0   2   4  747.60   31.37
   0   2   4  760.87   17.23
   2  -2   4  210.53   14.17
  -2  -2  -4  208.76   10.20
   2  -2   4  198.26   12.28
   2  -2   4  216.94   10.10
  -2  -2  -4  201.49    9.21
   2  -2   4  205.03    7.68
  -2   2  -4  197.56   10.82
   2   2   4  209.18   11.56
   2   2   4  186.62   11.13
   2   2   4  218.59    9.98
   2   2   4  208.71    8.59
  -2   2  -4  219.51    9.38
   2   2   4  200.34   13.19
   2   2   4  205.86    9.38
  -4  -2  -4  785.22   49.16
   4  -2   4  878.80   36.70
  -4  -2  -4  784.39   24.46
   4  -2   4  789.98   40.02
   4  -2   4  808.78   39.04
   4  -2   4  783.39   20.78
   4   2   4  793.85   43.63
  -4   2  -4  809.95   34.60
   4   2   4  789.02   22.05
   4   2   4  804.27   36.07
   4   2   4  767.77   49.89
   6  -2   4 -0.4341  1.6478
   6  -2   4  3.8553  3.5395
  -6  -2  -4  0.0230  2.8051
  -6   2  -4  2.5319  1.8885
   6   2   4  1.4676  1.9562
   6   2   4  0.5515  2.3440
   6   2   4  1.4344  4.6513
   6   2   4  3.0225  2.8225
   8  -2   4  123.05    9.69
   8  -2   4  129.99    8.04
  -8  -2  -4  116.71    8.43
   8   2   4  123.89    7.47
  -8   2  -4  138.40   11.75
   8   2   4  118.82   10.55
 -10  -2  -4  3.6409  7.3432
  10  -2   4  11.670   6.362
  10   2   4  6.3331  4.5022
  10   2   4  27.137   8.651
  12  -2   4  38.070  12.305
 -12  -2  -4  15.324   6.933
  12   2   4  19.716   9.345
  15  -3  -4  -2.141   7.968
 -15  -3   4  19.807  10.327
 -15  -3   4  -3.509   6.792
 -15   3   4  1.1228  6.2523
  15   3  -4   3.900  11.250
 -13  -3   4  133.83   11.03
  13  -3  -4  117.62   13.32
  13  -3  -4  130.22   13.05
 -13  -3   4  126.80   13.94
 -13   3   4  126.50   13.32
 -13   3   4  121.63   12.32
  13   3  -4  141.18   13.71
  11  -3  -4  7.1249  4.8499
 -11  -3   4  -6.677   5.037
  11  -3  -4  4.7186  2.4229
 -11  -3   4  5.2853  4.2095
  11   3  -4  4.1823  3.4048
 -11   3   4  3.6979  3.2978
  11   3  -4  0.7425  6.6179
  11   3  -4  2.2965  4.6195
 -11   3   4  -4.589   4.933
  11   3  -4  1.4538  4.6767
   9  -3  -4  51.936   6.577
  -9  -3   4  41.947   5.517
   9  -3  -4  54.333   6.157
  -9  -3   4  44.712   6.068
   9  -3  -4  43.125   3.865
  -9   3   4  46.195   5.720
   9   3  -4  33.395   6.555
  -9   3   4  51.794   6.345
  -9   3   4  33.548   5.118
   9   3  -4  48.429   3.938
   9   3  -4  39.326   4.826
   9   3  -4  49.089   6.254
  -7  -3   4  198.88   16.61
  -7  -3   4  228.05    8.90
   7  -3  -4  217.65    9.45
   7  -3  -4  226.13   11.29
  -7  -3   4  218.10   12.06
   7   3  -4  226.92    9.91
   7   3  -4  226.95   10.62
  -7   3   4  248.89   14.17
   7   3  -4  224.97    7.20
  -7   3   4  228.09    9.40
  -7   3   4  219.26   12.28
   7   3  -4  226.09   13.89
   5  -3  -4  222.39    9.52
  -5  -3   4  229.04   16.10
   5  -3  -4  223.19    7.71
   5  -3  -4  220.91   10.44
  -5  -3   4  208.18    8.85
  -5  -3   4  216.02   10.82
   5  -3  -4  207.19   12.18
   5   3  -4  211.52   13.64
  -5   3   4  222.49   10.08
   5   3  -4  212.79   12.47
  -5   3   4  215.35   15.54
  -5   3   4  234.38    6.78
   5   3  -4  216.86    9.47
   5   3  -4  211.08    5.83
  -5   3   4  209.62   13.87
  -5   3   4  229.27   10.16
  -3  -3   4  534.45   19.21
   3  -3  -4  525.19   17.91
   3  -3  -4  530.39   18.43
  -3  -3   4  509.29   15.10
  -3  -3   4  540.54   27.43
   3  -3  -4  537.35   14.96
  -3  -3   4  526.89   18.04
  -3   3   4  516.68   17.41
  -3   3   4  518.78   23.01
  -3   3   4  548.14   19.13
   3   3  -4  506.45   23.70
   3   3  -4  534.94   20.48
  -3   3   4  527.04   14.04
   3   3  -4  529.81   20.10
  -3   3   4  537.64   28.37
   3   3  -4  521.79   22.18
   3   3  -4  545.70   12.19
  -1  -3   4 1242.04   35.14
  -1  -3   4 1272.95   37.02
  -1  -3   4 1206.59   51.80
   1  -3  -4 1189.21   31.58
  -1  -3   4 1196.57   44.70
   1  -3  -4 1206.97   27.38
  -1  -3   4 1129.32   38.35
   1  -3  -4 1194.11   25.09
  -1   3   4 1193.48   27.10
   1   3  -4 1241.88   31.39
  -1   3   4 1205.80   36.63
  -1   3   4 1159.28   33.33
  -1   3   4 1225.35   28.18
   1   3  -4 1205.15   33.09
  -1   3   4 1187.20   32.20
  -1   3   4 1253.28   31.67
   1   3  -4 1132.55   37.48
  -1   3   4 1163.84   37.38
  -1  -3  -4  873.81   29.61
   1  -3   4  913.44   29.22
   1  -3   4  944.67   26.82
   1  -3   4  954.80   31.55
   1  -3   4  967.08   33.87
   1  -3   4  985.16   39.97
   1   3   4  940.95   43.97
   1   3   4  942.38   15.65
   1   3   4  934.39   44.08
  -1   3  -4  896.62   18.43
   1   3   4  903.37   48.41
   1   3   4  921.45   45.12
  -1   3  -4  874.92   39.98
   1   3   4  948.18   32.29
  -3  -3  -4  57.178   6.189
   3  -3   4  61.329   5.666
   3  -3   4  49.403   5.853
  -3  -3  -4  53.088   4.660
   3  -3   4  50.024   4.536
   3  -3   4  48.809   3.412
  -3  -3  -4  43.025   5.054
   3   3   4  43.657   5.294
   3   3   4  51.092   5.662
  -3   3  -4  58.874   6.196
   3   3   4  46.116   6.579
   3   3   4  51.892   4.137
  -3   3  -4  52.527   5.613
  -5  -3  -4  59.495   5.749
   5  -3   4  49.905   3.130
   5  -3   4  50.552   6.367
   5  -3   4  47.038   5.152
   5   3   4  40.826   4.319
   5   3   4  43.018   4.866
  -5   3  -4  54.849   6.381
   5   3   4  40.624   5.175
  -7  -3  -4  48.966   6.221
   7  -3   4  31.830   5.464
   7  -3   4  34.480   3.299
   7   3   4  31.747   6.187
  -7   3  -4  39.147   4.471
   7   3   4  31.860   5.334
  -9  -3  -4  23.193   6.389
   9  -3   4  23.916   6.821
   9   3   4  19.007   6.238
  -9   3  -4  24.182   4.609
   9   3   4  22.312   6.357
  11  -3   4  10.656   7.913
 -11  -3  -4  9.7312  6.0945
  11   3   4  11.467   7.659
  11   3   4  3.9541  5.7093
 -13  -3  -4  26.308  11.323
  13  -3   4  28.833   9.602
  13   3   4  24.071  10.123
 -14  -4   4  39.318   8.400
 -14  -4   4  40.770  10.372
  14  -4  -4  59.241  12.746
 -14   4   4  28.603   8.301
  14   4  -4  49.991   9.330
  14   4  -4  36.893   9.152
  12  -4  -4  7.0987  6.0924
 -12  -4   4  8.6472  5.9689
  12  -4  -4  19.902   5.489
 -12  -4   4  17.578   7.017
 -12   4   4  8.3718  5.2461
  12   4  -4  10.188   7.814
  12   4  -4  22.653   6.552
  12   4  -4  5.5970  7.2163
 -12   4   4  4.7898  4.8255
  12   4  -4  10.875   5.283
 -10  -4   4  320.67   15.79
  10  -4  -4  315.07   20.87
 -10  -4   4  297.31   17.02
  10  -4  -4  295.80   17.39
  10   4  -4  319.88   18.66
  10   4  -4  311.25   14.90
 -10   4   4  308.33   22.50
  10   4  -4  279.79   18.86
 -10   4   4  296.34   19.01
  10   4  -4  330.32   17.67
  -8  -4   4  78.598   7.871
   8  -4  -4  105.17    5.16
  -8  -4   4  96.517   7.083
   8  -4  -4  93.148   6.479
   8  -4  -4  99.192   8.372
   8   4  -4  102.32    8.20
   8   4  -4  96.348   7.873
   8   4  -4  88.679   7.685
  -8   4   4  74.856   7.248
   8   4  -4  99.933   4.888
  -8   4   4  87.842   5.454
  -8   4   4  91.824   9.932
   6  -4  -4  258.81   11.76
  -6  -4   4  269.42   12.11
   6  -4  -4  250.01   12.05
   6  -4  -4  257.63   10.46
  -6  -4   4  277.19   11.66
  -6   4   4  274.96   12.57
   6   4  -4  263.92   11.53
   6   4  -4  268.16   13.93
   6   4  -4  263.60   13.10
   6   4  -4  267.62   10.75
  -6   4   4  274.35   11.86
  -6   4   4  252.51   14.86
  -4  -4   4  291.38   13.45
   4  -4  -4  291.49   10.12
   4  -4  -4  262.89   10.29
   4  -4  -4  257.88   14.41
  -4  -4   4  290.13   22.87
  -4  -4   4  292.13   14.36
  -4  -4   4  289.03   11.36
   4  -4  -4  275.55   11.09
   4   4  -4  262.02   14.13
   4   4  -4  301.93   13.95
  -4   4   4  290.53   11.96
   4   4  -4  280.61   13.11
   4   4  -4  282.19    9.28
  -4   4   4  278.01   14.86
   4   4  -4  279.89   10.99
  -2  -4   4  506.03   15.73
  -2  -4   4  487.21   26.40
   2  -4  -4  481.89   13.67
   2  -4  -4  487.84   17.19
  -2  -4   4  492.39   26.42
  -2  -4   4  508.00   16.64
   2  -4  -4  511.74   15.79
  -2   4   4  527.27   19.21
   2   4  -4  497.32   21.41
  -2   4   4  501.59   36.22
  -2   4   4  489.23   14.31
  -2   4   4  485.10   29.77
   2   4  -4  422.50   15.37
  -2   4   4  511.22   35.24
   2   4  -4  493.99   14.31
  -2   4   4  530.60   21.55
  -2   4   4  488.31   16.28
   0  -4   4  678.08   18.58
   0  -4  -4  677.74   25.04
   0  -4   4  648.09   16.90
   0  -4   4  690.38   34.33
   0  -4   4  688.95   22.45
   0  -4   4  688.56   25.60
   0  -4   4  663.80   25.56
   0  -4  -4  676.62   20.22
   0  -4  -4  648.19   17.85
   0   4   4  699.04   28.83
   0   4   4  656.69   28.00
   0   4   4  687.04   22.89
   0   4   4  689.23   21.10
   0   4   4  637.81   15.60
   0   4  -4  637.92   23.74
   0   4   4  681.17   16.59
   0   4   4  644.92   37.67
   0   4  -4  671.84   22.30
   2  -4   4  363.78   14.10
   2  -4   4  371.08   12.82
  -2  -4  -4  365.94   16.53
  -2  -4  -4  362.60   14.20
   2  -4   4  369.83   14.20
  -2   4  -4  364.44   17.29
   2   4   4  370.68   21.93
  -2   4  -4  357.01    8.91
   2   4   4  370.73   16.46
   2   4   4  375.75   13.41
   2   4   4  349.78   15.94
  -4  -4  -4  61.661   5.961
   4  -4   4  62.381   3.342
   4  -4   4  51.051   5.242
   4  -4   4  53.279   5.236
   4  -4   4  58.079   3.731
  -4  -4  -4  60.733   4.889
   4   4   4  53.523   6.355
   4   4   4  51.056   5.167
   4   4   4  53.534   4.193
  -4   4  -4  56.224   6.205
   4   4   4  51.683   5.868
  -6  -4  -4  638.51   24.77
   6  -4   4  656.90   26.77
   6  -4   4  552.28   12.32
   6  -4   4  551.87   14.06
  -6   4  -4  634.77   25.25
   6   4   4  665.49   31.46
   6   4   4  625.75   25.39
   6   4   4  643.08   24.87
   8  -4   4  7.9444  5.9091
  -8  -4  -4  3.0468  5.2737
  -8   4  -4  -3.280   3.791
   8   4   4  0.8664  3.2709
   8   4   4  5.0972  4.9676
  10  -4   4  35.611   7.886
 -10  -4  -4  35.686   7.927
  10   4   4  25.845   9.660
  10   4   4  34.079   7.936
  12  -4   4  19.316  12.935
 -12  -4  -4  11.083   7.803
  12  -4   4  -5.793   7.663
  12   4   4  22.616  13.862
  12   4   4  1.6097  8.8296
 -15  -5   4  7.2524  6.5854
 -15  -5   4  -7.210   6.677
  15  -5  -4  -1.641   9.536
  15   5  -4  3.0198  7.0337
  15   5  -4  11.862   9.014
 -15   5   4  -5.483   6.135
 -13  -5   4  1.1081  7.4851
 -13  -5   4  0.6933  4.4663
  13  -5  -4  2.0319  6.5277
  13   5  -4  12.495   5.956
  13   5  -4  -1.710   5.684
 -13   5   4  7.5652  5.6158
 -11  -5   4  237.71   16.01
 -11  -5   4  258.20   13.78
  11  -5  -4  243.40   14.90
  11  -5  -4  244.38   17.13
  11   5  -4  259.06   15.96
  11   5  -4  224.46   11.49
  11   5  -4  283.07   14.37
 -11   5   4  261.04   16.12
  11   5  -4  241.72   12.82
 -11   5   4  246.96   21.17
  -9  -5   4  87.966   6.427
   9  -5  -4  97.526   5.318
  -9  -5   4  82.736   8.215
   9  -5  -4  91.546   9.206
  -9   5   4  101.51    8.87
   9   5  -4  80.688   9.173
   9   5  -4  98.027   7.937
   9   5  -4  105.55   10.24
  -9   5   4  86.978   7.699
   7  -5  -4  100.25    9.66
  -7  -5   4  99.545   7.301
   7  -5  -4  84.582   7.396
   7  -5  -4  91.913   4.503
  -7  -5   4  95.355   6.861
   7   5  -4  92.356   5.493
   7   5  -4  98.050   6.397
  -7   5   4  107.24    9.08
   7   5  -4  104.50    7.05
   7   5  -4  90.981   7.951
  -7   5   4  94.136   6.548
  -7   5   4  87.004   8.014
  -5  -5   4  157.74    8.52
  -5  -5   4  170.56    7.77
   5  -5  -4  155.89    9.12
   5  -5  -4  159.50    9.05
   5  -5  -4  168.81    6.90
   5   5  -4  165.57    8.07
   5   5  -4  158.03    9.75
   5   5  -4  136.58    9.08
   5   5  -4  154.64    8.28
  -5   5   4  155.82    9.39
  -5   5   4  166.18   11.91
   3  -5  -4  193.16    9.89
   3  -5  -4  193.31    9.86
   3  -5  -4  157.72   11.53
  -3  -5   4  190.69   11.49
  -3  -5   4  185.27   11.76
  -3  -5   4  206.83    9.21
   3   5  -4  179.77    8.49
  -3   5   4  183.90    8.95
  -3   5   4  170.68    9.41
   3   5  -4  180.57    9.50
  -3   5   4  167.01   16.48
   3   5  -4  187.20    8.30
   1  -5  -4  97.672   9.154
  -1  -5   4  101.81    5.58
   1  -5  -4  118.06    4.87
  -1  -5   4  110.72    7.50
  -1  -5   4  100.02    6.76
   1  -5  -4  98.083   7.668
   1   5  -4  107.79    6.43
  -1   5   4  113.11    5.34
  -1   5   4  109.02    7.32
   1   5  -4  108.33    7.71
  -1   5   4  111.75    5.81
  -1   5   4  107.90    6.01
  -1  -5  -4  129.06    7.63
  -1  -5  -4  120.21    6.40
   1  -5   4  130.24    8.88
   1  -5   4  109.27    5.28
  -1  -5  -4  124.80    7.45
   1  -5   4  114.28    5.26
   1  -5   4  114.31    4.79
   1  -5   4  124.61    4.78
  -1   5  -4  119.44    7.26
   1   5   4  121.25    8.82
   1   5   4  115.01    5.07
   1   5   4  124.72   10.98
   1   5   4  126.72    7.77
  -1   5  -4  112.58    8.06
   3  -5   4  212.53   13.78
  -3  -5  -4  222.16   13.27
   3  -5   4  205.80   11.69
   3  -5   4  224.88    8.06
  -3  -5  -4  222.84   11.46
   3   5   4  223.86    9.73
   3   5   4  191.25   11.14
   3   5   4  209.84   15.28
  -3   5  -4  232.99   10.50
   3   5   4  214.38   10.38
   5  -5   4  31.653   6.540
  -5  -5  -4  38.038   4.133
  -5   5  -4  38.408   5.872
   5   5   4  34.420   3.270
   5   5   4  31.236   3.338
   5   5   4  31.650   5.182
   5   5   4  23.804   6.376
  -7  -5  -4  103.49    8.73
   7  -5   4  92.707   9.621
   7   5   4  84.424   6.222
   7   5   4  80.588   8.345
  -7   5  -4  90.409   8.092
  -9  -5  -4  213.80   15.31
   9  -5   4  202.97   13.88
   9  -5   4  205.73   13.41
   9   5   4  227.85   13.92
  -9   5  -4  221.18   14.26
   9   5   4  210.65   15.81
  11  -5   4  26.357   7.032
 -11  -5  -4  33.329  10.153
  11  -5   4  38.394  10.525
  11   5   4  57.035  14.151
  11   5   4  19.108   9.418
 -14  -6   4  19.239   8.707
  14  -6  -4  19.477   9.988
 -14  -6   4  24.823   6.994
 -14   6   4  18.838   8.990
  14   6  -4  7.8387  9.0671
  14   6  -4  21.468   9.115
  12  -6  -4  10.740   5.164
  12  -6  -4  -4.558   6.343
 -12  -6   4  7.4897  5.4822
 -12  -6   4  5.4676  4.2961
 -12   6   4  1.9871  4.7940
  12   6  -4  8.4180  8.9292
  12   6  -4  1.2570  4.4780
 -10  -6   4  722.96   46.93
 -10  -6   4  724.44   30.78
  10  -6  -4  703.77   30.21
  10  -6  -4  702.55   32.33
  10   6  -4  722.12   48.82
  10   6  -4  718.66   33.79
 -10   6   4  778.89   40.29
  10   6  -4  737.71   27.38
   8  -6  -4  94.599   6.814
   8  -6  -4  98.487   9.454
   8  -6  -4  82.742   8.856
   8  -6  -4  104.08    7.14
  -8  -6   4  80.991   8.522
  -8  -6   4  104.61    7.47
   8   6  -4  75.758   9.769
   8   6  -4  83.448   6.825
   8   6  -4  80.782   7.973
  -8   6   4  79.705   8.557
  -6  -6   4  251.15   11.13
  -6  -6   4  242.48    9.16
   6  -6  -4  253.57   12.44
   6  -6  -4  255.78   11.98
   6  -6  -4  254.72   10.35
  -6   6   4  254.29   10.82
  -6   6   4  220.69   10.98
  -6   6   4  252.21   11.79
   6   6  -4  258.77   11.55
   6   6  -4  247.92   18.40
   6   6  -4  287.08   29.58
   6   6  -4  244.21   13.33
   6   6  -4  250.48    9.30
   4  -6  -4  149.25    7.12
   4  -6  -4  145.44    9.15
  -4  -6   4  152.42    9.06
  -4  -6   4  153.64    8.10
   4  -6  -4  152.98   15.61
   4  -6  -4  151.26   10.24
   4   6  -4  161.90    6.57
   4   6  -4  149.65   10.96
  -4   6   4  151.48    8.75
   4   6  -4  152.72   10.33
   4   6  -4  160.09   10.24
  -4   6   4  137.13    9.99
  -4   6   4  151.30    6.45
   4   6  -4  168.94    7.57
   4   6  -4  156.15    5.57
   2  -6  -4  63.105   7.627
   2  -6  -4  53.740   4.253
  -2  -6   4  50.743   5.795
  -2  -6   4  44.947   4.209
   2  -6  -4  44.957   7.072
  -2  -6   4  48.055   4.299
  -2   6   4  31.265   5.095
   2   6  -4  51.540   5.888
  -2   6   4  41.197   3.972
   2   6  -4  46.002   5.392
  -2   6   4  44.870   4.702
   2   6  -4  51.736   5.701
   0  -6  -4  348.02   13.69
   0  -6  -4  368.49   14.08
   0  -6  -4  380.31   19.38
   0  -6  -4  357.86   12.66
   0  -6   4  365.99   14.75
   0  -6   4  401.18   14.69
   0  -6   4  372.20   14.73
   0   6   4  381.12   19.51
   0   6   4  347.02   21.14
   0   6  -4  367.58   16.51
   0   6  -4  351.67   14.14
   0   6   4  386.20   13.97
   2  -6   4  1.4417  1.8494
   2  -6   4  5.6777  4.3714
  -2  -6  -4  3.1205  3.6420
   2  -6   4  5.4000  1.5822
  -2  -6  -4  7.4649  2.0859
   2  -6   4  5.5333  1.6770
   2   6   4  3.7949  1.1055
   2   6   4  4.5407  3.2140
   2   6   4  5.2573  2.7630
  -2   6  -4  2.2395  3.0488
   4  -6   4  11.452   0.747
  -4  -6  -4  5.1446  4.7695
   4  -6   4  11.671   0.914
   4  -6   4  7.1417  2.8944
  -4  -6  -4  16.536   4.988
   4  -6   4  13.918   4.279
   4   6   4  12.001   4.349
   4   6   4  11.794   1.281
   4   6   4  11.794   1.528
   4   6   4  7.4531  3.4951
  -4   6  -4  13.550   3.837
   4   6   4  9.5357  3.5690
   6  -6   4  50.044   6.388
   6  -6   4  58.570   8.973
  -6  -6  -4  64.817   7.543
   6   6   4  55.987   7.972
  -6   6  -4  64.424   6.170
   8  -6   4  83.202   9.250
   8  -6   4  83.138   8.489
  -8  -6  -4  95.924   8.253
  -8   6  -4  104.07    8.17
   8   6   4  78.162   9.253
  10  -6   4  35.785  10.158
  10  -6   4  26.979   7.526
 -10  -6  -4  42.710   9.518
  10   6   4  30.198   9.836
  10   6   4  38.124   7.613
  12  -6   4  36.901  10.696
  12  -6   4  64.677  12.555
 -12  -6  -4  59.433  11.496
  12   6   4  71.670  15.610
  12   6   4  45.933  13.879
  13  -7  -4  1.7347  7.5022
 -13  -7   4  4.5358  6.6013
 -13  -7   4  16.230   7.663
 -13   7   4  -5.469   5.487
  13   7  -4  25.493  11.258
  13   7  -4  -1.487   9.822
 -11  -7   4  65.294   9.666
  11  -7  -4  75.328  11.047
  11  -7  -4  68.580   6.832
 -11  -7   4  81.103   8.312
  11   7  -4  58.547   9.366
  11   7  -4  88.000   9.450
  11   7  -4  67.300   9.098
 -11   7   4  90.196  10.820
   9  -7  -4  146.07   13.30
  -9  -7   4  162.21   14.10
  -9  -7   4  189.83   12.69
   9  -7  -4  167.99   16.36
   9  -7  -4  176.73    9.74
   9   7  -4  175.73   13.54
  -9   7   4  166.24   13.11
   9   7  -4  197.12    9.61
   9   7  -4  175.04   12.66
  -9   7   4  207.67   13.53
   7  -7  -4  153.86    8.23
   7  -7  -4  146.34   11.05
   7  -7  -4  158.06   10.69
  -7  -7   4  166.27   10.24
  -7  -7   4  155.37    8.37
   7   7  -4  131.42   11.55
  -7   7   4  156.11    8.23
  -7   7   4  159.24    7.88
   7   7  -4  171.78    8.48
   7   7  -4  167.24    9.92
   7   7  -4  166.11    7.76
  -5  -7   4  199.54   10.76
   5  -7  -4  170.93   12.25
  -5  -7   4  182.40   10.72
   5  -7  -4  184.88    8.24
   5  -7  -4  194.88   13.15
  -5  -7   4  175.84   10.16
   5   7  -4  212.14   10.86
  -5   7   4  190.71    9.36
   5   7  -4  197.07   15.98
   5   7  -4  202.25   14.86
  -5   7   4  208.54   10.28
   5   7  -4  204.77    9.81
   5   7  -4  182.71   12.35
  -3  -7   4  3.9361  3.0730
   3  -7  -4  3.5989  3.8999
   3  -7  -4  4.4961  3.9498
   3  -7  -4  3.1820  3.3721
   3  -7  -4  4.2864  2.2818
  -3  -7   4  2.3506  2.6015
   3   7  -4  2.5921  2.9374
   3   7  -4  3.6353  3.4834
  -3   7   4  5.0575  2.6915
   3   7  -4  4.9735  2.7475
  -3   7   4  1.8002  2.7447
   1  -7  -4  114.64   11.73
   1  -7  -4  112.12    6.45
  -1  -7   4  103.62    8.50
   1  -7  -4  104.70   10.44
  -1  -7   4  103.70    8.04
  -1  -7   4  118.90    7.83
  -1   7   4  108.14    9.82
  -1   7   4  124.15    5.41
   1   7  -4  115.87    7.64
   1   7  -4  109.59    6.38
   1  -7   4  16.527   0.928
  -1  -7  -4  14.991   4.201
   1  -7   4  16.866   0.945
   1  -7   4  16.825   1.009
   1  -7   4  21.937   3.355
  -1  -7  -4  14.058   4.620
   1  -7   4  13.708   4.745
   1  -7   4  16.552   1.119
   1   7   4  9.9402  4.7543
   1   7   4  16.288   3.091
   1   7   4  16.512   1.931
  -1   7  -4  19.495   4.819
  -3  -7  -4  100.03    8.13
   3  -7   4  114.33    6.34
   3  -7   4  117.87    8.86
   3  -7   4  93.285   6.877
  -3  -7  -4  108.59    6.13
   3   7   4  106.52    8.77
   3   7   4  97.313   8.914
  -3   7  -4  116.41    9.96
   5  -7   4  113.81    9.45
   5  -7   4  121.85   10.04
  -5  -7  -4  134.58    7.99
  -5  -7  -4  107.31    9.77
   5   7   4  99.901   8.463
  -5   7  -4  104.00    8.13
   7  -7   4  123.58   12.32
  -7  -7  -4  100.16   10.31
   7  -7   4  112.48   11.06
  -7   7  -4  135.85   12.38
   7   7   4  108.53   10.47
   9  -7   4  14.630   7.167
   9  -7   4  18.623   7.284
  -9  -7  -4  26.926   9.178
   9   7   4  8.6335  5.8770
  -9   7  -4  18.543   6.612
 -11  -7  -4  -1.650   5.949
  11  -7   4  2.6104  7.2930
  11  -7   4  -10.74    7.37
  11   7   4  -11.41    5.88
  11   7   4  -2.815   7.003
  12  -8  -4  165.09   18.90
  12  -8  -4  177.00   15.00
 -12  -8   4  180.99   19.81
 -12  -8   4  184.64   18.20
  12   8  -4  189.00   16.52
 -12   8   4  171.98   19.46
  12   8  -4  203.71   17.90
 -10  -8   4  90.793  11.029
  10  -8  -4  80.165   9.665
  10  -8  -4  89.206   8.677
  10  -8  -4  83.628  11.878
 -10  -8   4  106.32   10.59
  10   8  -4  73.718  10.089
  10   8  -4  80.602   9.942
  10   8  -4  97.259   8.940
 -10   8   4  95.455  10.270
 -10   8   4  82.447  11.487
  -8  -8   4  23.524   4.422
   8  -8  -4  21.122   4.317
   8  -8  -4  16.356   4.667
   8  -8  -4  10.505   6.067
  -8  -8   4  16.784   5.469
  -8   8   4  20.261   4.538
   8   8  -4  22.649   4.459
   8   8  -4  15.712   5.620
   8   8  -4  16.131   5.715
  -8   8   4  17.740   4.771
   6  -8  -4  18.481   4.310
   6  -8  -4  16.311   5.000
   6  -8  -4  5.6292  5.0822
  -6  -8   4  17.705   3.835
  -6  -8   4  7.6119  4.2248
   6   8  -4  9.2436  2.9804
  -6   8   4  6.3254  3.5825
   6   8  -4  8.6420  4.1435
   6   8  -4  18.318   6.189
  -6   8   4  21.681   4.938
   6   8  -4  13.160   3.576
   6   8  -4  17.108   2.849
  -4  -8   4  1.1844  3.4400
   4  -8  -4  5.7121  5.7404
   4  -8  -4  9.0451  4.2507
   4  -8  -4  5.3115  2.2550
  -4  -8   4  6.9193  3.2398
   4   8  -4  -6.139   5.999
  -4   8   4  3.8925  3.0854
  -4   8   4  5.6517  3.4028
   4   8  -4  5.6302  4.6157
   2  -8  -4  34.997   5.363
   2  -8  -4  40.512   5.765
  -2  -8   4  36.451   5.740
   2  -8  -4  36.411   4.353
  -2  -8   4  30.938   4.263
   2   8  -4  40.508   4.625
  -2   8   4  28.979   5.295
  -2   8   4  33.381   3.610
   2   8  -4  28.172   7.176
   0  -8   4  760.90   31.56
   0  -8   4  764.82   26.56
   0  -8  -4  738.63   27.40
   0  -8  -4  760.06   26.14
   0  -8  -4  767.40   38.39
   0  -8  -4  703.69   52.45
   0   8  -4  722.94   21.99
   0   8   4  752.25   27.28
   0   8   4  743.21   29.84
   0   8  -4  716.77   21.98
   2  -8   4  479.66   24.77
   2  -8   4  487.55   46.34
   2  -8   4  490.97   35.84
  -2  -8  -4  482.80   17.69
  -2  -8  -4  470.19   21.23
   2  -8   4  477.56   33.84
   2   8   4  493.70   22.43
   2   8   4  461.08   23.13
  -2   8  -4  443.22   19.31
   4  -8   4  23.266   3.940
   4  -8   4  16.334   5.406
  -4  -8  -4  33.365   6.053
  -4  -8  -4  31.310   5.377
  -4   8  -4  34.359   7.933
   4   8   4  22.519   4.815
  -6  -8  -4  193.89   13.72
   6  -8   4  178.21   10.24
   6  -8   4  167.38   14.09
  -6   8  -4  189.77   12.80
   6   8   4  174.57   10.02
   8  -8   4  1.3511  5.3833
  -8  -8  -4  5.7215  5.0508
   8  -8   4  7.7302  4.9933
  -8   8  -4  11.141   4.902
   8   8   4  11.720   7.931
  10  -8   4  24.788   7.703
 -10  -8  -4  40.157  10.160
  10   8   4  29.486  10.285
 -13  -9   4  21.504   8.887
  13  -9  -4  40.802  13.738
  13  -9  -4  23.676   9.617
 -13   9   4  11.289   8.141
  13   9  -4  34.370  12.310
  11  -9  -4  93.389  12.875
 -11  -9   4  99.472  12.558
  11  -9  -4  101.78    9.85
  11  -9  -4  76.663  13.177
 -11  -9   4  87.725  10.735
 -11   9   4  111.51   12.02
 -11   9   4  93.596  12.437
  11   9  -4  101.41   12.47
   9  -9  -4  304.73   21.09
   9  -9  -4  306.73   21.23
  -9  -9   4  330.61   20.82
  -9  -9   4  299.96   22.64
   9  -9  -4  315.19   16.85
   9   9  -4  311.94   21.93
   9   9  -4  298.63   18.95
   9   9  -4  315.33   17.85
  -9   9   4  304.91   22.66
  -9   9   4  324.63   25.41
   7  -9  -4  79.275   8.036
  -7  -9   4  97.536  10.743
   7  -9  -4  80.399   9.141
  -7  -9   4  107.14    9.11
   7  -9  -4  101.38    9.43
   7   9  -4  78.886  10.384
   7   9  -4  102.17    9.25
   7   9  -4  79.982   8.364
  -7   9   4  107.23    7.63
  -7   9   4  96.542   9.378
   5  -9  -4  165.43   13.95
   5  -9  -4  165.25   10.85
  -5  -9   4  206.00    8.99
   5  -9  -4  166.85    9.85
  -5  -9   4  176.56   13.64
  -5  -9   4  188.21   10.37
   5   9  -4  183.00   12.18
   5   9  -4  171.59   11.89
   5   9  -4  173.47   14.39
  -5   9   4  193.09   11.02
  -5   9   4  160.80   12.10
   3  -9  -4  145.03   11.27
  -3  -9   4  141.81    9.52
   3  -9  -4  159.43   10.40
   3  -9  -4  142.32    9.42
  -3  -9   4  165.32    8.79
  -3   9   4  159.22    9.22
   3   9  -4  147.90   12.86
   3   9  -4  150.93    7.74
  -3   9   4  149.54    9.21
   1  -9  -4  142.79    7.81
  -1  -9   4  131.20    8.54
  -1  -9   4  149.80   11.08
   1  -9  -4  111.18   10.29
   1  -9  -4  130.80    7.58
   1  -9  -4  129.96   10.11
   1   9  -4  135.22    7.82
  -1   9   4  127.00   10.29
  -1   9   4  129.46    6.35
   1   9  -4  129.95    9.65
  -1  -9  -4  23.958   6.515
  -1  -9  -4  17.586   5.001
  -1  -9  -4  21.239   3.181
   1  -9   4  15.243   4.906
  -1   9  -4  12.610   5.524
   1   9   4  22.791   5.104
  -1   9  -4  23.222   3.304
  -3  -9  -4  10.973   3.846
   3  -9   4  7.9978  5.9316
  -3  -9  -4  11.125   5.069
   3   9   4  8.8169  4.2791
  -3   9  -4  13.580   5.741
  -5  -9  -4  13.807   3.758
  -5  -9  -4  8.1322  6.1219
   5  -9   4  10.933   5.826
   5   9   4  2.6993  4.2331
  -5   9  -4  1.6026  4.5922
  -7  -9  -4  13.280   6.262
   7  -9   4  12.102   6.693
  -7   9  -4  19.023   6.498
   7   9   4  10.956   7.437
  -9  -9  -4  104.37   12.82
   9  -9   4  120.98   15.03
  -9   9  -4  133.20   14.24
   9   9   4  115.18   11.90
  12 -10  -4  23.244  12.376
 -12 -10   4  7.3068  8.8655
  12 -10  -4  15.232  13.013
  12  10  -4  9.8367  8.8054
 -12  10   4  4.5578  9.4894
 -10 -10   4  30.450   8.209
  10 -10  -4  39.071   8.684
  10 -10  -4  48.279   8.238
  10 -10  -4  51.648  13.110
  10  10  -4  36.878   9.532
 -10  10   4  55.151   9.122
 -10  10   4  46.118   8.624
  10  10  -4  32.420   7.786
   8 -10  -4  0.2561  3.5615
   8 -10  -4  -3.578   5.085
  -8 -10   4  -4.424   3.215
  -8 -10   4 -0.6209  3.8751
   8 -10  -4 -0.7895  5.8438
  -8  10   4 -0.6934  3.3744
  -8  10   4  -1.150   4.460
   8  10  -4 -0.6419  4.4829
   8  10  -4 -0.9802  8.5192
   6 -10  -4 -0.5842  5.0235
  -6 -10   4  12.281   6.687
   6 -10  -4  -1.180   4.871
  -6 -10   4  5.9144  3.8146
   6 -10  -4  4.5466  3.5391
   6  10  -4  2.2270  5.0856
  -6  10   4  3.5949  4.0002
  -6  10   4  1.2944  4.6839
   6  10  -4  -4.344   5.174
  -4 -10   4  113.59   10.14
   4 -10  -4  107.07   11.81
   4 -10  -4  101.66    9.49
  -4 -10   4  108.73    9.13
  -4 -10   4  93.694   7.792
   4 -10  -4  109.25    8.01
  -4  10   4  84.641   7.783
   4  10  -4  85.329  10.138
  -4  10   4  118.46    7.24
   4  10  -4  102.63    9.47
  -2 -10   4  374.48   20.18
  -2 -10   4  396.80   16.59
   2 -10  -4  383.48   21.06
   2 -10  -4  416.24   19.73
   2  10  -4  356.82   19.39
  -2  10   4  372.52   18.82
   2  10  -4  389.35   16.72
  -2  10   4  370.68   35.23
   0 -10  -4  225.72   17.15
   0 -10  -4  227.28   12.41
   0 -10   4  241.51   12.80
   0 -10   4  238.78   13.29
   0 -10  -4  227.95   19.15
   0  10  -4  220.87   13.46
   0  10  -4  219.85   11.67
   0  10   4  230.56   13.26
  -2 -10  -4  195.00   10.91
  -2 -10  -4  171.03   12.28
   2 -10   4  201.88   15.02
  -2  10  -4  183.18   13.21
   2  10   4  182.22   12.65
  -4 -10  -4  77.377   8.443
  -4 -10  -4  70.605   8.103
   4 -10   4  58.918   7.364
  -4  10  -4  62.378  10.669
   4  10   4  51.287   8.616
  -6 -10  -4  42.979   7.580
   6 -10   4  41.010   7.293
   6  10   4  37.404   9.457
  -6  10  -4  46.390   6.917
   8 -10   4  -8.526   9.345
  -8 -10  -4  -4.907   6.017
   8  10   4 -0.8161  6.1631
  -8  10  -4  7.3199  8.3160
  11 -11  -4  36.374  12.006
 -11 -11   4  38.985  12.752
  11 -11  -4  35.863  10.445
  11 -11  -4  30.422   9.637
  11  11  -4  31.948  11.106
 -11  11   4  22.104   8.134
  -9 -11   4  74.087  12.268
   9 -11  -4  69.249   9.412
   9 -11  -4  55.843  11.425
   9 -11  -4  42.504  11.446
   9  11  -4  42.756   9.517
   9  11  -4  64.687  11.124
  -9  11   4  53.419   9.625
   7 -11  -4  15.248   7.059
   7 -11  -4 -0.4077  5.7324
  -7 -11   4  -2.625   4.678
   7 -11  -4  -2.287   5.695
  -7 -11   4  8.3841  4.6022
  -7  11   4  11.141   6.808
   7  11  -4  12.448   6.896
   7  11  -4  1.9388  6.4716
  -7  11   4  4.1330  3.7189
   5 -11  -4  201.81   17.37
  -5 -11   4  192.82   11.10
   5 -11  -4  194.28   14.21
  -5 -11   4  221.05   15.67
   5 -11  -4  172.66   13.95
  -5 -11   4  174.48   12.00
  -5  11   4  192.16   12.87
   5  11  -4  206.08   15.38
   5  11  -4  184.98   13.34
  -5  11   4  187.93   10.31
  -3 -11   4  11.960   5.873
  -3 -11   4  22.784   5.735
   3 -11  -4  7.9205  7.3440
   3 -11  -4  29.788   5.669
   3 -11  -4  17.243   6.121
  -3  11   4  15.875   3.348
   3  11  -4  32.977   7.367
   3  11  -4  11.005   9.297
  -3  11   4  23.602   7.016
   1 -11  -4  76.745  10.014
   1 -11  -4  81.592   8.484
  -1 -11   4  117.83   10.04
  -1 -11   4  78.807   9.861
   1  11  -4  98.014  10.642
  -1  11   4  80.400   8.892
   1  11  -4  91.779   8.569
  -1 -11  -4  24.927   8.497
   1 -11   4  10.786   4.683
  -1  11  -4  15.104   6.174
  -1  11  -4  12.780   3.484
   1  11   4  19.161   5.184
  -3 -11  -4  46.532   9.967
   3 -11   4  44.004   9.129
  -3 -11  -4  37.295   7.120
   3  11   4  35.978   7.458
  -3  11  -4  32.750   8.713
  -5 -11  -4  206.89   14.51
   5 -11   4  195.09   14.76
  -5 -11  -4  206.20   16.74
  -5  11  -4  197.80   17.54
   5  11   4  214.97   16.19
   7 -11   4  90.520  12.160
  -7 -11  -4  90.224  12.799
  -7  11  -4  106.02   14.06
   7  11   4  86.338  11.460
  10 -12  -4  -7.940  12.496
 -10 -12   4  9.8591  9.3087
  10 -12  -4   3.315  11.511
  10  12  -4   1.752  11.599
 -10  12   4  0.2089  6.7732
  -8 -12   4  133.95   14.68
   8 -12  -4  121.90   16.61
   8 -12  -4  113.59   12.23
   8 -12  -4  142.31   13.98
   8  12  -4  123.90   14.17
  -8  12   4  93.198  11.911
  -8  12   4  122.60   12.47
   8  12  -4  107.07   14.30
   6 -12  -4  14.553   6.848
   6 -12  -4  11.576   6.408
  -6 -12   4  13.823   4.960
   6 -12  -4  9.8289  5.5318
  -6 -12   4  15.029   6.153
   6  12  -4  13.030   7.848
  -6  12   4  14.350   4.812
   6  12  -4  3.5236  6.7528
   4 -12  -4  3.8190  4.3536
  -4 -12   4  2.3770  8.0610
   4 -12  -4  0.6648  5.2818
  -4 -12   4  4.8985  4.9071
   4 -12  -4  -1.304   6.298
  -4 -12   4  4.7630  4.6372
   4  12  -4  -1.336   6.323
  -4  12   4  5.3031  4.4061
   4  12  -4  5.5312  5.4218
  -2 -12   4  12.728   5.110
  -2 -12   4  4.9031  5.3354
   2 -12  -4  4.1250  5.9313
   2 -12  -4  9.7494  5.8912
  -2  12   4  12.661   5.568
   2  12  -4  5.2004  9.0241
   2  12  -4  8.8163  4.5588
   0 -12   4  8.6935  6.0268
   0 -12  -4  5.3717  5.6495
   0 -12  -4  0.5340  7.6669
   0 -12   4  11.689   5.451
   0  12   4  1.3097  4.9950
   0  12  -4  0.6724  8.1511
   0  12  -4  0.6567  3.3851
  -2 -12  -4  0.3053  7.0840
   2 -12   4  3.4047  5.4494
  -2  12  -4  -3.753   5.765
   2  12   4  8.0558  5.8135
   4 -12   4 -0.6755  5.6687
  -4 -12  -4  -3.169   5.596
   4  12   4  2.2229  7.9962
  -4  12  -4  -1.225   5.826
   6 -12   4  12.245   7.175
   6  12   4  6.2215  7.3081
  -6  12  -4  -12.85    9.98
   7 -13  -4  -2.729   8.372
   7 -13  -4  6.5186  8.0929
  -7 -13   4  6.2995  7.0713
   7 -13  -4  18.932  10.452
   7  13  -4  -1.398   6.144
   7  13  -4  4.0603  7.8504
  -7  13   4  19.274   6.463
  -5 -13   4  32.363   8.714
   5 -13  -4  6.6755  6.0875
   5 -13  -4  9.1466  6.1867
  -5 -13   4  12.353   5.070
  -5 -13   4  -3.589   4.993
   5 -13  -4  4.3920  6.0556
   5  13  -4  11.595   7.671
  -5  13   4  9.8178  5.8227
   5  13  -4  20.236   8.584
   3 -13  -4  95.547  11.354
   3 -13  -4  78.812   9.401
  -3 -13   4  84.152  12.111
  -3 -13   4  106.66   11.37
  -3 -13   4  84.123  11.776
  -3  13   4  92.193  10.689
   3  13  -4  107.17   11.03
   3  13  -4  59.596  12.053
  -1 -13   4  17.376   6.173
   1 -13  -4  27.897  10.926
   1 -13  -4  19.475   8.646
  -1 -13   4  39.116  10.026
   1  13  -4  13.967   8.483
  -1  13   4  43.195   9.946
   1 -13   4  14.758   6.958
  -1 -13  -4  10.753   7.449
   1 -13   4  25.469   7.590
  -1  13  -4  23.865  10.150
   1  13   4  13.179   7.086
  -3 -13  -4  23.074  10.107
   3 -13   4  15.589   8.385
   3  13   4  23.184   7.426
  -3  13  -4  25.855   8.879
  -5 -13  -4  1.8291  7.4540
   5 -13   4  0.4520  7.2336
   5  13   4  4.5390  7.9225
  -5  13  -4  -1.159   6.913
   6 -14  -4  61.897  11.954
   6 -14  -4  37.342   9.428
   6 -14  -4  36.524  11.056
  -6 -14   4  58.290  12.283
   6  14  -4  38.265  11.926
   6  14  -4  32.332   9.921
   4 -14  -4  9.2061  7.2834
   4 -14  -4  13.610   8.372
   4 -14  -4  -2.316  10.264
  -4 -14   4  22.992   7.975
  -4 -14   4  10.527   5.833
   4  14  -4  16.573   7.622
  -4  14   4  10.491   5.639
   4  14  -4  7.9456  8.9921
  -2 -14   4  65.832   7.504
   2 -14  -4  40.831   9.084
   2 -14  -4  46.644   9.426
  -2 -14   4  45.254  11.348
   2  14  -4  60.001  14.789
  -2  14   4  42.806  10.027
   2  14  -4  72.407  10.389
   0 -14   4  54.173  12.827
   0 -14  -4  21.068  11.299
   0  14   4  53.152   9.826
   0  14  -4  32.937  13.634
   2 -14   4  8.6848  7.7365
  -2 -14  -4  6.4432  8.2759
  -2  14  -4  0.1275  8.3012
   2  14   4  4.8802  9.7080
  -4 -14  -4  29.055  10.873
   4 -14   4  42.853   9.742
  -4  14  -4  73.558  14.222
 -14   0   5  10.936   7.455
  14   0  -5  1.0307  9.7030
 -14   0   5  -3.618   7.216
 -12   0   5  0.2480  2.9605
 -12   0   5  1.8031  4.5032
  12   0  -5  -1.891   4.185
  10   0  -5  0.6514  1.0917
  10   0  -5  1.8906  5.5936
 -10   0   5  0.0840  3.7395
  10   0  -5 -0.3969  0.7656
 -10   0   5  2.3909  3.5303
  -8   0   5  1.4085  2.7120
   8   0  -5 -0.3601  2.5672
  -8   0   5 -0.3764  3.1978
   6   0  -5  -1.893   2.572
  -6   0   5 -0.1906  1.6855
  -6   0   5  -2.277   2.607
   6   0  -5  0.4803  1.9265
   6   0  -5  3.0368  2.5405
  -6   0   5  0.7666  2.2054
   4   0  -5  0.3843  2.5045
  -4   0   5  -2.404   1.975
   4   0  -5  2.6860  2.5333
   4   0  -5  2.7826  3.2111
  -4   0   5  0.4747  2.1613
   2   0  -5  3.6024  3.6431
  -2   0   5 -0.6397  2.4600
  -2   0   5 -0.3627  1.2776
  -2   0   5  -5.500   2.651
   2   0  -5  0.2049  2.3394
   2   0  -5 -0.2316  1.5638
  -2   0   5  -2.172   1.592
   2   0  -5  1.1053  2.3852
  -2   0   5 -0.6534  1.6042
   0   0   5  0.9187  2.8907
   0   0   5  -2.436   2.705
   0   0  -5  -1.136   2.300
   0   0   5 -0.5057  1.6610
   0   0  -5  2.7116  2.8575
   0   0   5  0.0243  2.0609
   0   0   5  2.1315  1.5218
   0   0   5  2.5185  2.7952
  -2   0  -5  -1.859   2.787
   2   0   5  0.3247  2.0930
   2   0   5 -0.5213  3.0260
   2   0   5  1.2089  1.8395
   2   0   5  1.4122  1.9830
   2   0   5  2.7466  2.8236
   2   0   5  0.5255  2.2949
   2   0   5  2.3149  2.5843
  -2   0  -5  -1.348   2.267
   4   0   5  2.5417  3.7732
   4   0   5  -6.644   4.708
  -4   0  -5  3.8703  3.2972
   4   0   5  -1.479   2.043
  -6   0  -5  -2.512   3.068
   6   0   5  0.7670  5.2251
   6   0   5  -3.577   3.666
   8   0   5  -3.092   4.228
   8   0   5  -1.422   4.735
  10   0   5  4.2388  9.0544
 -10   0  -5  0.1871  5.6212
 -12   0  -5  -1.811   8.077
  12   0   5  0.0228  7.5993
 -15  -1   5  14.884   9.849
 -15  -1   5  31.958   8.434
  15  -1  -5  50.462  13.974
 -15   1   5  14.812   6.007
  15   1  -5  26.921  12.126
 -15   1   5  35.617  10.002
  13  -1  -5  92.822  12.577
 -13  -1   5  76.959  10.937
 -13  -1   5  103.92   11.84
  13   1  -5  102.36   14.01
 -13   1   5  99.233  12.089
 -13   1   5  77.998  10.387
 -11  -1   5  146.00   10.45
 -11  -1   5  184.67   13.46
  11  -1  -5  173.02   13.98
 -11   1   5  196.27   15.35
 -11   1   5  176.18   15.61
  11   1  -5  183.87   11.72
   9  -1  -5  252.74   12.84
  -9  -1   5  264.13   13.97
   9  -1  -5  262.36    8.94
  -9  -1   5  251.05   14.94
   9   1  -5  264.46   15.25
   9   1  -5  234.78   14.84
  -9   1   5  263.10   13.73
  -9   1   5  257.83   18.40
  -7  -1   5  45.639   5.578
  -7  -1   5  36.453   4.107
   7  -1  -5  47.249   5.699
   7   1  -5  34.208   5.591
  -7   1   5  37.203   4.025
  -7   1   5  44.212   5.471
   7   1  -5  47.163   4.753
   5  -1  -5  331.06   10.95
  -5  -1   5  332.32   10.99
  -5  -1   5  334.02   12.55
  -5  -1   5  357.90   12.75
   5  -1  -5  323.32   10.95
  -5   1   5  316.41   17.10
   5   1  -5  337.80   11.63
   5   1  -5  314.28   14.00
  -5   1   5  305.91   11.58
   5   1  -5  337.35   17.32
  -5   1   5  338.98   12.48
   3  -1  -5  716.32   42.43
  -3  -1   5  784.79   27.66
   3  -1  -5  788.41   23.11
   3  -1  -5  772.52   21.90
   3  -1  -5  749.96   19.90
  -3  -1   5  821.38   34.25
  -3  -1   5  776.21   23.99
  -3   1   5  766.81   18.51
   3   1  -5  768.15   24.44
   3   1  -5  741.52   19.98
  -3   1   5  777.53   40.45
  -3   1   5  784.94   23.27
  -3   1   5  749.85   30.89
   3   1  -5  750.73   25.77
   1  -1  -5  691.43   52.40
  -1  -1   5  707.64   23.51
  -1  -1   5  725.02   26.50
  -1  -1   5  690.23   31.25
  -1  -1   5  717.52   36.90
   1  -1  -5  647.66   19.93
   1  -1  -5  707.05   19.91
   1  -1  -5  672.10   22.44
  -1  -1   5  678.37   39.04
  -1   1   5  683.59   39.39
   1   1  -5  706.70   22.13
  -1   1   5  717.08   24.55
  -1   1   5  657.12   25.26
  -1   1   5  709.22   22.05
  -1   1   5  698.89   15.56
   1   1  -5  673.33   18.37
   1   1  -5  688.44   19.92
   1  -1   5  260.11   11.60
   1  -1   5  252.69   16.63
   1  -1   5  254.99   12.08
   1  -1   5  261.36   14.60
   1  -1   5  250.38   14.03
  -1  -1  -5  276.41   10.74
   1  -1   5  278.09   12.84
  -1  -1  -5  275.93   11.58
   1   1   5  249.10   19.52
   1   1   5  255.57   10.62
   1   1   5  257.04   14.54
  -1   1  -5  259.56   12.75
  -1   1  -5  254.58   10.88
   1   1   5  258.58   12.01
   1   1   5  257.44   16.76
   1   1   5  266.65   18.70
   1   1   5  251.79   10.26
   3  -1   5  306.43   19.77
  -3  -1  -5  343.39   12.38
   3  -1   5  306.81   15.85
   3  -1   5  322.16   11.51
   3  -1   5  310.73   17.91
   3  -1   5  335.00   19.67
  -3   1  -5  322.24   16.40
   3   1   5  325.12   13.90
   3   1   5  303.90   17.88
   3   1   5  327.57   10.34
   3   1   5  298.97   12.01
   5  -1   5  261.65   11.77
   5  -1   5  281.05   13.24
   5  -1   5  264.26   21.64
   5   1   5  249.42   18.78
   5   1   5  289.19   12.94
  -5   1  -5  287.12   13.58
   5   1   5  278.98   13.74
  -7  -1  -5  76.795   9.306
   7  -1   5  57.329   7.180
   7  -1   5  51.475   5.604
   7   1   5  56.370   7.139
   7   1   5  61.433   5.157
  -9  -1  -5  185.97   12.38
   9  -1   5  193.33   14.05
   9   1   5  201.81   15.52
   9   1   5  197.20   13.29
  11  -1   5  21.481   9.149
 -11  -1  -5  10.575   8.316
  11   1   5   4.808  10.636
 -14  -2   5  62.888   9.631
 -14  -2   5  61.816   8.992
  14  -2  -5  36.863   9.614
  14   2  -5  67.657  11.486
 -14   2   5  50.862   8.843
 -14   2   5  67.404  11.473
 -12  -2   5  9.9506  4.8259
  12  -2  -5  26.028   7.887
 -12  -2   5  24.458   7.873
  12   2  -5  20.451   6.483
 -12   2   5  18.541   6.907
 -12   2   5  13.962   5.205
 -10  -2   5  15.171   4.325
  10  -2  -5  17.868   2.608
  10  -2  -5  16.429   6.175
 -10  -2   5  14.617   4.939
 -10   2   5  13.165   3.902
  10   2  -5  15.336   4.308
  10   2  -5  15.552   1.660
 -10   2   5  6.8055  4.2594
  10   2  -5  8.7920  4.2087
   8  -2  -5  30.480   5.002
  -8  -2   5  18.793   4.572
   8  -2  -5  25.527   1.985
  -8  -2   5  19.503   4.644
   8   2  -5  28.616   5.456
   8   2  -5  22.905   5.078
  -8   2   5  16.370   3.690
  -8   2   5  28.154   5.018
   6  -2  -5  266.88   10.64
  -6  -2   5  274.81   12.44
  -6  -2   5  283.43   12.55
   6  -2  -5  277.92   11.61
   6   2  -5  265.09    9.06
  -6   2   5  281.47   12.04
  -6   2   5  296.30    9.84
  -6   2   5  268.31   13.00
   6   2  -5  279.25   11.35
  -4  -2   5  264.45   10.29
   4  -2  -5  274.51   15.44
  -4  -2   5  272.03   11.39
   4  -2  -5  262.12   15.42
  -4  -2   5  252.18    8.47
  -4   2   5  264.55   11.68
  -4   2   5  267.39   13.75
   4   2  -5  256.59   13.09
   4   2  -5  280.84    9.78
  -4   2   5  239.99   18.10
   4   2  -5  263.75   10.03
  -4   2   5  254.86   12.98
   2  -2  -5  500.55   28.66
  -2  -2   5  500.57   24.20
  -2  -2   5  475.81   16.23
   2  -2  -5  480.74   15.94
   2  -2  -5  473.30   14.75
  -2  -2   5  506.56   17.11
  -2  -2   5  512.94   15.27
   2   2  -5  499.81   17.24
  -2   2   5  442.94   21.79
   2   2  -5  475.66   15.95
  -2   2   5  509.56   16.01
   2   2  -5  498.20   21.43
   2   2  -5  490.36   16.13
  -2   2   5  495.85   30.72
  -2   2   5  492.83   13.80
   0  -2  -5  513.39   15.57
   0  -2   5  555.01   26.83
   0  -2   5  537.41   19.36
   0  -2   5  524.36   29.11
   0  -2   5  542.73   22.08
   0  -2   5  520.99   18.37
   0  -2  -5  528.89   17.68
   0   2   5  537.96   27.34
   0   2  -5  564.16   17.69
   0   2   5  523.67   34.22
   0   2   5  539.27   18.04
   0   2  -5  499.98   26.66
   0   2  -5  528.64   21.44
   0   2   5  532.88   18.70
   0   2   5  511.52   28.37
   0   2   5  529.21   14.57
   2  -2   5  52.827   4.687
   2  -2   5  48.269   6.036
   2  -2   5  45.050   5.588
  -2  -2  -5  59.202   5.813
   2  -2   5  47.275   5.224
   2  -2   5  52.533   4.478
   2   2   5  49.314   4.611
   2   2   5  51.670   3.824
  -2   2  -5  59.676   5.380
   2   2   5  51.957   5.722
   2   2   5  49.786   4.591
   2   2   5  52.749   5.293
   4  -2   5  213.15   12.00
   4  -2   5  243.83   13.37
   4  -2   5  236.78   14.63
   4  -2   5  230.56   11.03
   4   2   5  214.33    9.95
  -4   2  -5  243.49   13.10
   4   2   5  214.79   14.21
   4   2   5  226.00   10.40
   4   2   5  236.77   11.10
  -6  -2  -5  13.320   5.619
   6  -2   5 -0.8423  2.5126
   6  -2   5  -1.771   3.480
   6   2   5  0.9608  2.7562
   6   2   5 -0.5711  3.6379
  -6   2  -5  4.5579  3.1147
   8  -2   5  211.14   13.16
  -8  -2  -5  179.24   13.44
   8   2   5  215.69   15.62
   8   2   5  199.64   18.20
  -8   2  -5  230.64   11.54
 -10  -2  -5  13.324   8.145
  10  -2   5  13.745   7.082
  10   2   5  11.312   5.190
  10   2   5  9.4444  8.7269
  12  -2   5  23.222  10.196
 -12  -2  -5  7.9289  6.9623
  12   2   5  11.246   8.491
 -15  -3   5  14.299   8.266
 -15  -3   5  27.208   9.015
  15  -3  -5  26.736   9.124
 -15   3   5  25.905  10.068
  15   3  -5  20.009  10.216
 -13  -3   5  56.583  10.350
  13  -3  -5  48.176   9.179
 -13  -3   5  36.834   7.740
 -13   3   5  47.894  10.127
  13   3  -5  67.655  11.452
  11  -3  -5  41.871   8.501
 -11  -3   5  42.837   7.767
  11  -3  -5  35.090   3.621
 -11  -3   5  50.184   7.666
  11   3  -5  45.480   7.467
 -11   3   5  58.406   7.018
 -11   3   5  56.082   8.225
  -9  -3   5  163.88   11.61
  -9  -3   5  158.14   10.72
   9  -3  -5  170.89    6.64
   9  -3  -5  157.52   11.13
   9   3  -5  164.60   10.26
  -9   3   5  155.10   11.94
   9   3  -5  160.55    6.32
   9   3  -5  159.96   10.71
   9   3  -5  176.90    8.37
  -9   3   5  168.82   11.05
   7  -3  -5  113.53    9.20
   7  -3  -5  120.25    8.38
  -7  -3   5  125.01    7.10
   7  -3  -5  122.25    7.14
  -7  -3   5  127.02    8.00
  -7   3   5  126.91    8.42
   7   3  -5  116.15    8.56
   7   3  -5  117.89    6.53
  -7   3   5  115.19    7.90
  -7   3   5  122.63    6.11
   5  -3  -5  138.95    8.13
   5  -3  -5  127.42    7.97
  -5  -3   5  124.94    8.42
   5   3  -5  118.33   10.17
  -5   3   5  126.68    8.45
   5   3  -5  131.47    7.00
   5   3  -5  135.56    8.55
  -5   3   5  121.36    6.65
  -5   3   5  132.05    9.91
   5   3  -5  136.76    6.09
   3  -3  -5  320.80   12.69
  -3  -3   5  325.53   21.93
  -3  -3   5  342.46   12.71
  -3  -3   5  299.35   13.15
   3  -3  -5  333.26   12.12
   3  -3  -5  298.17   22.44
  -3  -3   5  330.15   16.02
   3   3  -5  326.39   13.42
  -3   3   5  320.96   10.60
   3   3  -5  326.38   13.93
  -3   3   5  311.68   12.23
   3   3  -5  332.27   10.73
  -3   3   5  311.14   11.63
   3   3  -5  313.81   11.54
   1  -3  -5  324.12   14.88
  -1  -3   5  335.93    8.44
  -1  -3   5  322.80   13.27
  -1  -3   5  308.13   12.88
   1  -3  -5  295.51   14.78
  -1  -3   5  345.20    9.79
   1  -3  -5  330.49   15.15
  -1  -3   5  319.03    8.65
  -1   3   5  300.50    8.50
   1   3  -5  308.38   12.82
  -1   3   5  307.14   11.58
  -1   3   5  304.11    9.92
   1   3  -5  321.80   12.69
   1   3  -5  332.05   16.74
   1  -3   5  304.11   12.16
   1  -3   5  325.82   13.37
   1  -3   5  296.95   21.09
   1  -3   5  303.36    9.97
  -1  -3  -5  312.37   15.12
   1  -3   5  321.47   15.41
   1   3   5  315.17   14.32
   1   3   5  300.79   12.06
  -1   3  -5  293.25   17.56
   1   3   5  319.29   15.09
   1   3   5  303.04   15.79
  -1   3  -5  321.80   15.04
  -3  -3  -5  38.142   5.013
   3  -3   5  36.129   3.463
   3  -3   5  31.745   3.781
  -3  -3  -5  28.744   4.462
   3  -3   5  31.318   3.957
  -3   3  -5  40.583   6.058
   3   3   5  27.029   4.729
   3   3   5  39.350   5.624
   3   3   5  25.862   3.796
   3   3   5  33.340   3.873
   5  -3   5  21.741   4.637
  -5  -3  -5  26.989   4.843
   5  -3   5  23.028   2.872
   5   3   5  16.701   4.574
   5   3   5  28.000   4.525
   5   3   5  21.357   4.460
   5   3   5  26.235   5.725
  -5   3  -5  35.533   5.176
  -7  -3  -5  263.96   15.37
   7  -3   5  254.57   14.79
   7   3   5  320.64   26.04
   7   3   5  263.73   17.04
  -7   3  -5  280.01   18.20
  -9  -3  -5  61.250   9.017
   9  -3   5  80.213   9.959
   9   3   5  76.215  11.700
   9   3   5  64.456   7.963
  11  -3   5  106.48   12.48
 -11  -3  -5  106.59   15.25
  11   3   5  98.000  13.361
  14  -4  -5  30.058   9.556
 -14  -4   5  45.452  10.447
 -14  -4   5  64.193  10.198
 -14   4   5  45.732  10.980
  14   4  -5  51.807   8.676
  12  -4  -5  2.4706  5.8670
 -12  -4   5  2.9955  5.7934
 -12  -4   5  3.0837  4.4037
 -12   4   5  2.4860  5.5064
  12   4  -5  5.0440  5.1412
  12   4  -5  -2.312   4.466
  10  -4  -5  345.17   18.54
 -10  -4   5  334.00   19.90
 -10  -4   5  370.08   19.85
  10  -4  -5  358.79   20.59
 -10   4   5  345.57   21.13
  10   4  -5  339.71   19.44
  10   4  -5  336.09   23.64
  10   4  -5  349.31   28.38
 -10   4   5  362.94   19.13
  -8  -4   5  66.716   7.649
   8  -4  -5  58.641   8.640
   8  -4  -5  53.273   7.638
   8  -4  -5  64.294   3.940
  -8  -4   5  40.366   5.696
   8   4  -5  56.107   4.785
  -8   4   5  62.167   4.687
   8   4  -5  57.482   5.309
  -8   4   5  56.837   6.157
   8   4  -5  53.677   7.401
  -6  -4   5  238.83   10.95
  -6  -4   5  240.56   11.16
   6  -4  -5  223.77   10.31
   6  -4  -5  254.40   14.54
   6   4  -5  232.83    9.71
   6   4  -5  242.83   10.10
  -6   4   5  219.52   11.90
   6   4  -5  226.07   14.98
  -6   4   5  243.15   12.81
  -6   4   5  229.69   11.74
  -4  -4   5  113.87    6.68
  -4  -4   5  97.400   6.358
   4  -4  -5  92.580   7.888
   4  -4  -5  88.709   6.097
   4   4  -5  102.01    5.46
   4   4  -5  104.51    8.20
   4   4  -5  83.946   8.538
   4   4  -5  106.64    4.43
  -4   4   5  92.881   7.244
  -4   4   5  97.658   4.745
  -4   4   5  103.33    3.88
  -4   4   5  89.257   7.821
   2  -4  -5  37.391   5.312
  -2  -4   5  33.833   4.324
  -2  -4   5  35.959   1.984
  -2  -4   5  37.089   5.223
   2  -4  -5  33.980   4.328
  -2  -4   5  37.061   4.075
   2  -4  -5  37.781   4.082
   2   4  -5  24.928   5.347
  -2   4   5  36.227   4.636
  -2   4   5  35.499   2.451
  -2   4   5  29.617   3.223
   2   4  -5  42.960   2.459
  -2   4   5  32.087   4.380
   2   4  -5  38.759   3.500
   0  -4   5  34.738   3.133
   0  -4  -5  40.029   4.072
   0  -4   5  38.435   4.842
   0  -4   5  34.301   5.079
   0  -4   5  28.827   4.297
   0  -4   5  35.425   3.415
   0  -4  -5  34.438   5.284
   0  -4  -5  39.503   5.228
   0   4   5  27.537   4.504
   0   4   5  37.934   3.162
   0   4  -5  34.981   4.724
   0   4   5  30.300   4.391
   0   4   5  31.671   3.742
   0   4  -5  30.971   4.870
   2  -4   5  19.947   3.630
   2  -4   5  8.6950  2.8573
   2  -4   5  16.269   4.100
  -2  -4  -5  19.351   4.533
   2  -4   5  15.066   2.946
   2   4   5  17.890   2.443
  -2   4  -5  17.131   4.710
   2   4   5  12.832   4.292
   2   4   5  10.076   5.907
   4  -4   5  26.432   4.360
   4  -4   5  26.422   3.640
  -4  -4  -5  35.284   6.467
  -4  -4  -5  25.078   4.630
   4  -4   5  30.261   4.917
   4  -4   5  24.988   2.828
  -4   4  -5  39.412   5.883
   4   4   5  26.533   3.195
   4   4   5  16.791   4.740
   4   4   5  23.985   4.529
   6  -4   5  258.20   13.83
  -6  -4  -5  281.66   12.59
   6   4   5  276.45   15.47
  -6   4  -5  314.87   14.37
   6   4   5  279.38   16.13
   8  -4   5  43.629   8.277
  -8  -4  -5  36.132   6.920
  -8   4  -5  42.395   7.074
   8   4   5  32.833   6.607
   8   4   5  28.527   6.515
  10  -4   5  111.69   12.63
 -10  -4  -5  107.01   14.51
  10   4   5  111.20   11.39
  10   4   5  123.98   11.48
 -12  -4  -5  5.5351  8.5583
  12  -4   5  10.599   9.061
  12   4   5  -1.100  12.086
  13  -5  -5  25.469   8.990
 -13  -5   5  40.369   8.288
 -13  -5   5  63.425  11.432
 -13   5   5  55.246  11.417
  13   5  -5  50.325   9.091
 -11  -5   5  154.15   11.87
  11  -5  -5  152.87   13.12
  11  -5  -5  150.04   10.78
 -11  -5   5  164.96   14.02
  11   5  -5  158.65   11.56
 -11   5   5  153.80   13.13
  11   5  -5  145.37   12.78
  11   5  -5  152.14   13.22
  -9  -5   5  245.79   15.18
   9  -5  -5  230.02   15.63
   9  -5  -5  258.37   11.61
   9  -5  -5  265.86   20.21
  -9  -5   5  275.44   13.50
  -9   5   5  256.84   14.74
   9   5  -5  255.04   15.06
   9   5  -5  262.17   16.01
   9   5  -5  262.80   13.79
  -7  -5   5  291.66   15.01
   7  -5  -5  255.38   13.79
   7  -5  -5  312.18   14.59
   7  -5  -5  283.33   11.25
  -7  -5   5  292.90   14.27
   7   5  -5  277.36   12.56
   7   5  -5  283.76   14.07
   7   5  -5  287.27   16.49
  -7   5   5  291.30   18.52
  -7   5   5  272.75   10.86
  -7   5   5  295.66   20.55
   7   5  -5  279.53   19.05
  -5  -5   5  534.68   43.52
  -5  -5   5  546.64   19.09
   5  -5  -5  580.92   25.65
   5  -5  -5  556.55   20.59
   5   5  -5  566.58   29.34
   5   5  -5  554.86   26.03
   5   5  -5  560.57   22.38
   5   5  -5  539.21   17.87
  -5   5   5  594.67   19.85
  -5   5   5  530.17   20.65
  -3  -5   5  305.41   14.92
   3  -5  -5  281.66   14.48
   3  -5  -5  303.56   13.87
  -3  -5   5  296.06   15.87
   3  -5  -5  291.66   19.07
  -3   5   5  303.16   13.40
   3   5  -5  313.64   18.43
   3   5  -5  297.11   18.16
  -3   5   5  332.11   22.38
  -3   5   5  304.94   12.94
   1  -5  -5  270.92   15.64
   1  -5  -5  290.75   12.46
  -1  -5   5  298.64   12.01
   1  -5  -5  291.92   12.60
  -1  -5   5  315.66   16.45
  -1  -5   5  274.74   13.22
   1   5  -5  267.91   14.26
  -1   5   5  284.06   18.12
   1   5  -5  289.94   12.88
  -1   5   5  292.72   10.10
  -1   5   5  275.18   12.30
  -1   5   5  292.13   17.97
  -1  -5  -5  95.764   7.552
   1  -5   5  96.408   7.066
   1  -5   5  102.40    6.30
   1  -5   5  92.478   6.278
   1  -5   5  91.014   7.755
   1  -5   5  96.465   6.336
   1   5   5  92.134   8.338
   1   5   5  104.17    5.52
   1   5   5  102.82    9.21
  -1   5  -5  103.21    8.56
  -3  -5  -5  140.29   10.49
  -3  -5  -5  127.10    9.38
   3  -5   5  115.91    7.94
   3  -5   5  112.87    7.64
   3  -5   5  131.23    8.86
   3   5   5  136.48    9.82
   3   5   5  107.78   11.84
  -3   5  -5  128.96   10.04
   3   5   5  122.44    5.80
   5  -5   5  6.2297  4.2136
  -5  -5  -5  8.9410  5.2220
  -5   5  -5  5.6760  3.5183
   5   5   5 -0.1560  4.0613
   5   5   5  6.0495  2.4832
  -7  -5  -5  3.8212  4.5772
   7  -5   5  3.2781  5.0579
  -7   5  -5  4.1948  3.9088
   7   5   5  0.0225  4.6023
  -9  -5  -5  31.421   8.133
   9  -5   5  19.568   8.448
   9   5   5  25.230   6.953
   9   5   5  24.722   9.029
  11  -5   5   7.414  11.517
  11  -5   5  25.502   8.418
 -11  -5  -5  24.176   8.534
  11   5   5  17.694   8.847
  11   5   5  4.6693  6.2927
  14  -6  -5  45.446  12.211
 -14  -6   5  19.215  10.372
 -14   6   5  35.621   8.883
  14   6  -5  50.999  12.338
  14   6  -5  15.671  10.590
 -12  -6   5  5.8735  6.0756
 -12  -6   5  6.9968  6.9250
  12  -6  -5  2.1551  6.0327
 -12   6   5  7.9706  5.8733
  12   6  -5  1.1789  6.5427
  12   6  -5  4.8744  4.7313
  12   6  -5  11.591   7.380
  10  -6  -5  121.03   14.20
  10  -6  -5  126.49   10.18
 -10  -6   5  149.31   11.65
  10  -6  -5  118.48   12.02
 -10  -6   5  141.93   11.10
  10   6  -5  114.79   10.38
  10   6  -5  92.273  11.512
  10   6  -5  127.87    9.82
 -10   6   5  120.14    8.90
   8  -6  -5  19.399   7.046
  -8  -6   5  17.456   4.607
   8  -6  -5  17.680   3.113
   8  -6  -5  17.226   5.517
  -8  -6   5  10.402   6.443
   8   6  -5  7.0648  6.6140
   8   6  -5  15.700   5.349
  -8   6   5  12.356   4.382
   8   6  -5  21.485   3.889
   6  -6  -5  21.564   5.495
  -6  -6   5  38.440   5.660
  -6  -6   5  20.900   4.156
   6  -6  -5  31.817   3.538
   6  -6  -5  33.896   5.703
   6   6  -5  25.583   4.542
   6   6  -5  32.720   6.353
   6   6  -5  33.236   2.814
  -6   6   5  23.106   4.798
  -6   6   5  33.268   4.760
  -6   6   5  19.765   4.453
   6   6  -5  22.199   3.629
   4  -6  -5  26.567   5.420
   4  -6  -5  27.157   5.157
  -4  -6   5  32.076   3.930
  -4  -6   5  33.786   4.780
   4   6  -5  38.826   5.293
   4   6  -5  34.538   6.840
  -4   6   5  19.354   5.189
  -4   6   5  23.337   3.232
  -4   6   5  26.382   4.264
   2  -6  -5  73.350   7.636
   2  -6  -5  67.601   7.643
   2  -6  -5  71.462   6.982
  -2  -6   5  65.179   5.163
  -2  -6   5  77.894   5.950
  -2   6   5  83.732   5.392
   2   6  -5  63.519   7.319
   2   6  -5  74.231   6.499
  -2   6   5  56.908   6.850
  -2   6   5  77.670   8.000
   0  -6  -5  41.315   4.241
   0  -6  -5  35.938   5.433
   0  -6  -5  43.371   5.367
   0  -6   5  42.243   5.094
   0  -6   5  43.105   5.559
   0  -6   5  30.654   4.091
   0   6   5  38.528   4.880
   0   6   5  41.541   4.514
   0   6   5  39.767   3.901
   0   6  -5  31.993   4.472
   2  -6   5  40.869   3.642
  -2  -6  -5  49.787   7.696
   2  -6   5  44.976   3.627
   2  -6   5  37.302   4.471
  -2  -6  -5  38.881   4.543
   2  -6   5  38.595   6.315
   2  -6   5  43.824   4.182
   2   6   5  43.615   4.322
   2   6   5  41.944   5.384
   2   6   5  45.344   5.249
  -2   6  -5  43.136   6.134
  -4  -6  -5  19.236   5.946
  -4  -6  -5  18.096   3.397
   4  -6   5  20.455   3.247
   4  -6   5  20.548   6.025
   4   6   5  14.206   4.606
   4   6   5  19.676   2.595
  -4   6  -5  21.185   5.711
  -6  -6  -5  165.50   11.13
   6  -6   5  166.95   11.74
   6  -6   5  139.61    8.70
   6   6   5  184.35   12.63
  -6   6  -5  175.98   12.55
   8  -6   5  20.852   5.628
   8  -6   5  38.378   7.986
  -8  -6  -5  32.312   7.664
  -8   6  -5  34.352   6.741
   8   6   5  22.626   8.899
 -10  -6  -5   7.270  10.385
  10  -6   5  9.3816  6.4271
  10  -6   5  12.959  10.169
  10   6   5  13.241   7.840
  10   6   5  3.9012  8.5961
  13  -7  -5  3.8831  7.1869
  13  -7  -5  28.235  11.994
 -13  -7   5  23.071  10.263
  13   7  -5  14.360   8.732
 -13   7   5  11.737   7.116
 -11  -7   5  30.054   7.361
 -11  -7   5  49.594   8.235
  11  -7  -5  37.883   8.205
  11  -7  -5  41.676   6.455
  11  -7  -5  40.182   8.898
 -11   7   5  20.072   7.907
  11   7  -5  34.955   9.164
  11   7  -5  45.295   6.790
  -9  -7   5  142.33    8.80
  -9  -7   5  137.14   10.66
   9  -7  -5  150.49   10.82
   9  -7  -5  145.51   14.03
   9  -7  -5  155.41   11.13
   9   7  -5  124.83   11.36
   9   7  -5  152.37    9.16
  -9   7   5  134.70   12.39
   9   7  -5  148.71   13.30
   7  -7  -5  42.720   5.325
  -7  -7   5  45.031   5.639
  -7  -7   5  40.687   5.692
   7  -7  -5  53.640   9.331
   7  -7  -5  54.103   6.887
   7   7  -5  37.248   7.031
  -7   7   5  51.352   6.753
   7   7  -5  51.011   3.963
   7   7  -5  45.529   7.545
  -7   7   5  49.804   6.755
  -5  -7   5  132.09    7.66
   5  -7  -5  113.40    7.40
  -5  -7   5  117.41    7.06
   5  -7  -5  110.89   10.96
   5  -7  -5  122.36   11.73
  -5   7   5  114.45    8.96
  -5   7   5  129.40    8.80
   5   7  -5  88.813   7.821
   5   7  -5  123.34   13.83
   5   7  -5  127.57    8.78
  -3  -7   5  116.47    7.54
  -3  -7   5  118.95    8.59
   3  -7  -5  105.96    9.14
   3  -7  -5  108.68    7.67
   3   7  -5  101.82    8.71
  -3   7   5  107.80    7.71
  -3   7   5  109.14    7.03
  -1  -7   5  35.222   5.046
   1  -7  -5  32.427   4.437
  -1  -7   5  30.724   5.474
   1  -7  -5  31.481   5.455
   1  -7  -5  29.180   5.247
  -1  -7   5  31.578   4.808
   1   7  -5  32.317   6.817
  -1   7   5  29.487   4.319
  -1   7   5  25.870   5.155
   1  -7   5  516.85   22.68
  -1  -7  -5  491.14   17.84
  -1  -7  -5  503.88   27.08
   1  -7   5  524.09   18.86
   1  -7   5  502.77   24.72
   1   7   5  511.14   37.48
   1   7   5  498.68   23.23
  -1   7  -5  492.04   26.77
   1   7   5  517.60   36.59
  -3  -7  -5  18.902   7.023
   3  -7   5  15.758   5.295
   3  -7   5  14.854   3.050
  -3  -7  -5  23.374   4.988
   3   7   5  17.580   5.143
  -3   7  -5  23.534   5.663
   5  -7   5  335.57   17.16
   5  -7   5  355.16   20.30
  -5  -7  -5  346.31   19.04
  -5  -7  -5  343.39   18.10
   5   7   5  324.64   24.33
  -5   7  -5  357.65   15.94
  -7  -7  -5  11.075   5.760
   7  -7   5  10.878   6.150
  -7   7  -5  14.272   5.784
   7   7   5  5.7881  5.3024
  -9  -7  -5  22.681   7.931
   9  -7   5  21.172  10.667
   9   7   5  9.8164  7.4945
  12  -8  -5  11.588   7.398
 -12  -8   5  13.791   8.437
  12  -8  -5  19.215  11.620
  12   8  -5  26.998   9.714
 -12   8   5  29.440   7.300
 -12   8   5  15.074   6.868
  10  -8  -5  12.159  10.763
  10  -8  -5  6.8376  3.5813
  10  -8  -5  15.653   7.143
 -10  -8   5  13.162   5.799
 -10  -8   5  0.9905  5.5082
 -10   8   5  11.302   7.217
  10   8  -5  8.6877  6.2173
 -10   8   5  5.2725  4.7323
  10   8  -5  2.0462  6.2904
   8  -8  -5  37.885   7.257
  -8  -8   5  29.655   6.580
   8  -8  -5  24.697   4.200
  -8  -8   5  24.051   6.483
   8  -8  -5  24.240   7.184
   8   8  -5  30.287   6.947
   8   8  -5  27.712   7.864
  -8   8   5  34.331   6.584
  -8   8   5  30.723   5.932
   6  -8  -5  466.35   25.07
   6  -8  -5  441.63   24.30
  -6  -8   5  464.16   25.16
   6  -8  -5  461.53   20.78
  -6  -8   5  492.18   21.25
  -6   8   5  487.07   27.54
   6   8  -5  463.87   20.94
  -6   8   5  476.12   19.32
   6   8  -5  459.57   18.95
   4  -8  -5  10.416   4.303
   4  -8  -5  9.0110  5.1759
  -4  -8   5  5.4652  2.8495
  -4  -8   5  6.4909  3.5690
   4   8  -5  1.7669  3.8517
  -4   8   5  4.3273  2.4193
  -4   8   5  4.8203  3.5710
   4   8  -5  4.2739  4.6007
  -2  -8   5  33.889   4.757
  -2  -8   5  29.657   6.453
   2  -8  -5  38.422   6.826
   2  -8  -5  44.939   6.355
  -2   8   5  41.069   6.730
   2   8  -5  38.790   6.464
  -2   8   5  35.803   4.446
   0  -8   5  14.380   5.851
   0  -8  -5  15.426   5.086
   0  -8  -5  10.545   4.938
   0  -8   5  12.485   4.254
   0   8   5  14.763   2.477
   0   8  -5  16.736   6.752
   0   8   5  14.725   4.433
   2  -8   5  160.26   11.48
  -2  -8  -5  161.97   10.09
  -2  -8  -5  159.13   11.27
   2   8   5  162.98    9.69
  -2   8  -5  139.77   12.30
  -4  -8  -5 -0.0837  3.7778
   4  -8   5  2.1741  4.6566
  -4  -8  -5  2.9648  4.5221
   4   8   5  11.999   6.430
  -4   8  -5  5.7080  4.4357
  -6  -8  -5  109.15   10.01
   6  -8   5  86.242  10.537
   6   8   5  91.127  11.454
  -6   8  -5  92.089  10.323
  -8  -8  -5  2.8001  6.1525
   8  -8   5  -7.149   7.188
   8   8   5  5.3243  7.3772
  -8   8  -5  -6.414   7.837
  10  -8   5   1.809  12.958
 -10  -8  -5 -0.3585  7.5154
  10   8   5  -9.202   7.872
  11  -9  -5  34.798  10.476
 -11  -9   5  49.076   7.745
 -11  -9   5  40.310   8.660
  11  -9  -5  28.588   9.390
  11   9  -5  32.845   9.661
  11   9  -5  24.608  10.494
 -11   9   5  49.206   8.650
 -11   9   5  32.108   9.078
  -9  -9   5  52.411   6.461
   9  -9  -5  38.579   7.683
   9  -9  -5  33.993   7.897
  -9  -9   5  36.897   9.182
   9  -9  -5  38.592   6.082
   9   9  -5  26.370  11.177
  -9   9   5  37.782   7.698
   9   9  -5  43.178   8.187
  -9   9   5  55.287   8.531
  -7  -9   5  30.508   5.534
  -7  -9   5  19.731   7.194
   7  -9  -5  22.517   6.717
   7  -9  -5  22.098   4.995
   7  -9  -5  28.732   7.019
   7   9  -5  25.239   6.611
  -7   9   5  29.191   5.814
  -7   9   5  21.525   6.518
   7   9  -5  17.138   6.545
  -5  -9   5  183.63   13.52
   5  -9  -5  155.06   11.23
   5  -9  -5  200.82   11.34
   5  -9  -5  159.89   12.24
  -5  -9   5  172.90    9.47
  -5  -9   5  196.03    8.92
  -5   9   5  171.53   11.69
   5   9  -5  183.09   11.87
   5   9  -5  194.96   14.01
  -5   9   5  219.17   13.43
  -3  -9   5  182.52   11.64
  -3  -9   5  189.73   10.98
   3  -9  -5  189.51   12.53
   3  -9  -5  196.46   12.77
   3   9  -5  155.66   12.67
   3   9  -5  179.40   12.08
  -3   9   5  178.38   13.36
  -3   9   5  176.85   10.44
  -1  -9   5  216.92   13.58
  -1  -9   5  229.29   13.68
   1  -9  -5  221.26   13.63
   1  -9  -5  209.16   14.92
   1   9  -5  197.04   13.88
  -1   9   5  206.72   14.17
  -1   9   5  219.49   11.38
  -1  -9  -5  334.58   24.80
   1  -9   5  358.92   21.94
  -1  -9  -5  296.34   16.80
   1   9   5  311.47   14.12
  -1   9  -5  295.11   15.49
  -3  -9  -5  132.52    9.25
   3  -9   5  106.62   10.14
  -3  -9  -5  119.12   11.80
  -3   9  -5  112.30   11.46
   3   9   5  118.13   10.03
  -5  -9  -5  27.377   6.724
  -5  -9  -5  38.185   5.983
   5  -9   5  31.533   7.050
  -5   9  -5  33.085   7.318
   5   9   5  31.386   9.368
   7  -9   5  18.077  10.058
  -7  -9  -5  31.516   7.515
   7   9   5  20.002   6.998
  -7   9  -5  30.385   9.995
  -9  -9  -5  45.857  10.316
   9  -9   5  26.475  10.370
   9   9   5  27.246  11.739
  10 -10  -5  -4.163  10.880
  10 -10  -5  8.2412  5.0313
  10 -10  -5  0.3010  7.4377
 -10 -10   5  3.0126  6.9572
 -10 -10   5  12.656   5.617
 -10  10   5  15.807   8.558
  10  10  -5  3.8458  8.1698
  10  10  -5  -1.015   6.562
 -10  10   5  4.1624  6.3556
   8 -10  -5  5.5204  4.0778
  -8 -10   5  17.979   8.942
  -8 -10   5  8.0301  4.6378
   8 -10  -5  5.0075  7.2007
   8 -10  -5  10.496   8.554
   8  10  -5  -3.604   8.936
  -8  10   5  6.9717  5.3979
   8  10  -5  -2.276   7.219
  -8  10   5  13.098   4.812
  -6 -10   5  105.20    9.13
  -6 -10   5  103.34   10.05
   6 -10  -5  96.253   9.794
   6 -10  -5  83.800  11.408
   6 -10  -5  80.058  11.405
   6  10  -5  70.973  11.137
  -6  10   5  92.429   9.846
   6  10  -5  104.32   10.24
  -6  10   5  76.391   6.849
  -4 -10   5  40.711   5.880
   4 -10  -5  37.180   7.772
   4 -10  -5  29.524   6.585
  -4 -10   5  36.187   6.881
   4  10  -5  33.412   9.248
   4  10  -5  45.432   8.331
  -4  10   5  51.226   6.559
  -2 -10   5  19.161   6.700
   2 -10  -5  17.690   6.547
  -2 -10   5  9.3666  4.2651
   2 -10  -5  11.371   8.036
   2  10  -5  6.0745  7.7824
  -2  10   5  9.0767  6.1754
   2  10  -5  8.7996  5.1658
   0 -10  -5  66.152   8.660
   0 -10   5  59.020   8.031
   0 -10   5  66.167   8.480
   0 -10  -5  62.458   8.484
   0  10  -5  61.964  10.866
   0  10   5  63.093   8.554
   2 -10   5  52.624   7.900
  -2 -10  -5  61.082   8.172
   2  10   5  58.797   8.919
  -2  10  -5  61.968   7.916
   4 -10   5  322.68   19.59
  -4 -10  -5  326.10   26.77
  -4 -10  -5  291.37   17.96
  -4  10  -5  309.89   20.61
   4  10   5  335.58   20.56
  -6 -10  -5  19.306   8.306
   6 -10   5  25.961  11.295
   6  10   5  5.9417  6.1500
  -6  10  -5  21.055   7.393
   8 -10   5  12.092  10.441
  -8  10  -5  29.647  10.615
   8  10   5  10.173  11.840
   9 -11  -5  67.416  11.619
  -9 -11   5  61.081  11.904
  -9 -11   5  72.073   8.559
   9 -11  -5  75.622  10.223
   9 -11  -5  43.964  11.050
  -9  11   5  54.622   9.549
   9  11  -5  56.355  13.554
  -9  11   5  39.786   9.386
   9  11  -5  49.967  14.148
   7 -11  -5  117.98   10.72
  -7 -11   5  100.16   12.90
   7 -11  -5  91.810  13.809
   7 -11  -5  111.35   11.46
  -7 -11   5  131.44   11.18
  -7  11   5  88.819  11.152
   7  11  -5  103.04   10.79
   7  11  -5  87.438  13.811
  -7  11   5  105.06   11.53
   5 -11  -5  10.145   7.290
  -5 -11   5  15.919   8.675
  -5 -11   5  20.814   7.369
  -5 -11   5  30.337   5.849
   5 -11  -5  19.752   8.333
   5 -11  -5  24.625   5.581
  -5  11   5  22.650   6.271
  -5  11   5  13.550   5.454
   5  11  -5  11.365   7.380
   5  11  -5  27.977   6.869
  -3 -11   5  135.91   11.66
   3 -11  -5  116.70   13.30
  -3 -11   5  89.224   8.856
   3 -11  -5  90.828  10.525
  -3  11   5  102.28   10.72
   3  11  -5  127.76   14.20
   3  11  -5  118.79   10.11
  -1 -11   5  65.283   9.842
  -1 -11   5  53.906   8.097
   1 -11  -5  44.958  10.129
   1 -11  -5  62.351  11.443
   1  11  -5  72.948  10.715
  -1  11   5  68.888   8.880
   1  11  -5  68.685   7.811
   1 -11   5  13.300   8.715
  -1 -11  -5  1.9712  5.4833
   1 -11   5  6.8903  5.6114
   1  11   5  16.634   8.074
  -1  11  -5  -1.130   5.506
  -3 -11  -5  56.095   9.647
   3 -11   5  54.409   9.399
  -3  11  -5  61.481  11.693
   3  11   5  63.089  11.076
  -5 -11  -5  -6.723   6.678
   5 -11   5  -1.283   6.039
   5  11   5  2.2688  9.0485
  -5  11  -5 -0.3951  6.5171
   7 -11   5  18.772   9.864
  -7  11  -5  10.208   7.471
   7  11   5  10.686  11.505
  -8 -12   5  2.0826  6.5251
   8 -12  -5  10.193  11.372
   8 -12  -5  4.0596  8.4745
   8 -12  -5 -0.5894  5.9922
  -8  12   5  1.4081  5.9226
   8  12  -5  4.5316  8.0946
   8  12  -5  -2.605   7.737
  -8  12   5  8.9029  6.3306
  -6 -12   5  3.2898  4.4155
  -6 -12   5  12.997   7.365
   6 -12  -5   4.684  10.140
   6 -12  -5  -1.837   7.583
   6 -12  -5  13.789   5.129
   6  12  -5  7.4360  6.7819
  -6  12   5  17.823   7.905
   6  12  -5  3.1524  7.5051
  -4 -12   5  3.9147  5.6811
   4 -12  -5  2.3379  6.8364
   4 -12  -5  9.8106  7.9887
  -4 -12   5  8.9372  6.9348
  -4 -12   5  12.223   6.914
  -4  12   5  12.008   5.255
   4  12  -5  6.5102  6.0729
   4  12  -5  2.4493  6.1309
  -2 -12   5  97.819  10.598
   2 -12  -5  84.430  11.163
   2 -12  -5  102.19   10.70
  -2 -12   5  128.02   12.38
  -2  12   5  129.22   13.59
   2  12  -5  94.412  10.170
   2  12  -5  94.472  14.015
   0 -12   5  3.0492  5.6475
   0 -12   5  4.1699  7.3922
   0 -12  -5  19.564   9.320
   0 -12  -5  -3.145   5.016
   0  12   5  0.3282  5.3146
   0  12  -5  -9.027   8.902
   2 -12   5  7.4785  6.9692
  -2 -12  -5  4.8924  7.4286
   2 -12   5  8.0546  6.1917
  -2  12  -5  6.7240  6.8226
   2  12   5  3.7403  6.4218
   4 -12   5  51.026  10.873
  -4 -12  -5  46.962  13.061
   4  12   5  59.936  10.909
  -4  12  -5  66.856  15.654
   6 -12   5  -1.857   7.933
  -6  12  -5  7.0295  8.6533
   6  12   5  10.042   7.397
  -7 -13   5  51.512  13.198
   7 -13  -5  45.153  13.560
   7 -13  -5  28.794  10.836
  -7  13   5  63.622  11.967
   7  13  -5  34.207  14.684
   7  13  -5  47.906  11.862
  -5 -13   5  1.4808  6.0641
  -5 -13   5  5.9073  6.1637
   5 -13  -5  14.106  11.638
  -5 -13   5  4.5064  6.9258
   5 -13  -5   2.383  12.301
   5  13  -5  2.9037  8.4792
  -5  13   5 -0.7507  8.8158
   5  13  -5   1.616  11.173
   3 -13  -5  -3.286   5.870
  -3 -13   5  0.4221  6.2660
   3 -13  -5 -0.4947  6.4637
  -3 -13   5  5.2534  8.2043
   3  13  -5  -4.623   8.866
  -3  13   5  4.1178  6.2501
   3  13  -5  -6.704   8.647
  -1 -13   5  81.530  11.267
   1 -13  -5  81.035  12.176
  -1 -13   5  114.17   14.16
   1 -13  -5  74.796  13.722
  -1  13   5  66.950  12.442
   1  13  -5  70.441  13.487
   1 -13   5  99.706  13.607
   1 -13   5  47.304  12.752
  -1 -13  -5  54.460  13.635
  -1  13  -5  64.686  10.858
   1  13   5  71.487  11.958
   3 -13   5  76.457  14.681
  -3 -13  -5  82.121  12.948
  -3  13  -5  82.318  14.281
   3  13   5  117.74   13.78
   4 -14  -5  -7.356  12.466
  -4 -14   5  6.0330  8.0841
  -4 -14   5  4.7644  5.8770
   4 -14  -5  -3.685  10.809
  -4  14   5  -3.355   6.671
   4  14  -5  -7.022   6.106
   4  14  -5  -7.894  13.268
  -2 -14   5  -2.391   8.911
  -2 -14   5 -0.4791  9.4205
   2 -14  -5  5.9462  8.1332
   2 -14  -5  2.6021  8.9003
   2  14  -5  10.225   8.724
  -2  14   5  8.9291  6.2641
   0 -14  -5  4.4745  8.3448
   0 -14   5  5.7450  6.6458
   0 -14   5  15.437   8.658
   0  14  -5  10.785  13.400
   0  14   5  0.7444  6.1201
  14   0  -6  -20.41    9.95
 -14   0   6  -1.889   4.843
 -14   0   6  -6.109   9.279
 -12   0   6  14.135   6.322
 -12   0   6  5.2187  4.6549
  12   0  -6  7.2517  7.1505
  10   0  -6  147.04   11.86
 -10   0   6  137.52   13.58
 -10   0   6  157.20   10.20
  -8   0   6  120.06    9.36
   8   0  -6  134.19    7.72
  -8   0   6  121.17    8.95
   8   0  -6  118.40    7.71
  -6   0   6  255.43   10.18
   6   0  -6  217.48    9.83
   6   0  -6  241.59   10.62
  -6   0   6  247.84   11.53
   6   0  -6  259.00   14.44
   4   0  -6  424.81   17.54
  -4   0   6  433.95   11.65
   4   0  -6  445.09   11.81
   4   0  -6  428.93   17.11
  -4   0   6  433.72   16.95
  -4   0   6  456.34   23.61
  -4   0   6  449.67   24.72
  -2   0   6  35.438   4.475
   2   0  -6  40.462   4.349
   2   0  -6  39.563   4.225
  -2   0   6  34.282   4.330
  -2   0   6  34.507   5.235
   2   0  -6  37.643   5.786
  -2   0   6  36.127   3.245
   0   0   6  745.89   35.34
   0   0  -6  740.26   39.22
   0   0  -6  715.33   24.95
   0   0   6  751.92   44.62
   0   0   6  707.61   37.21
   0   0   6  731.12   30.19
   0   0   6  753.05   29.15
   2   0   6 1255.96   47.68
  -2   0  -6 1212.35   45.32
   2   0   6 1173.18   34.96
  -2   0  -6 1277.70   74.15
   2   0   6 1232.53   39.18
   4   0   6  888.10   37.78
  -4   0  -6  876.06   39.08
   4   0   6  886.99   23.15
   4   0   6  897.86   49.90
   6   0   6  48.127   7.861
  -6   0  -6  66.884   7.143
   6   0   6  53.935   5.283
   8   0   6  30.474   7.391
  10   0   6  52.504  13.154
 -15  -1   6  36.760   9.631
 -15  -1   6  24.924   8.706
  15  -1  -6  32.500  10.589
 -15   1   6  27.809   9.133
  15   1  -6  22.392  11.544
 -13  -1   6  9.4798  4.7811
  13  -1  -6  16.136   7.913
 -13  -1   6  8.8714  8.5055
 -13   1   6  4.1809  4.6355
 -13   1   6  4.9877  5.7464
  13   1  -6  4.9617  6.2841
 -11  -1   6  1.6029  4.9806
 -11  -1   6  4.8594  4.4635
  11  -1  -6  19.549   7.440
 -11   1   6  9.7680  4.5394
 -11   1   6  14.827   5.074
  11   1  -6  10.962   6.523
   9  -1  -6  16.484   4.770
  -9  -1   6  8.8750  4.0338
  -9  -1   6  8.0312  4.8846
   9   1  -6  4.6233  6.6313
  -9   1   6  13.222   4.311
   9   1  -6  13.954   4.045
  -9   1   6  13.526   3.949
   7  -1  -6  20.623   4.648
  -7  -1   6  22.160   5.024
  -7  -1   6  15.287   5.810
   7  -1  -6  20.650   4.889
  -7   1   6  13.525   4.343
   7   1  -6  21.345   5.225
  -7   1   6  15.668   3.657
   7   1  -6  21.766   3.968
   7   1  -6  25.316   5.203
   5  -1  -6  104.84    6.48
   5  -1  -6  107.85    7.43
  -5  -1   6  105.01   10.76
  -5  -1   6  90.234   6.830
   5   1  -6  103.08    6.44
   5   1  -6  116.92    7.18
   5   1  -6  91.053   9.659
  -5   1   6  101.94    7.12
  -5   1   6  104.05    6.30
   3  -1  -6  13.637   3.418
  -3  -1   6  7.4453  2.7370
  -3  -1   6  13.669   2.072
   3  -1  -6  10.330   4.104
   3  -1  -6  15.224   3.859
  -3  -1   6  8.6051  3.3626
  -3   1   6  10.406   1.768
  -3   1   6  3.3940  2.6334
   3   1  -6  16.764   2.690
   3   1  -6  12.599   2.933
  -3   1   6  10.906   5.215
   3   1  -6  10.943   4.104
  -3   1   6  6.7179  1.8905
  -1  -1   6  247.04   14.50
   1  -1  -6  237.83   11.74
   1  -1  -6  249.59   11.06
  -1  -1   6  233.64   15.36
   1  -1  -6  254.58   10.19
  -1  -1   6  267.50   13.45
  -1  -1   6  246.86   10.37
   1   1  -6  249.69   13.00
  -1   1   6  249.53    9.74
  -1   1   6  245.96   13.79
  -1   1   6  235.07   16.33
  -1   1   6  229.21   10.63
  -1   1   6  252.42   11.72
   1   1  -6  259.82    9.93
   1  -1   6  17.709   4.376
  -1  -1  -6  20.315   4.114
  -1  -1  -6  18.322   3.799
   1  -1   6  16.457   4.174
   1  -1   6  14.456   3.858
   1  -1   6  17.462   4.546
   1  -1   6  18.457   3.239
   1   1   6  23.487   3.925
  -1   1  -6  26.157   4.613
  -1   1  -6  20.503   3.310
   1   1   6  9.0226  4.0485
   1   1   6  15.014   3.290
   1   1   6  13.224   3.606
  -3  -1  -6  291.09   19.61
   3  -1   6  282.77   12.34
   3  -1   6  288.50   11.73
   3  -1   6  285.52   12.28
   3   1   6  293.47   10.97
  -3   1  -6  303.36   11.91
   3   1   6  259.09   17.88
   3   1   6  276.54   16.13
   5  -1   6  15.006   4.307
  -5   1  -6  14.984   4.279
   5   1   6  11.354   4.410
   5   1   6  8.0536  5.2265
   5   1   6  12.461   3.552
   7  -1   6  45.731   6.963
   7   1   6  38.119   7.139
   7   1   6  34.136   6.428
   9  -1   6  3.2737  5.4962
   9   1   6  18.223   9.349
  11  -1   6  1.0852  9.2906
  11   1   6  -4.577  11.582
 -14  -2   6  16.658   8.693
 -14  -2   6  17.658   6.466
  14  -2  -6  21.455  10.780
 -14   2   6  7.7644  9.3327
  14   2  -6  20.470   7.796
 -12  -2   6  187.87   14.02
 -12  -2   6  185.53   13.72
  12  -2  -6  147.66   10.74
  12   2  -6  177.23   16.29
 -12   2   6  201.02   18.12
 -12   2   6  172.59   16.03
  10  -2  -6  142.85    9.62
 -10  -2   6  149.62   11.32
 -10  -2   6  120.89   10.07
  10   2  -6  144.05   13.05
 -10   2   6  139.15   10.39
  10   2  -6  117.66   13.93
 -10   2   6  144.18   13.34
  -8  -2   6  590.01   31.07
   8  -2  -6  571.91   23.03
   8  -2  -6  581.33   25.16
  -8  -2   6  568.52   21.49
  -8   2   6  594.51   50.71
  -8   2   6  584.97   25.04
   8   2  -6  606.96   21.76
   8   2  -6  586.56   20.66
  -6  -2   6  297.75   13.66
  -6  -2   6  285.56   13.39
   6  -2  -6  286.04   13.79
   6  -2  -6  279.87   12.65
  -6  -2   6  275.01   15.72
   6   2  -6  300.54   10.36
   6   2  -6  294.82   12.57
  -6   2   6  275.38   10.88
  -6   2   6  299.96   14.45
   6   2  -6  280.24   12.89
   4  -2  -6  163.96    9.56
  -4  -2   6  137.01   10.51
  -4  -2   6  142.27   10.33
  -4  -2   6  153.73   16.47
   4  -2  -6  150.75    8.18
   4   2  -6  154.28    8.03
  -4   2   6  139.03    8.58
  -4   2   6  138.26    7.74
   4   2  -6  147.63    6.52
   4   2  -6  140.73   10.58
   2  -2  -6  56.793   5.492
  -2  -2   6  60.659   6.274
  -2  -2   6  53.302   4.828
   2  -2  -6  72.322   7.126
  -2  -2   6  64.723   4.392
  -2   2   6  62.341   5.288
   2   2  -6  66.977   5.040
  -2   2   6  56.406   6.335
   2   2  -6  68.451   4.338
   2   2  -6  59.816   5.880
   0  -2   6  98.487   7.443
   0  -2  -6  86.918   6.764
   0  -2   6  87.640   7.111
   0  -2   6  96.786   8.044
   0  -2   6  92.141   7.029
   0   2  -6  91.929   6.072
   0   2   6  99.536   5.604
   0   2   6  86.481   4.929
   0   2  -6  85.663   7.568
   0   2   6  76.041   6.003
   0   2   6  70.645   7.732
   2  -2   6  275.53   19.43
  -2  -2  -6  298.96   16.20
   2  -2   6  279.37   11.59
   2  -2   6  269.69   12.80
   2  -2   6  264.28   11.92
   2  -2   6  280.36   20.13
   2   2   6  302.81   13.68
   2   2   6  284.91   12.25
   2   2   6  288.27   14.42
  -2   2  -6  287.76   17.75
   4  -2   6  469.28   19.12
   4  -2   6  449.94   16.89
   4   2   6  469.23   17.01
   4   2   6  484.41   28.84
  -4   2  -6  456.22   21.93
   4   2   6  477.46   19.24
   6  -2   6  82.988   7.693
   6  -2   6  80.401   7.635
  -6   2  -6  103.40    8.00
   6   2   6  78.838   8.061
   6   2   6  100.52    9.51
   6   2   6  73.696   7.791
   8  -2   6  19.334   8.792
   8   2   6  10.443   4.709
   8   2   6  11.651   5.510
 -10  -2  -6  18.020   9.418
  10  -2   6  17.252   9.077
  10   2   6  9.9361  7.5776
 -13  -3   6  7.7001  6.0633
 -13  -3   6  8.0613  7.3786
  13  -3  -6  -2.879   6.934
 -13   3   6  0.6335  5.8442
  13   3  -6  9.3830  8.2354
 -11  -3   6  4.2416  5.7848
 -11  -3   6  0.7870  5.2138
  11  -3  -6  8.7086  6.3749
  11   3  -6  8.3043  4.4836
 -11   3   6  4.9238  4.6142
  11   3  -6  8.1590  5.5201
  -9  -3   6  49.604   7.278
   9  -3  -6  63.735   7.964
   9  -3  -6  58.660   9.725
  -9  -3   6  54.384   6.673
   9   3  -6  61.786   6.770
  -9   3   6  60.934   5.437
  -9   3   6  51.465   7.915
   9   3  -6  54.534  10.078
  -7  -3   6  166.75    8.58
  -7  -3   6  199.43   10.64
   7  -3  -6  196.06   11.57
   7  -3  -6  192.88    9.38
   7   3  -6  192.94    8.94
  -7   3   6  197.65    9.65
  -7   3   6  189.51   15.82
   7   3  -6  175.90    9.57
   7   3  -6  200.16   13.62
   5  -3  -6  196.09    9.69
  -5  -3   6  193.98    8.73
  -5  -3   6  201.19   10.75
   5  -3  -6  186.77    9.35
   5   3  -6  198.81    8.04
  -5   3   6  200.94    9.39
   5   3  -6  201.30   11.23
  -5   3   6  194.27   12.85
  -5   3   6  206.52   10.21
   5   3  -6  209.71    8.06
  -3  -3   6  101.67    6.30
   3  -3  -6  122.72    9.61
  -3  -3   6  102.56    8.26
  -3  -3   6  110.10    5.57
   3  -3  -6  99.951   7.454
   3   3  -6  112.90    5.73
  -3   3   6  92.713   8.162
  -3   3   6  107.21    6.82
   3   3  -6  95.748   9.767
   3   3  -6  108.66    5.46
   3   3  -6  102.48    4.46
  -3   3   6  97.671   7.528
  -1  -3   6  147.77    8.01
  -1  -3   6  122.58    7.78
  -1  -3   6  132.47    7.14
  -1  -3   6  133.36    7.11
   1  -3  -6  117.34    9.60
   1  -3  -6  134.52    8.60
   1   3  -6  128.27    7.26
   1   3  -6  139.23   10.04
   1   3  -6  125.39    7.59
  -1   3   6  126.62    8.99
  -1   3   6  143.04    8.78
  -1   3   6  124.04    8.53
   1  -3   6  50.817   6.066
   1  -3   6  39.954   5.899
  -1  -3  -6  56.665   5.662
   1  -3   6  50.860   7.239
   1  -3   6  39.342   5.575
   1   3   6  41.444   6.725
   1   3   6  46.168   7.296
   1   3   6  41.384   4.536
  -1   3  -6  45.319   6.132
   3  -3   6  54.224   8.106
   3  -3   6  35.328   7.179
   3  -3   6  47.213   5.139
   3  -3   6  53.494   6.334
  -3  -3  -6  60.978   6.633
  -3   3  -6  71.261   7.460
   3   3   6  67.156   6.546
   3   3   6  58.177   4.990
   3   3   6  60.241   5.935
   5  -3   6  181.76   11.09
   5  -3   6  201.33   11.95
   5   3   6  203.14   12.85
   5   3   6  174.97   12.36
  -5   3  -6  221.31   13.46
   5   3   6  182.44   10.55
   7  -3   6  -3.819   7.403
  -7  -3  -6  1.3675  4.9375
   7   3   6  4.5414  2.8248
   7   3   6  6.1790  5.3510
   7   3   6  6.2232  4.5980
  -7   3  -6  8.5747  4.2989
   9  -3   6  28.058   8.641
  -9  -3  -6  41.974  10.276
   9   3   6  13.264   7.757
   9   3   6  35.841   9.718
 -11  -3  -6  38.612  13.805
  11  -3   6  13.271  10.919
  11   3   6  16.551  10.154
 -14  -4   6  29.498   8.505
 -14  -4   6  15.107   9.299
  14  -4  -6  22.017   9.140
 -14   4   6  33.078   9.474
  14   4  -6  30.411  11.670
 -12  -4   6  56.495   9.021
  12  -4  -6  63.825  11.916
 -12   4   6  55.171   9.384
  12   4  -6  59.984   9.487
  12   4  -6  41.491   8.389
  10  -4  -6  222.85   14.89
 -10  -4   6  228.77   15.79
  10  -4  -6  222.76   14.26
 -10  -4   6  202.57   15.11
 -10   4   6  218.94   15.00
  10   4  -6  184.16   15.44
  10   4  -6  226.32   12.52
   8  -4  -6  192.81   12.82
  -8  -4   6  193.85   10.82
  -8  -4   6  194.94   11.85
   8  -4  -6  174.99   11.72
  -8   4   6  207.65   12.60
   8   4  -6  202.44   14.70
   8   4  -6  194.23   11.20
  -6  -4   6  397.35   18.86
  -6  -4   6  443.08   14.83
   6  -4  -6  403.39   15.40
   6  -4  -6  396.64   17.17
   6   4  -6  386.92   18.67
   6   4  -6  415.25   21.99
  -6   4   6  408.15   16.51
   6   4  -6  434.76   18.98
  -6   4   6  433.58   40.96
   6   4  -6  405.39   17.44
  -4  -4   6  98.680   7.171
   4  -4  -6  98.205   8.148
   4  -4  -6  122.28    7.98
  -4  -4   6  109.37    6.06
  -4   4   6  109.81    7.23
   4   4  -6  102.81    6.79
  -4   4   6  106.14    6.80
  -4   4   6  97.416   8.677
   4   4  -6  112.05    9.76
  -4   4   6  99.003   5.962
   4   4  -6  116.83    7.42
   4   4  -6  112.86    5.13
  -2  -4   6  257.89   10.70
   2  -4  -6  259.87   12.34
   2  -4  -6  219.95   16.47
  -2  -4   6  278.47   11.47
  -2  -4   6  242.27   12.30
  -2   4   6  242.77   10.09
   2   4  -6  270.13   15.33
  -2   4   6  232.88   17.90
  -2   4   6  254.74   14.42
  -2   4   6  251.96   10.76
   2   4  -6  254.05   13.81
   2   4  -6  258.19   13.61
   0  -4  -6  289.53   15.82
   0  -4   6  303.18   13.02
   0  -4  -6  291.86   17.35
   0  -4   6  316.79   20.70
   0  -4   6  326.90   24.33
   0  -4   6  294.08   22.97
   0  -4   6  335.94   12.58
   0   4   6  303.54   14.27
   0   4  -6  307.24   17.08
   0   4   6  300.61   20.20
   0   4  -6  288.33   19.56
   0   4   6  324.46   16.22
   2  -4   6  261.79   11.23
   2  -4   6  240.72   16.54
  -2  -4  -6  270.59   13.47
   2  -4   6  241.05   11.60
   2  -4   6  253.31   16.28
   2  -4   6  225.28   14.98
   2   4   6  258.09   12.57
  -2   4  -6  253.38   12.85
   2   4   6  270.49   14.78
   4  -4   6  46.667   4.939
  -4  -4  -6  58.601   7.937
   4  -4   6  49.291   6.697
   4   4   6  46.126   6.097
   4   4   6  63.596   6.565
   6  -4   6  53.966   7.144
  -6  -4  -6  63.102   7.541
   6   4   6  49.043   6.882
   6   4   6  43.834   7.768
   6   4   6  53.967   8.508
  -8  -4  -6  24.054   8.331
   8  -4   6  6.6627  5.8984
   8   4   6  4.4285  6.4095
   8   4   6  22.417   6.704
 -10  -4  -6  3.2367  6.7834
  10  -4   6  -8.612  10.316
  10   4   6  10.127   9.144
  10   4   6  2.3952  6.0718
 -13  -5   6  91.708  13.546
  13  -5  -6  83.689  14.676
 -13  -5   6  45.637   9.746
  13   5  -6  62.730  11.666
 -13   5   6  70.390  11.914
  11  -5  -6  54.685   8.707
 -11  -5   6  71.263   9.157
  11  -5  -6  73.488  11.163
 -11   5   6  68.280   9.794
  11   5  -6  62.382  12.251
  11   5  -6  73.819   9.117
  -9  -5   6 -0.8430  4.1644
   9  -5  -6  5.9149  6.8703
  -9  -5   6 -0.5678  4.0251
   9  -5  -6 -0.8923  2.0020
   9  -5  -6  2.0872  6.8820
  -9   5   6  -4.589   5.363
   9   5  -6  2.9214  5.9609
   9   5  -6  -1.110   3.649
   7  -5  -6  87.823   8.586
  -7  -5   6  81.388   7.403
   7  -5  -6  84.047   8.865
  -7  -5   6  91.176   7.262
   7   5  -6  73.780   8.736
   7   5  -6  89.926   6.706
  -7   5   6  74.995   8.161
   7   5  -6  104.16    6.47
   5  -5  -6  201.34   12.01
  -5  -5   6  233.97   12.53
   5  -5  -6  198.14    9.85
  -5  -5   6  210.70   17.00
   5   5  -6  214.37   11.62
  -5   5   6  232.69   13.59
   5   5  -6  205.88   13.61
   5   5  -6  222.05   15.65
   5   5  -6  210.42   12.39
  -5   5   6  185.88   10.92
  -5   5   6  225.41   13.77
  -3  -5   6  75.122   6.328
  -3  -5   6  87.380   5.540
   3  -5  -6  81.639   7.523
   3  -5  -6  74.114   7.732
   3   5  -6  63.375   8.475
  -3   5   6  71.922   7.036
  -3   5   6  72.586   3.027
  -3   5   6  71.271   6.821
  -3   5   6  67.880   2.268
  -3   5   6  66.051   8.598
   3   5  -6  85.469   6.939
  -1  -5   6  36.569   4.847
  -1  -5   6  36.058   5.372
   1  -5  -6  27.373   5.928
  -1  -5   6  35.978   1.579
   1  -5  -6  28.854   6.241
   1   5  -6  32.291   6.315
  -1   5   6  44.026   5.560
  -1   5   6  35.171   3.633
  -1   5   6  35.429   6.285
   1  -5   6  1.7909  3.1366
  -1  -5  -6  0.6070  4.9173
   1  -5   6  1.7256  2.4850
   1   5   6  6.7151  2.4862
  -1   5  -6  7.2432  4.1452
   1   5   6  5.9739  3.2682
   1   5   6  -5.666   3.080
   3  -5   6  15.737   3.640
  -3  -5  -6  22.694   4.817
   3  -5   6  18.556   4.511
  -3   5  -6  15.361   5.093
   3   5   6  17.811   3.310
   3   5   6  13.857   3.810
  -5  -5  -6  96.186   9.478
   5  -5   6  77.749   9.190
   5   5   6  72.853   7.254
  -5   5  -6  82.750   9.632
  -7  -5  -6  154.66   13.46
   7  -5   6  194.23   15.46
  -7   5  -6  166.52   15.37
   7   5   6  157.52   11.96
   7   5   6  147.50   13.10
  -9  -5  -6  -4.491   9.128
   9  -5   6  7.5978  7.6799
   9   5   6  6.8580  9.8661
   9   5   6  22.923  11.543
 -12  -6   6  63.269  11.219
  12  -6  -6  50.496  11.311
 -12  -6   6  90.026  10.170
  12  -6  -6  64.486  12.617
 -12   6   6  75.673  11.623
  12   6  -6  56.922  11.982
  10  -6  -6  1.5818  4.9675
 -10  -6   6  5.9536  4.7850
 -10  -6   6  -8.790   4.133
  10  -6  -6  8.1674  8.4770
  10   6  -6  -2.530   4.970
 -10   6   6  2.1161  5.1763
  10   6  -6  4.3651  5.0072
  -8  -6   6  2.9765  5.4488
   8  -6  -6  3.7310  5.0628
   8  -6  -6 -0.9271  1.7176
  -8  -6   6 -0.3733  3.6237
   8  -6  -6  -1.135   4.971
   8   6  -6  -11.73    7.98
  -8   6   6  5.6015  4.5062
   8   6  -6  0.5985  1.9711
  -6  -6   6  48.889   7.630
  -6  -6   6  63.567   6.414
   6  -6  -6  53.974   8.873
   6  -6  -6  46.248   7.106
   6   6  -6  57.966   3.789
  -6   6   6  49.084   6.332
   6   6  -6  47.535   7.183
  -6   6   6  65.284   8.469
   6   6  -6  66.085   4.354
  -4  -6   6  53.580   4.772
   4  -6  -6  52.702   9.577
  -4  -6   6  65.721   8.532
   4  -6  -6  59.512   9.001
  -4   6   6  56.807   6.731
  -4   6   6  46.048   5.752
   4   6  -6  53.214   8.396
   4   6  -6  57.959   6.671
  -2  -6   6  33.084   5.735
   2  -6  -6  37.963   5.922
   2  -6  -6  36.433   5.738
  -2  -6   6  30.239   4.634
  -2   6   6  24.298   4.182
   2   6  -6  36.203   6.536
  -2   6   6  28.745   5.692
   0  -6   6  451.55   19.10
   0  -6   6  494.26   21.20
   0  -6  -6  446.25   16.20
   0  -6  -6  465.31   19.48
   0   6  -6  499.61   21.43
   0   6   6  466.77   36.66
   0   6   6  454.71   17.77
  -2  -6  -6  243.40   13.08
   2  -6   6  237.02   14.86
   2  -6   6  251.81   12.27
   2   6   6  243.16   15.54
  -2   6  -6  255.44   16.58
   2   6   6  231.80   11.37
  -4  -6  -6  149.88   13.64
   4  -6   6  158.44   11.33
  -4  -6  -6  157.88   11.94
  -4   6  -6  159.27   12.87
   4   6   6  130.43   11.39
   6  -6   6  221.13   15.66
  -6  -6  -6  258.14   17.21
  -6   6  -6  240.36   18.73
   6   6   6  231.13   18.73
   8  -6   6  3.9101  9.9340
  -8  -6  -6  9.5229  9.4862
   8   6   6  9.6160  9.4099
  -8   6  -6  18.164   6.594
   8   6   6  9.4095  6.7873
 -10  -6  -6  10.260   8.734
  10  -6   6  -12.64   12.71
  10   6   6  26.329  12.287
  10   6   6  18.962   8.952
  13  -7  -6  2.2545  9.0363
 -13  -7   6  27.516   9.518
  13  -7  -6  7.6156  8.3093
 -13  -7   6  7.5968  7.7460
 -13   7   6  14.109   7.318
  11  -7  -6  22.017  10.674
  11  -7  -6  0.5514  9.9807
 -11  -7   6  23.033   6.504
 -11  -7   6  14.046   6.562
 -11   7   6  20.244   8.658
  11   7  -6  11.234   8.085
   9  -7  -6  81.395  10.136
   9  -7  -6  105.74    9.70
  -9  -7   6  85.764  10.568
  -9  -7   6  110.56   10.78
   9  -7  -6  96.325   8.492
  -9   7   6  97.487  10.230
  -9   7   6  88.767   9.963
   9   7  -6  83.493  12.139
   7  -7  -6  51.488   8.947
   7  -7  -6  41.622   7.280
  -7  -7   6  53.900   6.763
  -7  -7   6  52.891   8.712
  -7   7   6  39.038   5.949
   7   7  -6  32.918   7.553
  -7   7   6  54.564   7.423
  -5  -7   6  202.05    8.23
   5  -7  -6  199.45   12.57
  -5  -7   6  187.65   10.73
   5  -7  -6  213.67   12.21
   5   7  -6  178.67   12.20
  -5   7   6  204.89   13.05
  -5   7   6  192.78   10.24
  -3  -7   6  53.297   7.506
  -3  -7   6  59.824   6.966
   3  -7  -6  64.137   8.209
   3  -7  -6  57.362   8.780
   3   7  -6  45.680   8.345
  -3   7   6  47.255   6.409
  -3   7   6  61.136   6.444
  -1  -7   6  150.87    9.97
   1  -7  -6  134.89   10.86
   1  -7  -6  142.86   12.01
  -1  -7   6  144.99   11.82
   1   7  -6  162.74   10.90
  -1   7   6  124.61    8.65
  -1   7   6  150.63    9.13
   1  -7   6  211.08   11.74
  -1  -7  -6  208.60   13.92
   1  -7   6  215.66   12.43
   1   7   6  211.50   14.54
  -1   7  -6  185.68   13.79
   1   7   6  208.23   12.83
  -3  -7  -6  246.59   15.58
  -3  -7  -6  283.48   22.00
   3  -7   6  279.38   18.30
   3   7   6  265.40   15.32
  -3   7  -6  293.44   15.29
  -5  -7  -6  11.239   5.155
   5  -7   6 -0.2066  5.5506
  -5  -7  -6  4.4047  6.4055
   5   7   6  8.8220  7.2191
  -5   7  -6  5.7729  5.3695
  -7  -7  -6  41.048   8.143
   7   7   6  27.336   7.984
  -7   7  -6  30.700   8.191
  -9  -7  -6  51.344  10.847
   9  -7   6  26.163  12.505
   9   7   6  21.382   9.500
   9   7   6  8.1412  7.5206
  12  -8  -6  5.9692  7.9589
 -12  -8   6  5.3325  6.2973
  12  -8  -6  21.901   9.726
 -12  -8   6  -13.85   10.40
  12   8  -6  9.6951  8.7526
 -12   8   6  11.343   7.580
 -12   8   6  -0.022  10.144
 -10  -8   6  102.43   11.41
  10  -8  -6  84.216  12.874
 -10  -8   6  83.909  10.871
  10  -8  -6  84.648  13.569
  10   8  -6  93.877  12.851
 -10   8   6  100.88   13.18
  10   8  -6  87.564  15.379
 -10   8   6  105.75   13.06
   8  -8  -6  69.479   7.121
   8  -8  -6  52.821   9.569
  -8  -8   6  68.414   8.285
  -8  -8   6  66.858   8.714
   8  -8  -6  55.257   9.919
  -8   8   6  67.774   8.330
   8   8  -6  63.873   8.531
  -8   8   6  59.148   8.826
   8   8  -6  52.486  10.179
   6  -8  -6  350.47   19.96
  -6  -8   6  373.62   19.81
   6  -8  -6  327.91   20.53
  -6  -8   6  360.95   23.09
  -6   8   6  374.17   23.50
  -6   8   6  360.22   16.79
   6   8  -6  341.98   22.71
  -4  -8   6  206.68   13.06
   4  -8  -6  217.95   13.56
  -4  -8   6  213.60   15.58
   4  -8  -6  221.76   12.39
  -4   8   6  205.23   13.61
   4   8  -6  200.76   13.62
  -4   8   6  222.23   13.93
  -2  -8   6  104.97    6.94
  -2  -8   6  114.14    8.64
   2  -8  -6  109.48   11.74
   2  -8  -6  100.21   10.66
   2   8  -6  91.958   9.026
  -2   8   6  105.69    8.37
  -2   8   6  104.45    7.87
   0  -8   6  3.6658  6.5305
   0  -8  -6  -1.347   4.888
   0  -8  -6  -1.110   6.371
   0  -8   6  -3.362   3.872
   0   8   6  4.3722  4.2649
   0   8  -6  8.5053  7.2860
   2  -8   6  66.939   8.585
   2  -8   6  85.165   9.561
  -2  -8  -6  64.729   9.886
  -2  -8  -6  73.053   6.451
  -2   8  -6  90.511  10.404
   2   8   6  76.872   9.026
   4  -8   6  18.152   8.087
  -4  -8  -6  18.505   5.153
  -4  -8  -6  8.9285  8.6457
  -4   8  -6  16.321   8.346
   4   8   6  20.197   8.137
  -6  -8  -6  10.286   8.740
   6  -8   6  -1.312   6.052
  -6   8  -6 -0.0207  8.3211
   6   8   6  -4.352   7.995
   8  -8   6  -7.563   7.317
  -8  -8  -6  2.7463  6.5210
  -8   8  -6   8.126  17.277
  11  -9  -6  10.794   8.058
  11  -9  -6  19.919  10.253
 -11  -9   6  18.707   8.606
 -11  -9   6  11.322   7.574
  11   9  -6  19.836  13.740
 -11   9   6  20.085   8.509
  11   9  -6  5.9325  9.3288
 -11   9   6  3.4179  6.0753
  -9  -9   6  33.686   8.129
  -9  -9   6  30.428   7.589
   9  -9  -6  15.446   9.092
   9  -9  -6  40.369  11.939
   9   9  -6  42.725  12.320
   9   9  -6  36.448  11.909
  -9   9   6  23.244   7.067
  -9   9   6  30.891   7.110
  -7  -9   6  165.05   10.50
   7  -9  -6  148.13   14.78
   7  -9  -6  163.02   13.64
  -7  -9   6  151.80   12.80
  -7   9   6  140.40   12.52
   7   9  -6  119.94   11.49
   7   9  -6  153.12   13.27
  -7   9   6  148.68   11.69
  -5  -9   6  4.4818  4.4638
   5  -9  -6  2.5434  5.4974
   5  -9  -6  9.0621  6.2179
  -5  -9   6  -1.954   4.029
  -5   9   6  3.6749  4.7940
  -5   9   6  3.3532  3.4744
   5   9  -6  9.8791  8.1578
   3  -9  -6  3.4395  5.7296
   3  -9  -6  6.2032  5.1527
  -3  -9   6  0.6426  3.1184
  -3  -9   6  0.2459  3.7606
  -3   9   6  2.0452  2.9619
  -3   9   6  7.2156  6.8526
   3   9  -6  3.8883  5.7159
   1  -9  -6  -1.643   6.643
  -1  -9   6  5.7702  6.6565
   1  -9  -6  6.2360  4.8767
  -1  -9   6  2.3548  3.7767
   1   9  -6  2.4035  5.6037
  -1   9   6  9.7528  5.2824
   1  -9   6  9.0731  6.3381
  -1  -9  -6  3.8618  7.7764
   1  -9   6  1.8941  4.7854
   1   9   6  -2.301   6.704
  -1   9  -6  -5.087   4.968
  -3  -9  -6  33.381   8.281
   3  -9   6  21.968   7.844
  -3   9  -6  24.678   7.311
   3   9   6  30.764   7.533
   5  -9   6  10.540   8.109
  -5  -9  -6  3.9012  5.8320
  -5   9  -6  5.0274  6.2573
   5   9   6 -0.6158  8.4255
   7  -9   6  60.150  11.899
  -7  -9  -6  68.395   9.767
  -7   9  -6  60.513   9.605
   7   9   6  58.232  11.331
 -10 -10   6  33.973   9.825
 -10 -10   6  41.624  10.398
  10 -10  -6  26.041  10.736
  10 -10  -6  37.302  14.638
 -10  10   6  38.394   9.790
 -10  10   6  9.6280  8.9571
  10  10  -6  17.006   9.024
   8 -10  -6  64.502  12.427
  -8 -10   6  67.576   7.715
   8 -10  -6  76.385   9.673
   8 -10  -6  56.063  10.823
  -8 -10   6  81.042  10.620
  -8  10   6  58.304  10.493
  -8  10   6  78.677   9.707
   8  10  -6  56.035  10.915
   8  10  -6  63.895  10.431
   6 -10  -6  107.05   12.41
  -6 -10   6  141.34   13.28
   6 -10  -6  140.34   12.53
  -6 -10   6  159.28   13.18
   6  10  -6  145.67   15.68
   6  10  -6  135.98   15.03
  -6  10   6  148.05   13.73
  -6  10   6  121.02    9.11
  -4 -10   6  349.38   14.10
  -4 -10   6  381.91   17.67
   4 -10  -6  336.20   22.61
   4 -10  -6  367.89   21.49
  -4  10   6  378.04   38.87
   4  10  -6  314.27   19.68
  -4  10   6  369.29   20.95
   2 -10  -6  58.148   9.660
  -2 -10   6  73.411   9.155
  -2 -10   6  64.977   8.391
   2 -10  -6  65.774   9.559
  -2  10   6  64.965  10.079
   2  10  -6  71.068  11.828
   0 -10   6  112.06   10.78
   0 -10  -6  114.66   11.29
   0 -10   6  100.64   11.89
   0 -10  -6  112.62   12.73
   0  10  -6  125.82   11.78
   0  10   6  120.56   11.52
   2 -10   6  3.9152  7.4589
   2 -10   6  0.2777  5.3354
  -2 -10  -6  9.4315  6.2040
   2  10   6  6.0332  7.8167
  -2  10  -6  9.9671  8.8761
   4 -10   6  24.936   7.341
  -4 -10  -6  35.014  11.088
  -4  10  -6  30.363   9.842
   4  10   6  27.138   8.511
   6 -10   6  5.6440  8.5737
  -6  10  -6  -9.767  10.553
   6  10   6  10.829   7.909
   9 -11  -6  4.9670  9.2330
  -9 -11   6  -3.508   6.228
   9 -11  -6  -1.621   7.678
  -9 -11   6   3.343  10.389
   9  11  -6  17.684  15.161
   9  11  -6   9.615  11.522
  -9  11   6  -4.198   5.469
  -9  11   6  -1.995   6.847
  -7 -11   6  71.965  12.854
   7 -11  -6  71.047  13.913
   7 -11  -6  26.914  11.781
  -7 -11   6  63.086   8.348
  -7  11   6  47.541  10.474
  -7  11   6  36.281   8.871
   7  11  -6  34.653  10.511
   7  11  -6  63.322   9.930
   5 -11  -6  30.956   8.052
  -5 -11   6  36.243   9.097
   5 -11  -6  32.612   8.852
  -5 -11   6  50.126   8.301
   5  11  -6  56.784  11.454
  -5  11   6  44.251   8.781
   5  11  -6  18.520   7.689
   3 -11  -6  8.1358  9.3217
   3 -11  -6 -0.8948  7.0362
  -3 -11   6  6.7926  5.6481
  -3 -11   6  3.0413  6.3549
   3  11  -6   7.014  10.279
  -1 -11   6 -0.4798  5.6898
   1 -11  -6  5.5633  5.5186
  -1 -11   6  2.2103  4.9710
   1 -11  -6  16.309   8.905
   1  11  -6  6.4441  7.6348
  -1  11   6  9.7072  6.6174
   1 -11   6  45.060   9.140
   1 -11   6  43.684   8.323
  -1 -11  -6  38.574   9.677
  -1  11  -6  45.816   9.790
   1  11   6  41.895  10.932
  -3 -11  -6  52.961  13.270
   3 -11   6  80.005  11.039
   3 -11   6  89.218  11.771
  -3  11  -6  82.310  12.867
   3  11   6  103.24   13.14
   5 -11   6  20.279   9.470
  -5 -11  -6  40.834  12.993
   5  11   6  34.890  10.855
  -5  11  -6  15.321  10.126
  -8 -12   6  33.274  10.137
   8 -12  -6  8.6256  5.9335
   8 -12  -6  16.869   9.062
   8 -12  -6  12.102  12.927
   8  12  -6  38.421  16.163
   8  12  -6  33.276  10.424
   6 -12  -6  6.5936  8.1136
  -6 -12   6  4.4948  8.5283
   6 -12  -6  -5.709   8.225
  -6 -12   6  -6.746   4.994
   6  12  -6  -1.954   6.663
   6  12  -6  7.9244  9.7346
  -6  12   6  -3.179   8.100
   4 -12  -6   1.698  11.156
   4 -12  -6  2.0933  7.7314
  -4 -12   6  -2.751   7.230
  -4 -12   6  7.5551  6.0554
  -4  12   6  18.636   6.675
   4  12  -6   7.808  12.251
   4  12  -6  8.9589  5.8811
   2 -12  -6  11.211   7.590
  -2 -12   6  24.717   7.370
   2 -12  -6  5.8903  9.7460
  -2 -12   6  15.376   6.059
   2  12  -6  14.090   9.388
  -2  12   6  16.670   6.721
   0 -12   6  22.615   7.552
   0 -12   6  27.867  10.699
   0 -12  -6  20.376   9.788
   0  12   6  38.275   9.140
   0  12  -6  33.545  12.980
   2 -12   6  71.968  11.235
   2 -12   6  64.237  13.680
  -2 -12  -6  52.175  12.789
  -2  12  -6  72.417  14.352
   2  12   6  65.819  11.846
   4 -12   6  31.131   9.308
  -4 -12  -6  43.035  12.255
   4  12   6  36.537  10.765
  -4  12  -6  49.746  13.515
  -5 -13   6  11.104   9.006
   5 -13  -6  2.6836  8.7476
   5 -13  -6  -1.810   8.189
  -5 -13   6  3.0581  7.7902
  -5  13   6  11.190   7.388
   5  13  -6  14.957   8.100
   5  13  -6 -0.2504  8.7210
   3 -13  -6  -2.379   8.957
   3 -13  -6   5.204  10.924
  -3 -13   6 -0.2214  5.6180
  -3 -13   6  2.8205  5.9923
   3  13  -6   9.758  12.919
  -3  13   6  7.2088  7.9105
   1 -13  -6  13.718   7.781
  -1 -13   6  18.681  10.113
   1 -13  -6  21.273   8.154
  -1 -13   6  33.163   9.082
   1  13  -6  17.814  10.784
  -1  13   6  26.106   8.022
  -1 -13  -6  8.5901  9.5469
   1 -13   6  9.2801  8.7453
   1 -13   6  6.9201  6.9061
  -1  13  -6  19.678  10.685
   1  13   6  14.954  11.287
 -14   0   7  2.6895  6.6643
  14   0  -7  11.278   8.147
 -12   0   7  -1.968   4.902
 -12   0   7 -0.6399  4.7381
  12   0  -7  -1.750   8.461
  10   0  -7  0.8850  4.4050
  10   0  -7  2.2525  4.2612
 -10   0   7  2.9966  7.1557
 -10   0   7 -0.2362  3.5092
  -8   0   7  2.3300  3.3952
   8   0  -7  3.3423  4.8956
  -8   0   7  -3.103   2.717
   8   0  -7  3.6363  3.4485
   6   0  -7  -1.445   2.477
   6   0  -7  1.6219  2.9446
  -6   0   7  6.7504  3.7158
  -6   0   7  -2.139   2.143
   6   0  -7  -1.998   4.198
   4   0  -7  0.0000  5.7087
   4   0  -7  0.3312  3.5013
  -4   0   7 -0.5992  1.1478
  -4   0   7  3.6346  3.4258
   4   0  -7  1.5281  2.4725
  -2   0   7  0.1694  3.9812
   2   0  -7  3.4215  3.9547
   2   0  -7  -1.304   3.255
   2   0  -7 -0.6859  3.3591
  -2   0   7  4.9183  2.3293
   0   0   7 -0.5258  2.7925
   0   0  -7  -3.576   5.305
   0   0  -7  -2.362   2.831
   0   0   7  0.1843  2.1085
   0   0   7  -1.615   3.672
   2   0   7  -3.177   2.656
   2   0   7 -0.9407  2.7725
  -2   0  -7  -1.328   4.087
   2   0   7  0.2791  4.2950
  -4   0  -7 -0.4673  5.5347
   4   0   7  2.1299  3.7255
   4   0   7 -0.4162  3.4088
   4   0   7  2.6367  3.4792
   6   0   7 -0.5819  4.4797
   6   0   7  -7.627   3.300
   6   0   7  -3.477   3.806
   8   0   7  7.9189  7.1109
  10   0   7   5.249  12.935
  13  -1  -7  76.358  13.450
 -13  -1   7  91.793  10.404
 -13  -1   7  69.773  10.480
  13   1  -7  92.264  11.484
 -13   1   7  85.770  12.738
  11  -1  -7  21.422   8.021
  11  -1  -7  9.9293  5.4011
 -11  -1   7  5.9567  4.6078
 -11  -1   7  5.6261  5.5669
 -11   1   7  14.583   7.971
 -11   1   7  8.6062  4.4829
  11   1  -7  13.916   5.538
  -9  -1   7  23.732   6.384
   9  -1  -7  10.677   5.426
  -9  -1   7  23.116   4.902
   9  -1  -7  27.511   6.472
   9   1  -7  28.892   4.763
   9   1  -7  29.526   6.249
  -9   1   7  20.637   4.915
   9   1  -7  14.217   6.387
  -9   1   7  21.113   5.432
  -7  -1   7  573.96   19.42
   7  -1  -7  539.86   21.52
  -7  -1   7  519.70   22.78
   7  -1  -7  563.37   25.78
  -7   1   7  563.74   29.45
   7   1  -7  563.39   26.89
   7   1  -7  544.19   24.45
   7   1  -7  574.45   23.48
  -7   1   7  531.99   52.75
   5  -1  -7  44.458   5.578
  -5  -1   7  32.166   5.105
   5  -1  -7  42.922   5.152
   5   1  -7  47.349   4.610
  -5   1   7  34.013   6.094
   5   1  -7  43.731   5.747
   5   1  -7  39.856   7.334
  -3  -1   7  169.80    7.38
   3  -1  -7  167.71   11.38
   3  -1  -7  158.83   11.48
  -3  -1   7  167.31    9.63
   3  -1  -7  173.54    9.23
  -3   1   7  162.17    9.53
   3   1  -7  170.55   12.41
  -3   1   7  159.71    8.95
   3   1  -7  170.90   10.38
  -3   1   7  153.82    9.86
   3   1  -7  179.12    9.34
   1  -1  -7  286.86   13.31
   1  -1  -7  267.91   12.77
  -1  -1   7  265.67   13.83
  -1  -1   7  268.18   13.07
   1   1  -7  313.20   11.47
  -1   1   7  233.39   10.87
  -1   1   7  247.28   16.20
   1   1  -7  259.16   15.73
  -1   1   7  264.40   11.76
  -1   1   7  247.00   15.54
  -1  -1  -7  66.372   6.930
   1  -1   7  53.544   7.055
   1  -1   7  66.992   5.999
   1  -1   7  73.367   8.038
  -1  -1  -7  72.127   7.645
   1   1   7  59.088   7.042
   1   1   7  68.100   7.186
   1   1   7  58.130   6.538
  -1   1  -7  76.225   7.462
  -1   1  -7  91.060   8.035
   3  -1   7  605.81   23.63
   3  -1   7  641.93   25.63
   3  -1   7  640.31   27.03
   3   1   7  614.75   19.70
   3   1   7  607.56   23.46
   3   1   7  621.17   30.27
  -3   1  -7  644.83   31.48
   5  -1   7  153.58    8.46
   5  -1   7  169.21   13.63
   5  -1   7  147.12   12.64
   5   1   7  149.44   10.23
   5   1   7  151.13   10.54
  -5   1  -7  175.89   13.54
   5   1   7  151.84   12.79
   7  -1   7  66.773  10.604
   7   1   7  70.931   8.919
   7   1   7  81.962   9.499
   7   1   7  68.171  11.890
   9  -1   7  16.071   8.866
   9   1   7  10.894   7.127
 -14  -2   7  32.532   9.832
 -14  -2   7  18.985   8.783
  14  -2  -7  34.089  11.262
  14   2  -7  50.074  10.997
 -14   2   7  26.218   8.160
  12  -2  -7  44.482   8.900
 -12  -2   7  40.433   8.045
 -12  -2   7  25.727   7.645
  12  -2  -7  34.033   7.976
 -12   2   7  34.907   8.390
  12   2  -7  23.985   7.957
  10  -2  -7  14.562   7.655
 -10  -2   7  15.309   6.468
 -10  -2   7  20.657   5.722
  10  -2  -7  26.331   9.607
  10   2  -7  10.594   6.271
  10   2  -7  17.952   5.153
  10   2  -7  25.667   8.192
 -10   2   7  13.526   5.528
   8  -2  -7  48.420   7.231
  -8  -2   7  40.244   7.936
   8  -2  -7  33.251   6.205
  -8  -2   7  24.973   5.093
   8   2  -7  42.920   5.425
  -8   2   7  40.409   6.727
   8   2  -7  26.340   7.009
  -8   2   7  37.514   5.283
   8   2  -7  48.976   5.698
   6  -2  -7  135.22    8.15
  -6  -2   7  134.64    9.44
  -6  -2   7  115.73    7.51
   6  -2  -7  137.94   10.44
   6   2  -7  141.20    8.98
  -6   2   7  131.99    8.00
  -6   2   7  117.46    8.65
   6   2  -7  147.00    7.58
   6   2  -7  129.63   11.24
   4  -2  -7  111.40    9.10
  -4  -2   7  113.84    5.40
   4  -2  -7  135.99    8.37
  -4  -2   7  103.63    7.35
  -4   2   7  110.35    9.49
   4   2  -7  116.56    7.44
  -4   2   7  103.33    5.59
   4   2  -7  115.63    8.35
   4   2  -7  119.94    6.45
   2  -2  -7  242.63   11.91
  -2  -2   7  270.37   15.39
  -2  -2   7  248.42   11.35
   2  -2  -7  242.96   11.27
  -2  -2   7  242.54   20.05
  -2   2   7  242.34   13.18
   2   2  -7  251.10   14.52
  -2   2   7  231.31   12.92
   2   2  -7  272.69   13.02
  -2   2   7  225.75   16.07
   0  -2  -7  15.219   3.540
   0  -2   7  5.5335  4.9662
   0  -2   7  17.833   3.228
   0  -2   7  12.044   4.225
   0  -2   7  6.0721  3.7463
   0   2  -7  17.426   4.666
   0   2   7  14.598   3.771
   0   2   7  7.9712  3.6321
   0   2   7  12.346   3.416
   0   2  -7  19.537   3.890
   2  -2   7  226.58   13.17
  -2  -2  -7  212.87   11.15
   2  -2   7  210.27   10.55
   2  -2   7  211.23    9.90
   2   2   7  217.25   15.89
   2   2   7  234.84   11.94
  -2   2  -7  240.55   14.71
   2   2   7  222.36   12.07
   4  -2   7  -1.194   5.089
   4  -2   7 -0.8745  2.9747
   4  -2   7  6.0658  4.6781
   4   2   7  6.8082  3.3600
   4   2   7  1.9920  4.2434
   4   2   7  5.1941  4.0925
  -4   2  -7 -0.7351  3.3326
   6  -2   7  146.25   10.47
  -6   2  -7  156.41   14.03
   6   2   7  118.43   10.83
   6   2   7  130.34   11.13
   6   2   7  122.88   12.50
   8  -2   7  66.723  11.363
   8   2   7  75.311  10.979
  13  -3  -7  46.196  10.207
 -13  -3   7  31.955   9.297
  13  -3  -7  44.732  12.826
 -13  -3   7  44.864   8.330
  13   3  -7  34.396   8.967
 -13   3   7  44.194  10.577
 -11  -3   7  28.184   6.926
 -11  -3   7  31.736   7.050
  11  -3  -7  41.063   8.931
  11  -3  -7  43.867   8.254
 -11   3   7  45.896   9.726
  11   3  -7  18.064   8.943
  11   3  -7  49.710   8.371
   9  -3  -7  320.53   20.32
   9  -3  -7  291.45   20.02
  -9  -3   7  323.13   25.02
  -9  -3   7  320.71   17.80
   9   3  -7  326.90   19.16
   9   3  -7  314.34   18.44
  -9   3   7  324.36   20.06
   9   3  -7  342.34   15.87
   7  -3  -7  578.24   24.84
  -7  -3   7  584.89   27.80
   7  -3  -7  529.37   28.94
  -7  -3   7  567.56   28.02
  -7   3   7  580.07   21.32
   7   3  -7  553.82   28.58
   7   3  -7  565.04   24.14
   7   3  -7  554.97   27.06
   5  -3  -7  864.52   33.37
   5  -3  -7  814.92   37.27
  -5  -3   7  839.78   26.94
  -5   3   7  853.09   42.55
   5   3  -7  884.95   47.97
   5   3  -7  882.94   32.53
  -5   3   7  843.33   64.48
   5   3  -7  844.66   42.26
  -3  -3   7  83.878   7.385
   3  -3  -7  86.183   8.232
  -3  -3   7  79.207   7.884
   3  -3  -7  101.19    7.83
   3   3  -7  64.744   8.565
  -3   3   7  57.391   6.685
   3   3  -7  86.786   5.416
  -3   3   7  79.230   7.729
   1  -3  -7  232.30   11.07
   1  -3  -7  228.54   13.66
  -1  -3   7  230.47   14.63
  -1  -3   7  211.83   10.29
  -1   3   7  226.54   12.82
   1   3  -7  231.01   15.65
  -1   3   7  224.81   10.97
   1   3  -7  245.68   14.13
   1  -3   7  80.190   7.174
   1  -3   7  66.202   7.160
  -1  -3  -7  85.471   8.360
   1   3   7  74.714   6.471
   1   3   7  94.988   7.804
   1   3   7  81.647   7.137
  -1   3  -7  84.679   8.058
   3  -3   7  141.37    9.21
   3  -3   7  152.59   12.16
  -3  -3  -7  155.43   11.85
   3  -3   7  172.68   10.42
   3   3   7  137.05   10.32
   3   3   7  143.56    9.74
   3   3   7  157.78   10.22
  -3   3  -7  163.03   11.88
   5  -3   7  104.46   10.88
   5   3   7  101.33    9.76
  -5   3  -7  134.45   12.77
   5   3   7  100.30    8.56
   5   3   7  95.536  10.094
   7  -3   7  51.834   9.163
   7   3   7  48.089   7.704
  -7   3  -7  70.410  10.297
   7   3   7  62.347  11.953
   9  -3   7  89.233  14.170
   9   3   7  97.294  13.548
  12  -4  -7  28.523   8.939
  12  -4  -7  36.804  10.175
 -12  -4   7  31.031  10.718
 -12  -4   7  17.619   8.815
 -12   4   7  20.099  10.452
  12   4  -7  18.064   8.173
  12   4  -7  29.974   7.419
 -10  -4   7  49.681   7.914
  10  -4  -7  35.098   8.885
 -10  -4   7  39.365   8.078
  10  -4  -7  46.561   9.603
  10   4  -7  45.262   6.954
 -10   4   7  52.481   9.705
  10   4  -7  30.460  12.195
  -8  -4   7  167.10   13.22
   8  -4  -7  165.28   10.84
   8  -4  -7  143.60   12.75
  -8  -4   7  163.45   10.93
   8   4  -7  158.87   10.06
   8   4  -7  125.65   10.99
  -8   4   7  140.10   10.44
   8   4  -7  180.97   13.34
  -6  -4   7  31.491   6.972
   6  -4  -7  23.873   5.511
   6  -4  -7  19.084   7.417
   6   4  -7  32.016   3.801
   6   4  -7  33.473   4.034
  -6   4   7  22.692   4.412
   6   4  -7  30.985   8.846
  -4  -4   7  8.0866  2.3681
   4  -4  -7  13.010   4.505
  -4  -4   7  10.482   4.761
   4  -4  -7  13.547   4.740
  -4   4   7  8.1276  2.0379
  -4   4   7  7.7913  3.7639
   4   4  -7  17.724   3.262
   4   4  -7  7.6097  4.7355
   4   4  -7  13.252   2.345
   2  -4  -7  28.062   5.753
  -2  -4   7  27.916   3.946
  -2  -4   7  29.129   5.351
   2  -4  -7  37.813   5.917
   2   4  -7  26.731   7.049
  -2   4   7  27.810   5.831
  -2   4   7  25.820   4.022
   0  -4   7  22.709   4.815
   0  -4  -7  30.673   4.747
   0  -4   7  30.238   5.160
   0   4  -7  28.507   6.684
   0   4   7  31.821   6.343
   0   4   7  27.410   3.992
  -2  -4  -7  40.299   6.741
   2  -4   7  23.206   3.591
   2  -4   7  25.702   6.357
   2  -4   7  23.484   5.661
   2   4   7  24.005   5.203
   2   4   7  19.181   4.944
  -2   4  -7  28.489   6.171
   2   4   7  15.645   4.554
  -4  -4  -7  53.755   8.488
   4  -4   7  48.900   7.548
   4  -4   7  43.449   7.080
   4   4   7  38.055   8.290
   4   4   7  38.113   5.936
   4   4   7  47.786   8.670
  -4   4  -7  61.189   8.539
   6  -4   7  6.1011  6.1895
   6   4   7  15.074   8.182
   6   4   7  14.631   5.819
  -6   4  -7  10.908   4.280
   8  -4   7  98.936  15.439
   8   4   7  128.22   14.89
   8   4   7  132.06   11.55
  13  -5  -7  37.010  12.190
  13  -5  -7  41.184  11.282
 -13  -5   7  40.012  10.518
 -13  -5   7  36.419   9.253
 -13   5   7  27.099   7.874
 -11  -5   7  49.039  10.502
  11  -5  -7  45.650   9.566
  11  -5  -7  35.665   8.273
 -11  -5   7  28.063   6.903
  11   5  -7  28.887   8.779
 -11   5   7  47.569  10.140
  -9  -5   7  85.537   9.304
  -9  -5   7  77.906   9.611
   9  -5  -7  66.339  11.581
   9  -5  -7  74.382  12.030
  -9   5   7  58.284   8.649
   9   5  -7  53.531   9.802
  -7  -5   7  175.31   11.81
   7  -5  -7  177.57   13.26
  -7  -5   7  183.74   12.45
   7  -5  -7  190.92   13.89
   7   5  -7  164.55   12.13
  -7   5   7  162.49   11.70
  -5  -5   7  205.54   10.80
   5  -5  -7  205.84   14.65
   5  -5  -7  207.33   14.43
   5   5  -7  191.23   12.28
  -5   5   7  180.11   11.54
  -5   5   7  187.09   11.66
   5   5  -7  217.33   10.50
   5   5  -7  217.86   12.61
   3  -5  -7  53.130   7.770
  -3  -5   7  34.559   6.889
   3  -5  -7  47.541   6.357
  -3  -5   7  38.633   4.596
   3   5  -7  50.352   7.885
  -3   5   7  49.711   6.007
  -3   5   7  51.558   6.491
   1  -5  -7  28.471   7.559
   1  -5  -7  30.405   7.342
  -1  -5   7  23.760   5.206
  -1  -5   7  26.800   4.986
  -1   5   7  33.692   6.724
   1   5  -7  32.118   7.258
  -1   5   7  22.897   4.230
  -1  -5  -7  78.268   9.395
   1  -5   7  65.665   8.494
   1  -5   7  69.849   7.711
   1   5   7  75.847   7.845
  -1   5  -7  71.103   9.396
   1   5   7  60.172   7.067
   3  -5   7  2.9194  4.7745
  -3  -5  -7  11.425   6.647
   3  -5   7  10.210   5.169
   3   5   7  3.3452  3.6442
  -3   5  -7  7.2965  6.7460
   3   5   7  0.1299  5.8291
   5  -5   7  9.7022  7.5542
   5   5   7  14.786   7.152
  -5   5  -7  24.172   8.202
   5   5   7  9.9540  5.2574
   7  -5   7  -12.18    5.24
  -7   5  -7  3.5659  7.9644
   7   5   7  2.1615  6.7264
   7   5   7  0.4467  5.5096
   9  -5   7  4.9489  8.3335
   9   5   7  0.0652  7.9351
 -12  -6   7  28.193   8.832
  12  -6  -7  24.227   8.586
 -12  -6   7  35.243   8.658
  12  -6  -7  39.099  10.279
  12   6  -7  28.464   9.428
 -12   6   7  49.989  11.091
 -10  -6   7  27.963   8.183
  10  -6  -7  25.252   9.562
 -10  -6   7  27.329   8.469
  10  -6  -7  15.578   8.082
 -10   6   7  26.393   7.320
  10   6  -7  20.269   9.014
  -8  -6   7  66.392   6.824
   8  -6  -7  43.160   8.023
  -8  -6   7  64.966  11.087
   8  -6  -7  54.118   7.436
   8   6  -7  56.899   9.984
  -8   6   7  69.948  10.077
   6  -6  -7  44.937   9.005
  -6  -6   7  53.609   6.504
   6  -6  -7  54.631   8.341
  -6   6   7  44.896   6.388
  -6   6   7  49.869   5.774
   6   6  -7  53.996   9.439
  -4  -6   7  60.752   5.789
   4  -6  -7  67.355   7.870
   4  -6  -7  64.399   9.435
  -4  -6   7  66.803   6.683
  -4   6   7  72.247   8.386
  -4   6   7  52.295   7.279
   4   6  -7  53.609   8.817
   2  -6  -7  109.54    9.99
   2  -6  -7  150.82   10.76
  -2  -6   7  114.59    8.32
  -2  -6   7  109.45    9.04
  -2   6   7  123.23   11.11
  -2   6   7  126.38    9.89
   2   6  -7  122.42    9.74
   0  -6  -7  212.39   13.12
   0  -6   7  221.15   13.32
   0  -6   7  207.34   12.68
   0   6   7  164.36   13.96
   0   6  -7  200.41   15.61
   0   6   7  195.11   11.05
   2  -6   7  66.638   8.591
   2  -6   7  77.270  10.336
  -2  -6  -7  62.982   9.609
  -2   6  -7  80.297   9.227
   2   6   7  66.810   8.370
   4  -6   7  10.112   7.731
  -4  -6  -7  7.1966  6.2229
  -4   6  -7  7.9430  5.4208
   4   6   7  8.2301  5.7222
   6  -6   7 -0.5791  9.2684
  -6   6  -7 -0.4237  5.8444
   6   6   7  0.5228  5.6340
   6   6   7  -8.422   6.563
   8  -6   7  1.9894  7.6253
  -8  -6  -7   9.912  10.234
   8   6   7  -3.469   6.346
   8   6   7  -4.321   7.122
  11  -7  -7  25.515  10.312
  11  -7  -7  37.075   9.916
 -11  -7   7  16.972   9.562
 -11   7   7  15.592   6.880
  11   7  -7  26.684   9.651
  -9  -7   7  29.424   6.325
   9  -7  -7  35.427  10.521
  -9  -7   7  40.347   7.512
   9  -7  -7  37.304  10.795
  -9   7   7  30.905   7.642
  -9   7   7  42.181   9.341
   9   7  -7  27.836   8.399
   7  -7  -7  106.36   10.24
  -7  -7   7  93.429   9.882
   7  -7  -7  94.931  11.979
  -7  -7   7  129.53   10.58
   7   7  -7  121.47   14.34
  -7   7   7  91.435  10.943
  -7   7   7  117.85   12.03
  -5  -7   7  191.53   12.80
   5  -7  -7  174.39   11.88
   5  -7  -7  182.69   15.70
   5   7  -7  161.57   15.43
  -5   7   7  179.61   14.77
  -5   7   7  173.94   12.91
   3  -7  -7  0.5522  4.5556
  -3  -7   7  0.2912  6.2269
   3  -7  -7  8.2550  4.8500
  -3  -7   7  -3.277   3.353
   3   7  -7  2.3243  6.9212
  -3   7   7  0.4639  4.5553
  -3   7   7  2.3047  4.3572
  -1  -7   7  36.447   7.189
   1  -7  -7  38.194   9.046
   1  -7  -7  27.219   8.780
  -1  -7   7  25.753   5.768
  -1   7   7  30.581   7.730
  -1   7   7  29.189   4.566
   1   7  -7  45.930   9.329
   1  -7   7  221.46   14.11
  -1  -7  -7  222.39   16.33
   1  -7   7  230.32   15.25
  -1   7  -7  231.66   14.28
   1   7   7  233.98   14.02
   3  -7   7  6.2833  6.3027
   3  -7   7  3.1599  6.2628
  -3  -7  -7  4.1181  5.5009
  -3   7  -7  6.8242  6.6068
   3   7   7  10.879   5.740
   5  -7   7  133.00   11.58
   5   7   7  123.90   14.01
  -5   7  -7  118.80   13.74
  -7  -7  -7  6.5551  7.8640
   7  -7   7  8.8633  8.7125
  -7   7  -7  23.225  11.339
   7   7   7  9.6250  7.3849
   7   7   7  4.7489  7.8521
  10  -8  -7  47.768  11.321
 -10  -8   7  44.310   9.435
 -10  -8   7  35.560   9.274
  10  -8  -7  60.345  13.446
  10   8  -7  30.496  10.204
 -10   8   7  27.937   8.758
  -8  -8   7  8.5615  5.8034
  -8  -8   7  0.0211  5.4719
   8  -8  -7  3.2777  5.9052
   8  -8  -7  -1.640   6.066
  -8   8   7  15.291   7.692
   8   8  -7  3.0957  6.7610
  -8   8   7  1.7194  5.4445
   6  -8  -7  17.602   6.793
  -6  -8   7  7.0433  5.6732
   6  -8  -7  23.862   7.764
  -6  -8   7  7.5911  5.9294
   6   8  -7  25.028   7.472
  -6   8   7  15.478   5.260
  -6   8   7  18.687   7.474
   4  -8  -7  132.56   11.79
   4  -8  -7  115.66   10.69
  -4  -8   7  130.20   12.56
  -4   8   7  123.36   11.47
   4   8  -7  131.34   15.96
  -4   8   7  135.12   10.50
  -2  -8   7  34.474   6.827
  -2  -8   7  28.871   6.384
   2  -8  -7  33.202  10.210
   2  -8  -7  41.907   9.962
  -2   8   7  31.249   6.869
  -2   8   7  25.333   7.067
   2   8  -7  39.608   8.658
   0  -8   7  131.06   11.91
   0  -8   7  144.31   12.45
   0  -8  -7  126.47   12.14
   0   8   7  139.19   12.67
   0   8  -7  132.25   14.74
   2  -8   7  68.839   8.607
   2  -8   7  85.843   9.836
  -2  -8  -7  84.135  10.773
   2   8   7  94.863  11.509
  -2   8  -7  84.263  12.750
  -4  -8  -7  23.852   8.795
   4  -8   7  14.484   9.450
   4   8   7  16.725   6.297
  -4   8  -7  29.132   7.666
   6  -8   7  4.6673  7.3152
  -6   8  -7  10.916   8.713
   6   8   7  -7.939   6.367
   9  -9  -7  32.381  10.814
  -9  -9   7  20.297   7.758
  -9  -9   7  34.196   7.752
   9  -9  -7  27.377  13.204
  -9   9   7  31.599   7.805
  -9   9   7  32.925   9.567
   9   9  -7  20.797  13.379
   7  -9  -7  16.862   7.471
  -7  -9   7  7.3786  5.6555
  -7  -9   7  18.279   7.024
   7  -9  -7  1.5028  8.8517
   7   9  -7  16.600   8.836
  -7   9   7  8.9547  7.6896
  -7   9   7 -0.0430  6.9156
  -5  -9   7  117.23   10.89
   5  -9  -7  94.471   9.550
   5  -9  -7  83.874  12.377
   5   9  -7  84.577  10.275
  -5   9   7  91.246   9.343
  -5   9   7  95.761   9.925
  -3  -9   7  37.815   7.311
   3  -9  -7  47.583   7.961
   3  -9  -7  27.357   7.788
  -3  -9   7  24.464   4.691
  -3   9   7  32.991   7.698
   3   9  -7  30.411   8.749
  -1  -9   7  61.711   8.723
  -1  -9   7  50.659   8.458
   1  -9  -7  67.967   9.724
   1  -9  -7  58.954   9.434
  -1   9   7  72.120  10.385
   1   9  -7  59.062  10.829
  -1  -9  -7  32.925  11.396
   1  -9   7  46.381  10.025
   1  -9   7  48.394   8.360
  -1   9  -7  49.343  10.226
   1   9   7  44.129   9.409
   3  -9   7  78.858  10.230
   3  -9   7  60.901  10.240
  -3  -9  -7  58.582  11.499
  -3   9  -7  81.626  13.804
   3   9   7  74.713  10.922
  -5  -9  -7  108.08   16.69
   5  -9   7  60.984  10.074
  -5   9  -7  114.60   15.35
   5   9   7  87.717  13.056
  -8 -10   7  56.356  11.040
   8 -10  -7  33.049   9.130
  -8 -10   7  42.452  11.889
   8 -10  -7  43.470  11.101
  -8  10   7  36.209   8.289
   8  10  -7  26.086   9.825
  -8  10   7  24.910   9.481
   6 -10  -7  4.1083  8.2403
  -6 -10   7  13.766   6.083
   6 -10  -7  13.469   7.845
  -6 -10   7  12.424   7.512
  -6  10   7  4.0876  5.8320
   6  10  -7  12.805   8.003
  -4 -10   7  42.413   7.378
   4 -10  -7  34.445   8.867
   4 -10  -7  40.939  12.129
  -4  10   7  27.874   7.829
   4  10  -7  24.631  11.541
  -2 -10   7  64.038   9.409
  -2 -10   7  81.869   9.995
   2 -10  -7  74.037  13.728
   2 -10  -7  67.073  13.269
  -2  10   7  94.064   9.575
   2  10  -7  85.831  11.294
   0 -10   7  71.502   9.164
   0 -10  -7  38.976   8.417
   0 -10   7  48.625   8.776
   0  10   7  46.600   9.674
   0  10  -7  60.526  10.835
   2 -10   7  26.118   7.861
  -2 -10  -7  21.704   9.590
   2 -10   7  26.094   7.565
   2  10   7  32.427   9.829
  -2  10  -7  29.260  11.017
   4 -10   7  -1.907   6.704
  -4 -10  -7  -1.668   7.651
   4 -10   7 -0.4297  5.9112
   4  10   7  -5.484   7.299
  -4  10  -7  -3.393   7.030
   7 -11  -7  6.5294  8.3350
  -7 -11   7  14.455   7.485
   7 -11  -7  -4.600  12.524
  -7 -11   7   9.103  11.388
  -7  11   7  18.005   9.628
   7  11  -7  -8.442   7.560
  -5 -11   7  -3.971   9.212
   5 -11  -7 -0.3234  7.3799
   5 -11  -7  -2.597  12.543
   5  11  -7  -5.293  13.638
  -5  11   7  0.1949  5.3798
   3 -11  -7  23.285  10.804
  -3 -11   7  36.061   9.123
   3 -11  -7  30.673   9.035
  -3  11   7  33.662   9.153
   3  11  -7  31.070  10.329
  -1 -11   7  49.608   9.585
  -1 -11   7  17.678   6.923
   1 -11  -7  21.486   8.062
   1 -11  -7  29.282   8.188
  -1  11   7  26.210   7.239
   1  11  -7  27.964  11.711
  -1 -11  -7  0.3175  6.5666
   1 -11   7  7.1265  7.2780
   1 -11   7  2.7234  7.2919
  -1  11  -7 -0.0434  7.8483
   1  11   7  10.264   6.491
  -3 -11  -7  84.779  14.710
   3 -11   7  95.605  13.354
   3 -11   7  85.073  12.084
   3  11   7  87.592  15.093
  -3  11  -7  79.229  12.153
   4 -12  -7  -5.404   8.635
  -4 -12   7   2.836  10.013
   4 -12  -7  3.6883  7.8165
   4  12  -7  3.4105  9.4163
  -4  12   7  19.415  10.953
  -2 -12   7  11.679  10.707
   2 -12  -7 -0.0458  9.4196
   2 -12  -7  1.7190  8.2486
   2  12  -7  0.4413  9.9615
  -2  12   7  0.7640  6.6984
   0 -12   7   7.689  10.850
   0 -12  -7  4.5043  8.7885
   0 -12   7  6.9451  8.5414
   0  12  -7  -15.12   12.35
   0  12   7  -1.147   7.667
  12   0  -8  10.501   5.733
  12   0  -8  6.9889  9.5868
 -12   0   8  5.1464  6.1053
  10   0  -8  36.989   8.023
  10   0  -8  30.647   7.450
 -10   0   8  20.492   6.316
 -10   0   8  28.874   8.563
   8   0  -8  94.135   9.369
  -8   0   8  89.692  10.818
  -8   0   8  73.113   7.138
   8   0  -8  85.300   9.891
  -6   0   8  192.01   14.27
   6   0  -8  191.05   16.55
   6   0  -8  225.38   13.20
  -6   0   8  215.90   12.56
   6   0  -8  235.40   14.90
   4   0  -8  429.85   15.10
   4   0  -8  380.99   21.26
   4   0  -8  413.24   20.45
  -4   0   8  440.27   19.45
  -2   0   8  591.57   24.84
   2   0  -8  560.51   28.60
  -2   0   8  576.06   41.43
   2   0  -8  621.65   16.02
   0   0  -8  538.07   38.60
   0   0   8  502.94   24.26
   0   0   8  507.86   25.34
   0   0   8  510.15   26.97
   0   0  -8  540.61   30.18
   2   0   8  4.9386  4.2831
   2   0   8  0.1140  3.6248
  -2   0  -8 -0.6636  4.4984
   2   0   8  0.5388  3.4693
   4   0   8  32.402   5.433
   4   0   8  43.035   7.834
  -4   0  -8  53.190   8.221
   4   0   8  31.465   8.599
   6   0   8  6.9547  8.2118
   6   0   8  5.9063  5.3900
   8   0   8  22.050  12.805
   8   0   8  19.020  10.571
  13  -1  -8  2.4068  7.4524
 -13  -1   8  -5.009   6.788
  13  -1  -8 -0.8916  6.7582
 -13   1   8  3.2855  7.2262
  13   1  -8  -1.797   6.775
  13   1  -8  -1.131   7.730
  11  -1  -8  12.892   6.048
 -11  -1   8  7.7844  5.9149
 -11  -1   8  4.6916  6.8193
  11  -1  -8  6.0844  6.2265
  11   1  -8  9.2072  5.3347
  11   1  -8  6.9719  5.7865
 -11   1   8  4.8787  8.3204
   9  -1  -8  35.221   5.963
  -9  -1   8  30.612   7.173
   9  -1  -8  28.823   6.388
  -9  -1   8  24.359   5.208
  -9   1   8  20.590   6.530
   9   1  -8  19.603   6.294
   9   1  -8  18.391   8.125
   9   1  -8  15.627   6.376
   7  -1  -8  120.62    8.72
   7  -1  -8  129.27   10.45
  -7  -1   8  86.971  10.636
  -7  -1   8  92.409   9.811
  -7   1   8  104.15    9.54
   7   1  -8  109.59    9.12
  -7   1   8  96.880   8.827
   7   1  -8  93.165  13.112
   7   1  -8  106.52    8.90
   5  -1  -8  14.083   4.455
   5  -1  -8  14.218   4.895
  -5  -1   8  12.862   5.157
   5   1  -8  13.639   3.765
   5   1  -8  15.472   4.150
   5   1  -8  9.5182  6.2641
  -5   1   8  17.126   5.174
   3  -1  -8  196.00   10.82
  -3  -1   8  189.42   11.27
   3  -1  -8  180.26   13.62
   3   1  -8  196.57   10.76
  -3   1   8  170.66   12.79
   3   1  -8  176.94   12.96
   3   1  -8  182.60    9.72
  -1  -1   8  12.262   3.639
  -1  -1   8  11.865   5.310
   1  -1  -8  18.145   4.662
   1  -1  -8  3.3215  5.3628
  -1   1   8  10.591   5.016
  -1   1   8  8.8723  4.0242
  -1   1   8  12.462   3.108
   1   1  -8  23.517   7.807
   1  -1   8  115.01   10.18
   1  -1   8  113.69    9.12
  -1  -1  -8  137.75   10.98
   1  -1   8  124.74    9.66
  -1   1  -8  123.88   11.68
   1   1   8  119.07    8.54
   1   1   8  101.38    8.72
   1   1   8  119.22    8.44
   3  -1   8  34.622   7.173
   3  -1   8  15.894   6.138
   3  -1   8  30.561   5.401
   3   1   8  28.050   6.560
   3   1   8  33.757   5.848
  -3   1  -8  47.940   9.270
   3   1   8  30.075   6.432
   5  -1   8  76.876  10.093
   5  -1   8  85.409  11.526
  -5   1  -8  96.418  12.073
   5   1   8  76.626  10.663
   5   1   8  72.779   8.589
   5   1   8  87.158   9.577
   7  -1   8  10.862   8.172
   7  -1   8  6.4554  6.5211
   7   1   8  5.5484  7.0350
  12  -2  -8  94.489  13.698
 -12  -2   8  81.761  11.176
 -12  -2   8  72.751  11.474
  12  -2  -8  81.494  12.859
  12   2  -8  74.368  11.078
  12   2  -8  94.956  12.461
 -12   2   8  78.673  12.456
 -10  -2   8  87.875  13.659
  10  -2  -8  97.919  11.097
 -10  -2   8  78.300   8.531
  10  -2  -8  104.56   12.45
  10   2  -8  75.393  12.356
  10   2  -8  103.14   11.41
 -10   2   8  97.892  13.440
  10   2  -8  101.94   11.27
  -8  -2   8  16.845   6.967
  -8  -2   8  9.0244  4.6297
   8  -2  -8  24.185   7.223
   8  -2  -8  19.478   7.532
  -8   2   8  9.1764  6.3818
   8   2  -8  12.934   4.388
   8   2  -8  15.478   6.546
   8   2  -8  20.702   5.549
  -6  -2   8  29.240   6.896
   6  -2  -8  37.851   6.398
   6  -2  -8  36.826   7.171
   6   2  -8  49.154   6.111
  -6   2   8  26.327   7.401
   6   2  -8  21.669   6.439
   4  -2  -8  119.12   10.07
  -4  -2   8  110.03   11.02
   4  -2  -8  122.06   10.10
   4   2  -8  105.17   11.39
   4   2  -8  127.62    8.05
   4   2  -8  123.49    8.85
  -4   2   8  100.07    8.65
  -2  -2   8  106.01   10.50
  -2  -2   8  92.097   9.507
   2  -2  -8  108.30   11.38
   2  -2  -8  95.470   9.267
  -2   2   8  102.77    8.45
   2   2  -8  104.61   11.69
  -2   2   8  85.978   9.940
  -2   2   8  80.719   8.213
   2   2  -8  113.63    7.99
   0  -2  -8  166.46   11.59
   0  -2   8  152.05   12.20
   0  -2   8  161.57   11.56
   0   2   8  144.87   11.35
   0   2   8  140.96   12.02
   0   2  -8  173.35   13.94
   0   2   8  148.47    9.29
   2  -2   8  8.6111  5.5314
   2  -2   8  8.3504  5.9787
  -2  -2  -8  10.247   6.297
   2  -2   8  11.576   4.612
   2   2   8  7.9752  4.5645
   2   2   8  3.5258  6.3814
   2   2   8  17.020   5.869
  -2   2  -8  11.477   6.857
   4  -2   8  9.3803  5.4546
   4  -2   8  1.0453  5.8316
  -4   2  -8  -4.083   7.110
   4   2   8  2.3515  3.7862
   4   2   8  0.6951  4.8513
   4   2   8  8.0532  4.9273
   6  -2   8  20.171   7.159
   6  -2   8  33.000   8.629
   6   2   8  25.979   8.034
  -6   2  -8  33.050   9.012
   6   2   8  8.3293  7.7031
   8  -2   8  11.401  11.988
   8  -2   8  -3.627  10.137
   8   2   8  1.9023  9.3385
  13  -3  -8  12.728  12.024
 -13  -3   8  20.604   9.114
 -13   3   8  18.532   9.763
 -11  -3   8  4.6152  6.3624
  11  -3  -8  40.096  11.115
 -11  -3   8  18.108   6.817
  11  -3  -8  29.296   7.904
 -11   3   8  20.141   6.909
  11   3  -8  12.042   9.914
   9  -3  -8  76.911   9.326
  -9  -3   8  78.755   8.161
  -9  -3   8  64.808   8.710
   9  -3  -8  71.621   9.777
   9   3  -8  82.930   8.203
   9   3  -8  92.019   9.312
  -9   3   8  82.565   7.839
   9   3  -8  79.205  10.971
   7  -3  -8  0.7177  4.8403
  -7  -3   8  5.1381  5.0438
   7  -3  -8 -0.0221  4.3077
  -7  -3   8  -1.700   4.129
   7   3  -8  2.8784  2.6648
   7   3  -8 -0.1464  6.0980
   7   3  -8  3.1118  2.8639
  -7   3   8  4.6970  6.9737
   5  -3  -8  18.922   6.685
  -5  -3   8  23.436   6.490
   5  -3  -8  34.743   6.974
   5   3  -8  29.851   5.206
   5   3  -8  15.322   8.300
   5   3  -8  32.412   4.775
  -5   3   8  17.736   5.073
   3  -3  -8  162.60   14.71
  -3  -3   8  148.42   12.45
   3  -3  -8  137.75   10.45
  -3   3   8  144.69   10.10
   3   3  -8  173.39   11.50
  -3   3   8  149.38    9.89
   3   3  -8  165.77   13.42
  -3   3   8  145.41   10.16
  -1  -3   8  -1.588   3.916
   1  -3  -8  6.9453  6.1549
  -1  -3   8 -0.9554  2.6637
   1   3  -8  6.9537  5.9980
  -1   3   8  3.0309  4.4064
  -1   3   8  1.1705  2.8155
  -1   3   8  -1.040   3.661
   1  -3   8  40.127   7.165
   1  -3   8  45.507   5.978
   1  -3   8  45.804   6.748
  -1  -3  -8  50.312   7.388
   1   3   8  44.466   6.369
   1   3   8  33.143   8.164
   1   3   8  43.693   7.338
   3  -3   8  -2.041   3.824
  -3  -3  -8  13.978   6.569
   3  -3   8  -1.395   3.402
   3  -3   8  3.8601  4.6971
   3   3   8  3.1286  5.2383
   3   3   8  1.5196  4.3330
   3   3   8  1.5931  2.8667
  -3   3  -8  12.300   7.566
   5  -3   8  124.68   13.34
   5  -3   8  121.15   12.92
  -5   3  -8  136.35   12.69
   5   3   8  107.99   12.65
   5   3   8  90.922  11.720
   7  -3   8  54.267   9.312
   7  -3   8  57.507  13.426
   7   3   8  80.183  11.311
   7   3   8  70.133  10.806
 -12  -4   8  237.16   18.90
  12  -4  -8  225.75   24.47
  12  -4  -8  236.16   24.21
 -12  -4   8  236.16   20.97
  12   4  -8  202.76   21.27
 -12   4   8  248.95   23.33
  10  -4  -8  88.679  12.349
 -10  -4   8  103.90   13.03
 -10  -4   8  111.72   11.31
  10  -4  -8  120.98   14.48
 -10   4   8  120.48   13.07
  10   4  -8  86.495  12.181
  -8  -4   8  29.013   7.024
   8  -4  -8  20.778   9.106
   8  -4  -8  20.986   8.992
  -8  -4   8  17.434   6.010
   8   4  -8  27.714   9.565
  -8   4   8  28.486   7.617
   6  -4  -8  118.98   11.80
  -6  -4   8  121.36    8.35
   6  -4  -8  122.45   10.91
   6   4  -8  110.09   11.72
  -6   4   8  127.87   11.45
   4  -4  -8  10.433   5.100
   4  -4  -8  10.471   5.757
  -4  -4   8  4.3787  6.0854
  -4   4   8  11.590   4.857
  -4   4   8  9.3730  5.2851
   4   4  -8  10.311   6.190
  -2  -4   8  28.829   5.938
   2  -4  -8  39.596   6.221
  -2  -4   8  21.514   4.477
   2  -4  -8  37.489   7.908
   2   4  -8  33.836   7.398
  -2   4   8  32.672   6.312
  -2   4   8  38.567   6.520
   0  -4  -8  72.704   9.452
   0  -4   8  53.894   6.498
   0  -4   8  61.838   7.071
   0   4   8  50.661   6.253
   0   4   8  61.733   9.431
   0   4   8  50.661   6.123
   0   4  -8  62.422   9.169
  -2  -4  -8  81.683  11.638
   2  -4   8  59.403   7.614
   2  -4   8  89.121  11.655
   2  -4   8  79.435   7.632
  -2   4  -8  88.406   9.465
   2   4   8  73.220   9.162
   2   4   8  71.932   8.552
   2   4   8  67.688   7.786
   4  -4   8  81.365   9.260
   4  -4   8  63.608   9.558
   4   4   8  70.194  10.359
   4   4   8  81.263  10.834
  -4   4  -8  102.25   12.58
   6  -4   8  -15.53    8.21
   6  -4   8  1.4941  6.4705
   6   4   8   9.863  10.355
  -6   4  -8  5.7972  8.9418
   6   4   8  5.1946  5.4350
  11  -5  -8  3.7217  7.6830
 -11  -5   8  4.3897  6.2489
  11  -5  -8  1.6611  6.1561
 -11  -5   8  4.9515  6.1038
  11   5  -8  -10.31    7.94
 -11   5   8  6.0200  6.6159
   9  -5  -8  26.898   9.402
   9  -5  -8  46.255  10.385
  -9  -5   8  28.948   8.537
  -9  -5   8  28.096   8.880
   9   5  -8  32.860   9.444
  -9   5   8  34.673   9.793
  -7  -5   8  13.318   7.692
   7  -5  -8  10.478   5.200
   7  -5  -8  14.029   6.401
  -7  -5   8  12.455   4.803
  -7   5   8  5.9001  6.3051
   7   5  -8  8.3623  9.8564
  -5  -5   8  104.89    9.52
   5  -5  -8  106.78   10.12
   5  -5  -8  113.21   10.81
   5   5  -8  92.784  10.789
  -5   5   8  102.35   10.05
  -5   5   8  99.730  11.090
  -3  -5   8  128.47   11.61
   3  -5  -8  123.28   13.07
   3  -5  -8  120.40   13.60
  -3   5   8  114.11   10.62
  -3   5   8  106.18   10.79
   3   5  -8  114.12   11.53
   1  -5  -8  3.0339  6.3563
  -1  -5   8  0.1448  4.7698
   1  -5  -8  5.5863  5.2498
  -1  -5   8  -3.882   4.334
  -1   5   8  1.2179  7.1440
   1   5  -8  4.1202  6.0171
  -1   5   8  -2.079   2.834
   1  -5   8  24.559   6.994
   1  -5   8  29.575   5.716
  -1  -5  -8  35.216   8.143
   1   5   8  18.326   5.624
  -1   5  -8  30.545   7.539
   1   5   8  24.708   8.091
   3  -5   8  10.829   7.166
  -3  -5  -8  2.7837  6.5069
   3  -5   8  0.0210  7.9817
   3   5   8 -0.4698  7.4378
  -3   5  -8  7.8398  8.4490
   3   5   8  3.1269  4.8717
   5  -5   8  16.171   7.247
   5  -5   8  14.253   7.522
  -5   5  -8  19.940   9.259
   5   5   8  1.1272  6.7060
   5   5   8  6.2541  6.2041
   7  -5   8   0.651  11.252
   7   5   8  10.401   8.105
   7   5   8  14.218   8.913
 -10  -6   8  24.604  10.699
 -10  -6   8  50.701   8.864
  10  -6  -8  36.455   9.985
  10  -6  -8  45.206  11.614
 -10   6   8  44.606  11.027
  10   6  -8  34.851  10.819
   8  -6  -8  0.6937  6.5357
   8  -6  -8  12.597   6.631
  -8  -6   8  9.7354  7.9096
  -8  -6   8  2.4638  5.1929
   8   6  -8  8.0096  7.3406
  -8   6   8  6.3477  5.6335
  -8   6   8  4.7764  6.3505
   6  -6  -8  239.79   13.70
   6  -6  -8  246.94   21.18
  -6  -6   8  259.69   16.33
  -6   6   8  242.31   15.85
  -6   6   8  214.83   12.50
   6   6  -8  238.68   20.05
   4  -6  -8  25.916   6.919
  -4  -6   8  19.219   5.124
   4  -6  -8  18.916   9.757
   4   6  -8  22.948   9.587
  -4   6   8  18.226   9.445
  -4   6   8  8.7231  4.9922
  -2  -6   8  26.557   6.717
   2  -6  -8  13.653   5.432
   2  -6  -8  15.061   6.471
   2   6  -8  25.795  10.632
  -2   6   8  10.896   3.670
  -2   6   8  10.061   7.363
   0  -6  -8  0.1581  4.7791
   0  -6   8  3.5923  7.2718
   0  -6   8  5.6056  5.6827
   0   6   8  7.2118  5.1189
   0   6  -8  1.3017  5.5077
   2  -6   8  164.49   14.14
  -2  -6  -8  155.15   14.23
   2  -6   8  125.27   11.16
  -2   6  -8  150.42   14.00
   2   6   8  158.21   10.70
  -4  -6  -8  1.8937  6.9409
   4  -6   8  7.4755  7.0378
   4  -6   8  -1.495   5.723
   4   6   8  -3.806   5.817
   4   6   8  -2.257   5.665
  -4   6  -8  12.835   7.760
   6  -6   8  41.811  11.578
   6  -6   8  54.785  11.393
   6   6   8  44.127  10.577
   6   6   8  47.856  11.928
  -6   6  -8  53.645  11.698
  11  -7  -8  19.762  12.014
 -11  -7   8  11.290   8.737
 -11  -7   8  -11.66    9.58
  11   7  -8  -0.578  10.433
 -11   7   8  -2.270   7.980
 -11   7   8  11.765   7.607
  -9  -7   8 -0.5315  5.5715
   9  -7  -8  9.1300  6.5317
  -9  -7   8  1.2413  6.1614
   9  -7  -8  6.2928  6.4540
   9   7  -8  -4.636   7.673
  -9   7   8  10.314   6.413
  -9   7   8  -1.434   8.734
  -7  -7   8  75.137  11.664
   7  -7  -8  93.584  12.412
   7  -7  -8  84.550  10.697
  -7  -7   8  92.999  11.750
  -7   7   8  72.671   9.806
  -7   7   8  101.67   12.29
   7   7  -8  71.359  14.154
  -5  -7   8  22.497   8.330
   5  -7  -8  9.2377  6.5174
   5  -7  -8  0.1790  6.1046
   5   7  -8  2.2304  7.7870
  -5   7   8  2.0328  4.8461
  -5   7   8  3.7173  5.0411
   3  -7  -8  163.82   13.96
   3  -7  -8  150.71   15.68
  -3  -7   8  181.27   13.11
  -3   7   8  160.40   14.64
  -3   7   8  153.97   14.41
   3   7  -8  144.21   16.70
  -1  -7   8  19.154   6.777
  -1  -7   8  21.474   6.844
   1  -7  -8  22.435   6.519
   1  -7  -8  35.487  10.582
   1   7  -8  19.120   7.040
  -1   7   8  24.373   7.367
   1  -7   8  65.141  10.566
  -1  -7  -8  80.932  11.628
   1  -7   8  64.523  10.592
   1   7   8  48.647   7.271
  -1   7  -8  60.523  11.383
  -3  -7  -8  -4.494   7.035
   3  -7   8 -0.3027  8.0733
   3  -7   8  1.7168  5.8069
  -3   7  -8  0.8754  6.7280
   3   7   8 -0.5833  6.2309
   5  -7   8  0.1446  7.6853
   5  -7   8   9.039  11.331
   5   7   8  -10.72    9.98
  -5   7  -8  8.3847  7.7754
   5   7   8  3.9776  5.6610
  10  -8  -8  21.269  10.114
 -10  -8   8  25.658   7.935
 -10  -8   8  16.895   8.870
  10  -8  -8  14.394  10.561
  10   8  -8 -0.0951  9.2103
 -10   8   8  13.497  10.922
 -10   8   8  25.030  11.213
  -8  -8   8  18.328   8.393
   8  -8  -8  11.319   8.163
   8  -8  -8  40.996  11.899
  -8  -8   8  33.230   8.127
  -8   8   8  25.087   9.315
  -8   8   8  34.405   7.867
   8   8  -8  13.780   9.970
   6  -8  -8  34.827  10.631
  -6  -8   8  43.792   7.238
   6  -8  -8  33.401   9.652
  -6   8   8  38.463   8.589
  -6   8   8  24.493   7.929
   6   8  -8  30.288  10.970
   4  -8  -8  11.431   8.008
  -4  -8   8  13.939   6.227
   4  -8  -8  21.018   7.790
  -4   8   8  0.3692  4.5151
   4   8  -8  13.260   8.649
  -4   8   8  13.643   7.114
  -2  -8   8  3.9823  5.8366
   2  -8  -8  6.3987  7.0876
   2  -8  -8  7.8747  8.4830
  -2   8   8  2.2859  5.7455
   2   8  -8  2.1033  7.0934
   0  -8   8  12.771   8.257
   0  -8   8  11.294   7.628
   0  -8  -8  15.682   7.273
   0   8  -8  3.1293  9.0230
   0   8   8  11.432   8.217
   2  -8   8  3.5042  7.9958
  -2  -8  -8  9.4063  6.9960
   2  -8   8 -0.5417  5.0375
  -2   8  -8  18.908  11.699
   2   8   8  3.4856  6.7501
   4  -8   8  43.035  10.413
   4  -8   8  23.739  12.271
  -4  -8  -8  39.576   9.058
   4   8   8  37.616  10.291
  -4   8  -8  54.475   9.824
   7  -9  -8  86.497  13.372
  -7  -9   8  125.23   15.03
  -7  -9   8  119.80   15.78
   7  -9  -8  94.437  15.524
  -7   9   8  109.20   15.98
  -7   9   8  91.970  11.830
   7   9  -8  82.445  14.015
   5  -9  -8  63.886  11.011
  -5  -9   8  44.499  10.168
   5  -9  -8  48.465  11.980
  -5   9   8  42.388   9.895
   5   9  -8  46.356  13.497
   3  -9  -8  4.4693  7.4804
   3  -9  -8  4.2010  7.5294
  -3  -9   8  2.5367  6.2368
  -3   9   8  9.4707  6.6223
   3   9  -8  -1.048   7.088
  -1  -9   8  6.3823  9.0887
   1  -9  -8  0.8330  5.6569
  -1   9   8  15.474   6.637
   1   9  -8  16.484   9.414
   1  -9   8  9.0375  5.3847
   1  -9   8  6.5148  9.4343
  -1  -9  -8  1.6072  6.9966
  -1   9  -8  -0.238  11.669
   1   9   8  2.9360  8.1769
   3  -9   8  59.607  11.509
   3  -9   8  47.234  11.377
  -3  -9  -8  62.913  12.199
   3   9   8  44.288  10.725
  -3   9  -8  48.892  11.250
  -6 -10   8  5.5793  6.1043
   6 -10  -8  16.588   9.526
  -6 -10   8  11.107  10.957
   6 -10  -8  6.2415  8.7213
   6  10  -8  24.761  15.458
  -6  10   8  14.212   7.967
  -4 -10   8  12.191   8.240
   4 -10  -8  4.7692  7.5555
   4 -10  -8  18.012  11.064
  -4  10   8  14.294   9.838
   4  10  -8  2.9618  8.8951
   2 -10  -8  -10.95    6.62
   2 -10  -8  7.7581  8.6545
  -2 -10   8  4.9910  6.1462
   2  10  -8 -0.8283  8.3850
  -2  10   8  5.5660  6.9276
   0 -10  -8  24.958  10.715
   0 -10   8  28.837   8.456
   0  10   8  12.201   7.495
   0  10  -8  26.215  13.245
   2 -10   8  3.0297  9.6531
   2 -10   8  0.8354  6.1889
   2  10   8  11.465   8.533
  -2  10  -8   1.104  13.453
  -3 -11   8  -6.307   6.450
   3 -11  -8  -2.090   8.424
  -3  11   8  -3.780   7.247
   3  11  -8  -5.892   9.824
 -12   0   9  -4.891   6.945
  12   0  -9  2.6424  6.8686
 -10   0   9 -0.9157  5.7497
  10   0  -9  -1.355   5.158
  10   0  -9  5.8295  6.0346
  -8   0   9  -2.186   5.130
   8   0  -9 -0.7857  4.4666
   8   0  -9  -1.246   4.204
   6   0  -9  3.5099  4.1785
  -6   0   9  -2.124   3.591
  -6   0   9  10.912   6.593
   6   0  -9  -2.600   3.998
   4   0  -9  3.0531  3.6698
   4   0  -9  1.8608  3.5978
   4   0  -9  2.0057  5.7934
  -4   0   9  2.0183  4.4777
   2   0  -9  2.3358  6.0224
   2   0  -9  5.4029  4.1937
  -2   0   9  -2.892   3.903
   0   0   9  5.8985  5.4728
   0   0   9  -2.132   3.253
   0   0  -9  -1.808   4.180
   0   0  -9  -1.712   7.882
   0   0   9  -4.806   4.243
   2   0   9  -4.276   3.998
   2   0   9 -0.6385  3.9488
  -2   0  -9  3.6097  5.6687
   2   0   9  1.0613  4.1082
   4   0   9  -10.15    4.72
   4   0   9  4.9552  5.6182
   6   0   9  -9.932   6.326
   6   0   9  -9.356   5.888
 -11  -1   9  10.962   9.190
  11  -1  -9  3.2990  6.0971
  11  -1  -9  -1.841   6.577
 -11   1   9  -6.182   6.680
  11   1  -9  5.6465  5.0767
   9  -1  -9  10.443   5.836
  -9  -1   9  15.055   7.290
   9  -1  -9  13.929   5.600
   9   1  -9  6.9647  4.9935
   9   1  -9  22.866   6.793
  -9   1   9  -2.440   5.171
  -7  -1   9  25.778   6.082
  -7  -1   9  13.936   5.567
   7  -1  -9  26.752   8.615
   7  -1  -9  30.518   6.767
   7   1  -9  26.810   6.163
  -7   1   9  16.228   6.224
   7   1  -9  23.695   6.310
   7   1  -9  27.542   9.265
   5  -1  -9  72.022   8.612
   5  -1  -9  71.523   9.075
  -5  -1   9  70.066   8.508
  -5   1   9  63.616   9.116
   5   1  -9  68.592   8.035
   5   1  -9  66.210   9.530
   5   1  -9  87.167   8.036
  -3  -1   9  -1.052   5.779
   3  -1  -9  4.0388  3.7840
   3  -1  -9  3.5922  4.3875
   3   1  -9  18.781   6.509
   3   1  -9  0.1809  4.9863
  -3   1   9  7.7609  5.8766
   1  -1  -9  11.155   5.985
  -1  -1   9  10.767   6.112
   1   1  -9  9.2916  7.0692
  -1   1   9  3.9814  4.2356
   1   1  -9  15.696   5.411
  -1   1   9 -0.1061  4.3477
   1  -1   9  4.4359  5.6827
  -1  -1  -9  0.0873  5.1616
   1  -1   9  8.8740  5.8238
   1  -1   9  4.3817  5.9428
   1   1   9  8.9062  5.0698
   1   1   9  -4.092   5.001
   1   1   9  3.5986  5.7703
  -1   1  -9  4.3892  8.2527
   3  -1   9  31.023   7.024
   3  -1   9  26.388   7.899
   3  -1   9  37.818   7.585
  -3   1  -9  62.139  11.964
   3   1   9  35.441   7.220
   3   1   9  51.303   7.958
   3   1   9  47.547   8.894
   5  -1   9  -8.424   5.713
   5  -1   9  -5.082   5.878
   5   1   9 -0.2429  7.2636
  -5   1  -9  1.9326  6.3893
   5   1   9  3.3829  6.6037
 -10  -2   9  38.818  11.730
  10  -2  -9  39.721  10.887
  10  -2  -9  42.145   9.854
 -10  -2   9  20.633   8.471
 -10   2   9  29.718  10.536
  10   2  -9  44.961  10.200
  -8  -2   9  25.235   6.370
   8  -2  -9  38.947   7.302
  -8  -2   9  13.394   6.140
   8  -2  -9  26.782   7.419
   8   2  -9  28.042   8.577
  -8   2   9  31.461   7.716
   6  -2  -9  94.080  10.391
  -6  -2   9  75.284   9.216
   6  -2  -9  96.961  10.760
  -6   2   9  83.841   9.670
   6   2  -9  63.094  14.134
   4  -2  -9  66.674   7.707
  -4  -2   9  60.466   8.667
   4  -2  -9  74.034   9.747
   4   2  -9  51.515  10.998
  -4   2   9  54.395   7.695
   4   2  -9  81.740   8.245
  -2  -2   9  20.913   6.604
   2  -2  -9  12.999   5.223
  -2   2   9  13.174   4.716
   2   2  -9  20.374   7.066
   2   2  -9  24.461   5.205
  -2   2   9  16.597   5.965
   0  -2  -9  71.053   9.886
   0  -2   9  70.616   9.129
   0  -2   9  62.891   9.354
   0   2  -9  66.121  10.409
   0   2   9  70.204   8.920
   0   2   9  50.340   7.626
   0   2   9  54.010   7.696
  -2  -2  -9  22.755   6.672
   2  -2   9  7.6155  4.5056
   2  -2   9  -6.191   6.185
   2  -2   9  4.8925  6.3529
   2   2   9  7.3997  6.6611
   2   2   9  8.8935  5.1446
   2   2   9  -2.825   7.759
  -2   2  -9  18.392   9.024
   4  -2   9  64.377  12.541
   4  -2   9  78.220  12.245
   4   2   9  58.946  10.916
   4   2   9  49.898   8.275
   4   2   9  39.849  10.360
   6  -2   9  6.6476  6.5108
   6  -2   9  1.3042  7.3746
   6   2   9  10.940   7.660
 -11  -3   9  26.195  11.779
  11  -3  -9  28.034   9.381
 -11  -3   9  27.139   8.976
  11  -3  -9  49.438  12.189
  11   3  -9   9.661  11.919
 -11   3   9  25.775   9.215
   9  -3  -9  -7.757   7.471
  -9  -3   9 -0.5643  5.3535
  -9  -3   9  0.9778  5.3834
   9  -3  -9  4.9423  7.9977
  -9   3   9  -1.205   6.010
   9   3  -9  -1.933   7.086
  -7  -3   9  24.815   8.988
   7  -3  -9  32.940   7.540
  -7  -3   9  37.272   8.172
   7  -3  -9  40.518   7.734
   7   3  -9  35.113  11.801
  -7   3   9  25.674   7.280
   5  -3  -9  64.658  10.941
   5  -3  -9  44.632   9.177
  -5  -3   9  42.969   7.456
   5   3  -9  46.335  10.009
  -5   3   9  38.222   7.273
   3  -3  -9  46.001   9.858
   3  -3  -9  32.899   8.150
  -3  -3   9  36.882   6.895
  -3   3   9  30.903   7.667
  -3   3   9  35.034   6.839
   3   3  -9  43.197   9.725
  -1  -3   9  29.503   6.961
   1  -3  -9  62.162   9.468
  -1   3   9  32.671   7.128
  -1   3   9  39.402   6.322
   1   3  -9  48.792   8.885
   1  -3   9  0.3417  3.9034
   1  -3   9  2.0096  5.0658
  -1  -3  -9  10.739   7.884
   1  -3   9  1.3209  4.2075
   1   3   9  0.3750  3.6889
  -1   3  -9  7.2651  5.8683
   1   3   9  1.8206  4.2277
   1   3   9  -1.729   5.669
   3  -3   9  6.3869  5.9978
   3  -3   9  -5.473   7.650
   3   3   9 -0.0416  5.7920
   3   3   9  0.2186  7.0099
  -3   3  -9  5.0628  7.3519
   5  -3   9   5.778  10.210
   5  -3   9  8.2118  7.4353
   5   3   9  -2.324   6.123
  -5   3  -9 -0.5500  6.8801
   5   3   9  7.9726  6.6525
  10  -4  -9  27.692   9.940
 -10  -4   9  6.7633  5.9599
 -10  -4   9  17.904   8.072
  10  -4  -9   1.684  10.136
 -10   4   9  12.080  10.046
  10   4  -9  11.519  10.704
   8  -4  -9  15.427   6.493
  -8  -4   9  12.518   6.025
   8  -4  -9  -2.928   8.680
  -8  -4   9  5.6630  5.4540
   8   4  -9  2.3075  8.0626
  -8   4   9  10.723   8.191
   6  -4  -9  65.377   9.452
  -6  -4   9  67.523   8.593
   6  -4  -9  76.141   9.187
  -6   4   9  60.925   9.808
   6   4  -9  50.174   8.598
  -6   4   9  43.859   9.110
   4  -4  -9  6.4802  5.7160
  -4  -4   9  1.4051  4.9149
   4  -4  -9 -0.4561  4.9576
  -4   4   9  8.5431  5.5728
  -4   4   9  5.5317  5.1502
   4   4  -9 -0.8054  6.7168
   2  -4  -9  -12.07    6.38
   2  -4  -9  2.5650  4.8328
  -2  -4   9  2.5716  5.0429
   2   4  -9  -8.657   5.792
  -2   4   9  3.1070  4.7147
  -2   4   9  3.3037  5.4252
   0  -4  -9  13.909   5.594
   0  -4   9  27.556   9.479
   0   4  -9  31.754   8.451
   0   4   9  13.965   6.494
   0   4   9  18.654   5.936
   0   4   9  10.449   4.672
   2  -4   9  -3.247   5.156
  -2  -4  -9  12.550   6.669
   2  -4   9  4.1132  8.4629
   2   4   9  6.9560  5.7646
   2   4   9  7.1451  5.1311
  -2   4  -9  21.692   9.873
   4  -4   9  13.696   7.977
   4  -4   9  14.667   7.058
   4   4   9  5.5878  6.2765
   4   4   9  7.8575  6.7117
  -4   4  -9  18.544  11.997
   9  -5  -9  9.8706  7.6987
  -9  -5   9  -6.504   6.613
  -9  -5   9 -0.9800  6.4326
   9  -5  -9  -12.46    9.00
   9   5  -9  1.9579  8.7391
  -9   5   9  1.3417  6.1973
   7  -5  -9  31.621   8.784
  -7  -5   9  29.489   8.178
   7  -5  -9  49.457  10.004
  -7  -5   9  49.811   9.605
   7   5  -9  37.534  11.066
  -7   5   9  42.701   8.753
  -7   5   9  41.447   7.414
  -5  -5   9  58.187  11.430
   5  -5  -9  76.882   8.749
   5  -5  -9  80.768  12.578
   5   5  -9  59.949  12.279
  -5   5   9  67.455   9.995
  -5   5   9  77.714  11.597
  -3  -5   9  47.423   9.217
   3  -5  -9  55.816   9.308
   3  -5  -9  56.407   8.910
  -3   5   9  37.939   8.441
  -3   5   9  42.209   8.458
   3   5  -9  24.778   8.306
  -1  -5   9  42.412   8.277
   1  -5  -9  59.369  11.427
  -1   5   9  35.346   8.554
   1   5  -9  40.115   9.867
  -1   5   9  45.544   7.485
   1  -5   9  6.6100  7.4445
  -1  -5  -9  8.2941  7.0222
   1   5   9  7.0626  6.4542
  -1   5  -9 -0.7052  9.3753
   1   5   9  1.8888  4.7928
  -3  -5  -9  15.391  10.493
   3  -5   9  3.0018  6.8078
   3  -5   9  5.4464  6.9017
  -3   5  -9  7.5221  7.7844
   3   5   9  -3.657   7.091
   3   5   9  5.9419  8.0772
  -8  -6   9  2.6612  9.3766
   8  -6  -9  7.1815  9.9461
  -8  -6   9  10.316   6.025
   8  -6  -9  -14.82    8.24
  -8   6   9  0.0422  6.5913
   8   6  -9  16.963   9.456
  -8   6   9  3.2490  6.4673
   6  -6  -9  44.193   9.632
   6  -6  -9  32.697   7.534
  -6  -6   9  36.157   6.681
  -6   6   9  30.835   8.092
  -6   6   9  26.973   8.478
   6   6  -9  23.963  10.330
   4  -6  -9  10.579   7.222
  -4  -6   9  -2.697   6.005
   4  -6  -9  5.0271  6.5028
  -4   6   9  1.1126  4.5326
  -4   6   9  6.1962  6.0316
   4   6  -9  -3.975   7.488
   2  -6  -9  23.158   8.122
   2  -6  -9  21.358   8.042
  -2  -6   9  12.452   8.198
  -2   6   9  6.8000  6.8954
   2   6  -9  15.168   9.240
   0  -6   9  5.2327  7.2539
   0  -6  -9  17.176   9.882
   0   6  -9 -0.4596  6.6116
   0   6   9  18.433   9.545
  -2  -6  -9  1.3036  6.7056
   2  -6   9  6.7217  6.4804
   2  -6   9  -5.631  10.224
   2   6   9  -6.512   5.130
  -2   6  -9  2.1065  7.7245
   2   6   9  0.7544  7.1945
   4  -6   9   7.133  11.800
   4  -6   9  4.1984  7.7024
  -4   6  -9  18.209   8.287
   4   6   9  0.8828  7.5946
   4   6   9  -0.779  11.091
  -7  -7   9  19.952   8.105
   7  -7  -9  21.912  10.925
  -7  -7   9  18.607   7.810
   7  -7  -9  14.110   9.583
  -7   7   9  17.829   7.980
  -7   7   9  13.845   6.499
   7   7  -9  26.454  13.277
  -5  -7   9  130.56   13.62
   5  -7  -9  111.80   11.91
   5  -7  -9  117.87   13.63
  -5   7   9  100.23   11.23
   5   7  -9  102.16   15.10
  -5   7   9  112.16   14.74
   3  -7  -9  6.5850  6.5894
  -3  -7   9  -1.238   5.966
   3  -7  -9  0.0217  5.9061
   3   7  -9  7.8979  8.4372
  -3   7   9  -4.330   6.078
  -1  -7   9  64.504  12.565
   1  -7  -9  49.035   9.459
   1   7  -9  67.340  14.625
  -1   7   9  53.325   9.407
   1  -7   9  0.1007  9.4083
  -1  -7  -9   8.696  10.345
  -1   7  -9  -0.130  11.455
   1   7   9  -3.742   8.849
   3  -7   9  5.3025  7.6973
  -3  -7  -9  -3.352  10.320
   3  -7   9  2.2642  6.8859
   3   7   9  -4.297   8.145
  -3   7  -9  -3.980   8.457
   3   7   9  -8.384   7.771
   6  -8  -9  5.1752  7.0292
  -6  -8   9  1.5272  7.0244
   6  -8  -9  12.041   7.624
  -6  -8   9  13.914   7.829
   6   8  -9  -13.91   15.02
  -6   8   9  24.958  12.347
   4  -8  -9  10.056  11.959
  -4  -8   9  5.8535  7.5131
   4  -8  -9  5.1390  7.9780
  -4   8   9  9.7196  6.8544
   4   8  -9  11.119   9.614
   2  -8  -9  15.851   8.747
   2  -8  -9  25.085   9.851
  -2  -8   9  14.992   7.147
  -2   8   9  21.517   9.893
   2   8  -9  26.720  15.025
   0  -8   9  -4.811   8.047
   0  -8  -9  5.7048  7.4832
   0   8  -9 -0.6659  8.6071
   0   8   9  0.4489  7.5567
  -5  -9   9  10.115   8.129
   5  -9  -9  16.937  10.097
   3  -9  -9  6.4767  9.6888
   3  -9  -9   5.701  13.294
  -3  -9   9  4.9751  7.4175
   3   9  -9  18.745  12.311
  -3   9   9  14.940  10.955
  -1  -9   9  19.248   8.198
   1  -9  -9   5.894  13.009
   1   9  -9  4.7314  9.7444
  -8   0  10  7.8935  6.7080
  -6   0  10  5.1546  5.5600
   6   0 -10  9.0608  5.3790
   6   0 -10 -0.7592  4.5829
  -4   0  10  53.197  10.609
   4   0 -10  67.722   9.617
  -2   0  10  18.540   6.936
  -2   0  10  9.2148  7.1696
   0   0  10  -2.798   5.501
   0   0 -10  5.8550  4.6801
   0   0  10  -2.123   6.754
   2   0  10  26.021  10.353
   2   0  10  26.795   9.637
  -9  -1  10  10.664   8.041
   9  -1 -10  9.2304  8.1387
   9  -1 -10  8.3313  7.5532
  -9   1  10  1.9400  6.9374
  -7  -1  10  -1.125   5.538
   7  -1 -10  0.3990  5.8193
   7  -1 -10  4.3162  6.6816
  -7   1  10  -2.800   6.211
   7   1 -10  -3.119   7.592
   5  -1 -10  7.5654  7.7903
  -5  -1  10  -4.949   4.951
   5  -1 -10  9.7085  7.9836
  -5   1  10  0.6006  8.0457
   5   1 -10  0.6128  7.9103
   3  -1 -10  15.674   6.150
  -3  -1  10  18.266   8.738
  -3   1  10  10.114   7.806
   3   1 -10  10.340   8.498
  -3   1  10  15.120   7.348
   1  -1 -10  11.169   6.792
  -1  -1  10  5.5680  6.9891
  -1  -1  10  6.1093  8.0023
   1   1 -10  1.5836  7.2453
  -1   1  10  10.581   6.407
  -1   1  10  3.4955  5.1446
   1  -1  10  4.3647  6.1857
  -1  -1 -10  1.1054  5.5692
   1  -1  10  -10.93    8.76
   1   1  10  5.2310  6.2515
  -1   1 -10  12.245   9.104
   1   1  10  11.712   7.433
   3  -1  10  18.952   8.472
   3   1  10  3.4741  6.7940
  -3   1 -10  25.642  10.736
   3   1  10  7.9441  6.0190
   8  -2 -10  32.061  10.187
  -8  -2  10  9.2526  6.4140
   8  -2 -10  20.670   9.556
  -8   2  10  13.545   7.831
   8   2 -10  10.058   9.662
  -6  -2  10  5.5578  5.5596
   6  -2 -10  16.167   9.331
   6  -2 -10  19.703   6.918
  -6  -2  10  13.529   8.366
  -6   2  10  12.890   5.950
   6   2 -10  6.6833  8.2148
   4  -2 -10  6.7877  8.8417
   4  -2 -10  16.365   6.738
  -4  -2  10  7.1678  6.3454
  -4   2  10  19.374   8.952
   4   2 -10  17.621  10.041
  -4   2  10  9.4796  6.1041
  -2  -2  10  5.5621  5.5899
   2  -2 -10  -3.170   5.847
  -2   2  10  6.1364  7.8461
   2   2 -10  -2.939   6.403
  -2   2  10  4.4363  6.0624
   0  -2  10  6.4746  6.8303
   0  -2 -10  6.0054  6.0107
   0  -2  10 -0.2041  6.7285
   0   2 -10  -11.74    8.10
   0   2  10  7.3941  7.6916
   0   2  10  -3.215   7.534
   2  -2  10  14.928   7.960
   2   2  10  5.0942  9.9968
  -2   2 -10  15.839  12.961
   2   2  10  16.706   6.983
   9  -3 -10  6.8029  6.7506
  -9  -3  10  0.7029  6.9739
   9  -3 -10  -3.252   6.565
  -9   3  10  1.2165  7.8274
   9   3 -10  -12.36   14.06
  -7  -3  10  -2.887   6.546
   7  -3 -10  2.8345  8.5965
   7  -3 -10  3.0112  6.7715
  -7  -3  10  16.258   9.161
  -7   3  10  7.1225  6.2624
   7   3 -10  6.4776  9.3734
   5  -3 -10  16.053   8.945
   5  -3 -10  20.029  10.001
  -5  -3  10  16.211   7.896
  -5   3  10  12.761   6.463
  -5   3  10  23.277   7.966
   5   3 -10  20.427   8.968
   3  -3 -10  31.877   7.818
  -3  -3  10  53.293  10.973
  -3   3  10  38.462   8.546
  -3   3  10  20.231   6.793
   3   3 -10  38.289  10.938
   1  -3 -10  26.720   7.779
  -1  -3  10  19.045   6.938
  -1   3  10  -1.661   9.690
   1   3 -10  19.332   9.453
  -1   3  10  2.8167  6.0040
   1  -3  10  -2.079   9.354
  -1  -3 -10 -0.4578  7.4855
   1   3  10  0.7272  7.0771
  -1   3 -10  -1.501   7.284
   8  -4 -10  15.336  10.627
   8  -4 -10  25.602   8.680
  -8  -4  10  11.389   7.791
  -8  -4  10  18.001   8.627
   8   4 -10  11.693  11.040
  -8   4  10  11.522   7.487
   6  -4 -10  31.034   8.732
   6  -4 -10  20.196   9.962
  -6  -4  10  18.725   7.195
  -6   4  10  13.075   8.380
   6   4 -10  12.446  10.515
  -6   4  10  10.338   7.376
   4  -4 -10  32.500   9.994
   4  -4 -10  36.280   8.654
  -4  -4  10  40.879   9.471
   4   4 -10  36.787  10.301
  -4   4  10  29.886   8.693
  -4   4  10  13.106   7.924
   2  -4 -10  22.085   7.186
  -2  -4  10  7.7317  7.7019
  -2   4  10  5.4407  7.1137
   2   4 -10  9.5818  8.1809
  -2   4  10  4.5637  8.0021
   0  -4 -10  2.7951  5.4895
   0  -4  10  5.4222  6.3940
   0   4 -10  17.258   8.984
   0   4  10  16.569  10.125
  -2  -4 -10  26.967  12.286
   2  -4  10  10.797   8.281
  -2   4 -10  27.128   8.562
   7  -5 -10   6.102  10.529
   7  -5 -10 -0.3147  9.4887
  -7  -5  10  -4.896   5.912
  -7  -5  10  -6.227   6.704
  -7   5  10 -0.6156  7.5415
  -7   5  10  2.2041  9.5832
   7   5 -10  -4.034  10.565
  -5  -5  10  0.2484  6.2677
   5  -5 -10  -4.646   6.561
   5  -5 -10  7.6870  8.5708
   5   5 -10  8.5125  9.1639
  -5   5  10  -11.42    5.75
  -5   5  10   1.363  10.206
  -3  -5  10  2.6167  6.1414
   3  -5 -10  -3.421   7.422
   3  -5 -10  -5.819   5.469
  -3   5  10  8.4255  7.5333
   3   5 -10  -2.369   9.032
  -3   5  10 -0.9199  4.9653
  -1  -5  10  -1.900   6.568
   1  -5 -10  -3.952   9.579
  -1   5  10  7.8611  6.7782
   1   5 -10 -0.5404  7.0909
   1  -5  10  4.1108  7.4423
  -1  -5 -10  7.4661  7.4918
  -1   5 -10  7.1632  8.4380
   1   5  10  9.0557  9.1093
   6  -6 -10  91.014  13.551
   6  -6 -10  110.95   17.08
  -6   6  10  114.08   15.19
   6   6 -10  88.084  15.230
  -6   6  10  88.780  11.322
   4  -6 -10  1.9312  7.6020
   4  -6 -10  4.6171  8.4673
  -4  -6  10  7.5493  7.1066
   4   6 -10   4.006  10.812
  -4   6  10  10.391   7.481
  -2  -6  10  14.911   7.882
   2  -6 -10  22.583   9.517
   2   6 -10   7.784  11.009
  -2   6  10  13.559   8.569
  -4   0  11  1.8665  7.5379
   0   0   0    0.00    0.00   0
;
_shelx_hkl_checksum     15813
_shelx_res_checksum     4752
_shelxl_version_number        2.014
_iucr_refine_instructions_details
;
TITL k14075 - Cc
CELL 0.71073  12.5828  12.3847   8.4807  90.0000 102.5635  90.0000
ZERR       4   0.0003   0.0003   0.0002   0.0000   0.0011   0.0000
LATT -7
SYMM + X, - Y, 1/2 + Z
SFAC C  H  N  O
UNIT    48   56   24    4
TEMP -183
SIZE 0.20 0.28 0.16
REM FORM irregular rounded block
REM COLR colourless
TWIN
LIST 4
ACTA
BOND $H
FMAP 2
PLAN 10
REM Instructions for potential hydrogen bonds
EQIV $1 x+1/2, -y+1/2, z+1/2
HTAB C4 O1_$1
EQIV $2 x, -y+1, z+1/2
HTAB C5 N2_$2
HTAB C7 O1
EQIV $3 x, y, z+1
HTAB C9 N2_$3
CONF
L.S.  8
OMIT  -2 55
WGHT    0.045300    0.591700
EXTI    0.012715
FVAR       0.71635
O1    4    0.348749    0.168558    0.508897    11.00000    0.02383    0.02631 =
         0.04261   -0.00362    0.00988   -0.00283
N1    3    0.629030    0.256900    0.519133    11.00000    0.02260    0.02538 =
         0.02143    0.00038    0.00615    0.00092
N2    3    0.629883    0.250768    0.359751    11.00000    0.03349    0.03251 =
         0.02386    0.00290    0.01152    0.00451
N3    3    0.489158    0.357432    0.599620    11.00000    0.02331    0.02133 =
         0.03239   -0.00236    0.00725   -0.00032
N4    3    0.561737    0.432028    0.676989    11.00000    0.02818    0.02562 =
         0.06002   -0.01404    0.01035   -0.00509
N5    3    0.551982    0.192358    0.727039    11.00000    0.02465    0.02365 =
         0.02267   -0.00012    0.00581   -0.00181
N6    3    0.589764    0.089147    0.726579    11.00000    0.03585    0.02135 =
         0.02939    0.00335    0.00250    0.00031
C1    1    0.528003    0.249671    0.573976    11.00000    0.01973    0.02191 =
         0.02332   -0.00100    0.00738    0.00036
C2    1    0.734322    0.265776    0.355659    11.00000    0.03567    0.03057 =
         0.04004    0.00511    0.02028    0.00287
AFIX  43
H2A   2    0.761005    0.265759    0.259127    11.00000   -1.20000
AFIX   0
C3    1    0.800134    0.281558    0.509952    11.00000    0.02217    0.02853 =
         0.04779   -0.00005    0.01434    0.00000
AFIX  43
H3A   2    0.876545    0.293305    0.537624    11.00000   -1.20000
AFIX   0
C4    1    0.729501    0.276233    0.611782    11.00000    0.02566    0.03163 =
         0.03337   -0.00238    0.00571    0.00195
AFIX  43
H4A   2    0.747456    0.284517    0.725863    11.00000   -1.20000
AFIX   0
C5    1    0.500963    0.516975    0.692068    11.00000    0.03705    0.02723 =
         0.06450   -0.01491    0.01297   -0.00316
AFIX  43
H5A   2    0.529036    0.583135    0.740635    11.00000   -1.20000
AFIX   0
C6    1    0.389985    0.497691    0.627717    11.00000    0.03081    0.02744 =
         0.06056   -0.00767    0.01159    0.00624
AFIX  43
H6A   2    0.331066    0.546084    0.625241    11.00000   -1.20000
AFIX   0
C7    1    0.384848    0.395350    0.569908    11.00000    0.02486    0.02866 =
         0.03745   -0.00083    0.00418    0.00238
AFIX  43
H7A   2    0.321048    0.357393    0.518672    11.00000   -1.20000
AFIX   0
C8    1    0.607656    0.059205    0.880386    11.00000    0.02483    0.03640 =
         0.03527    0.01128    0.00091   -0.00829
AFIX  43
H8A   2    0.634441   -0.009835    0.918668    11.00000   -1.20000
AFIX   0
C9    1    0.582495    0.141048    0.979140    11.00000    0.03000    0.05971 =
         0.02457    0.00564    0.00745   -0.00349
AFIX  43
H9A   2    0.588424    0.138539    1.092683    11.00000   -1.20000
AFIX   0
C10   1    0.547426    0.225777    0.877474    11.00000    0.02598    0.04574 =
         0.02823   -0.00585    0.01216   -0.00276
AFIX  43
H10A  2    0.524397    0.294564    0.906721    11.00000   -1.20000
AFIX   0
C11   1    0.443702    0.186889    0.449827    11.00000    0.02140    0.02558 =
         0.02804   -0.00266    0.00406    0.00079
AFIX  23
H11A  2    0.424936    0.228409    0.347790    11.00000   -1.20000
H11B  2    0.475054    0.116874    0.426605    11.00000   -1.20000
AFIX   0
C12   1    0.318436    0.057952    0.510071    11.00000    0.03758    0.02816 =
         0.05068    0.00313    0.01260   -0.00592
AFIX 137
H12A  2    0.251671    0.051461    0.551094    11.00000   -1.50000
H12B  2    0.377038    0.017134    0.579955    11.00000   -1.50000
H12C  2    0.305717    0.029064    0.399974    11.00000   -1.50000
AFIX   0
HKLF 4
REM  k14075 - Cc
REM R1 =  0.0419 for    2386 Fo > 4sig(Fo)  and  0.0581 for all    2934 data
REM    174 parameters refined using      2 restraints
END
WGHT      0.0450      0.5952
REM Highest difference peak  0.232,  deepest hole -0.178,  1-sigma level  0.044
Q1    1   0.3365  0.3187  0.4996  11.00000  0.05    0.23
Q2    1   0.4569  0.3267  0.7574  11.00000  0.05    0.20
Q3    1   0.5205  0.3370  0.8612  11.00000  0.05    0.18
Q4    1   0.5177  0.1155  0.2584  11.00000  0.05    0.17
Q5    1   0.6007  0.3511  0.8449  11.00000  0.05    0.17
Q6    1   0.5358  0.3053  0.8534  11.00000  0.05    0.16
Q7    1   0.5079  0.0674  0.5793  11.00000  0.05    0.16
Q8    1   0.6030  0.4287  0.8558  11.00000  0.05    0.15
Q9    1   0.4792  0.1313  0.6245  11.00000  0.05    0.15
Q10   1   0.4223  0.2489  0.3216  11.00000  0.05    0.15
;
