# Supplementary material for: Crystal structure of 1-meth­oxy-2,2,2-tris­(pyrazol-1-yl)ethane
Source: Acta Crystallogr Sect E Struct Rep Online. 2014 Aug 23;70(Pt 9):o1047–8. doi: 10.1107/S1600536814018789 (PMC4186097; doi:10.1107/S1600536814018789)
Supplement: Supplementary file 2 [file e-70-o1047-Isup2.hkl]

#
# h,k,l, Fc-squared, Fo-squared, sigma(Fo-squared), status flag
#
data_I
_shelx_title ' k14075 - Cc'
_shelx_refln_list_code          4
_shelx_F_calc_maximum      145.65
_exptl_crystal_F_000       544.00
_reflns_d_resolution_high  0.7702

loop_
 _space_group_symop_operation_xyz
 'x, y, z'
 'x, -y, z+1/2'
 'x+1/2, y+1/2, z'
 'x+1/2, -y+1/2, z+1/2'

_cell_length_a    12.5828
_cell_length_b    12.3847
_cell_length_c     8.4807
_cell_angle_alpha  90.000
_cell_angle_beta  102.563
_cell_angle_gamma  90.000

_shelx_F_squared_multiplier     1.000

loop_
 _refln_index_h
 _refln_index_k
 _refln_index_l
 _refln_F_squared_calc
 _refln_F_squared_meas
 _refln_F_squared_sigma
 _refln_observed_status
   0   0 -10         16.19         11.41         9.12 o
   4   0 -10        105.37        132.01        18.75 o
   6   0 -10         10.44          7.32         9.57 o
  -3   1 -10         27.84         49.97        20.92 o
  -1   1 -10          0.82         10.39        10.85 o
   1   1 -10         27.07         12.73         9.66 o
   3   1 -10         35.38         26.18         9.71 o
   5   1 -10          3.44         11.61         8.88 o
   7   1 -10          0.10          1.31         7.40 o
   9   1 -10         16.39         17.08        10.79 o
  -2   2 -10         33.05         30.87        25.26 o
   0   2 -10          6.53         -3.03        17.29 o
   2   2 -10          5.86         -5.96         8.41 o
   4   2 -10         40.10         26.72         9.21 o
   6   2 -10         30.52         28.15         8.97 o
   8   2 -10         32.89         40.75        11.02 o
  -1   3 -10          0.75         -1.92        10.17 o
   1   3 -10         40.26         46.05        11.71 o
   3   3 -10         65.37         66.88        12.40 o
   5   3 -10         41.33         36.62        10.43 o
   7   3 -10         18.91          7.70         9.02 o
   9   3 -10          1.76         -1.92         9.84 o
  -2   4 -10         31.67         52.74        13.69 o
   0   4 -10         12.53         16.14        14.09 o
   2   4 -10         25.64         31.79        12.18 o
   4   4 -10         64.08         68.94        10.76 o
   6   4 -10         41.75         43.68        10.86 o
   8   4 -10         53.68         35.43        11.19 o
  -1   5 -10         12.25         14.27        10.92 o
   1   5 -10          6.78         -3.88        11.11 o
   3   5 -10          0.84         -7.71         7.71 o
   5   5 -10          2.43          5.76         8.83 o
   7   5 -10          0.82          1.09        11.43 o
   2   6 -10         25.11         30.64        14.42 o
   4   6 -10         11.29          6.66         9.77 o
   6   6 -10        180.11        187.50        16.98 o
  -5   1  -9          1.88          3.77        12.45 o
  -3   1  -9         92.21        121.13        23.32 o
  -1   1  -9         11.27          3.40         8.53 o
   1   1  -9         25.39         24.01         6.80 o
   3   1  -9         19.35         11.07         6.28 o
   5   1  -9        134.77        145.16         7.50 o
   7   1  -9         45.92         52.87         6.21 o
   9   1  -9         31.65         25.74         5.56 o
  11   1  -9          6.04          5.22         6.54 o
  -2   2  -9         23.21         41.00        10.46 o
   0   2  -9        135.42        134.13        13.97 o
   2   2  -9         33.40         39.15         6.37 o
   4   2  -9        127.14        139.59        10.58 o
   6   2  -9        149.37        176.32        17.24 o
   8   2  -9         63.26         63.62         8.67 o
  10   2  -9         80.44         82.80        11.58 o
  -5   3  -9         14.78         -1.07        13.41 o
  -3   3  -9          6.00          9.87        14.33 o
  -1   3  -9          4.71         17.05         9.17 o
   1   3  -9         89.96        108.89        13.03 o
   3   3  -9         64.79         79.04        10.28 o
   5   3  -9         84.88        101.76        11.90 o
   7   3  -9         72.17         71.54         9.57 o
   9   3  -9          3.24         -3.38         8.43 o
  11   3  -9         61.38         60.02        19.54 o
  -4   4  -9         38.05         36.14        23.38 o
  -2   4  -9         10.52         31.64        10.77 o
   0   4  -9         54.01         42.87        17.39 o
   2   4  -9          0.21         -8.25         8.25 o
   4   4  -9         10.95          3.42         6.37 o
   6   4  -9        108.54        126.93        12.05 o
   8   4  -9         16.42         11.52        10.09 o
  10   4  -9         31.52         26.82        12.98 o
  -3   5  -9         12.64         21.19        12.18 o
  -1   5  -9          7.38          8.65        10.95 o
   1   5  -9         78.98         97.88        18.76 o
   3   5  -9         70.24         96.54        17.42 o
   5   5  -9        139.40        145.04        12.09 o
   7   5  -9         81.79         78.75        11.05 o
   9   5  -9          0.91          0.67        11.00 o
  -4   6  -9         24.25         35.49        16.15 o
  -2   6  -9          7.74          3.27         9.87 o
   0   6  -9         21.53         12.88        17.18 o
   2   6  -9         43.19         39.17         9.47 o
   4   6  -9         13.01          7.81         7.91 o
   6   6  -9         70.35         68.00        10.30 o
   8   6  -9          6.09          4.27        16.89 o
  -3   7  -9          1.10         -7.20        12.75 o
  -1   7  -9          3.62          8.78        14.96 o
   1   7  -9         99.09        108.60        17.84 o
   3   7  -9          2.07          8.60         7.60 o
   5   7  -9        190.15        217.50        15.03 o
   7   7  -9         43.06         39.31        12.34 o
   0   8  -9          0.21          5.34        11.00 o
   2   8  -9         45.29         42.36        11.69 o
   4   8  -9         20.01         16.45        10.64 o
   6   8  -9         18.65          7.96        12.42 o
   1   9  -9         10.90         10.19        15.20 o
   3   9  -9         17.65         19.66        12.88 o
   5   9  -9         17.10         33.01        19.68 o
  -4   0  -8         74.79        103.68        16.02 o
  -2   0  -8          2.95         -1.29         8.77 o
   0   0  -8        927.47       1055.07        46.48 o
   2   0  -8       1097.05       1189.83        59.81 o
   4   0  -8        768.24        809.68        23.02 o
   6   0  -8        423.14        431.33        22.41 o
   8   0  -8        150.75        175.81        13.26 o
  10   0  -8         54.19         66.04        10.64 o
  12   0  -8         21.74         17.90         9.59 o
  -5   1  -8        168.66        187.99        23.54 o
  -3   1  -8         77.58         93.45        18.07 o
  -1   1  -8        223.99        256.67        15.60 o
   1   1  -8         31.71         28.55        10.88 o
   3   1  -8        314.24        366.33         9.87 o
   5   1  -8         28.00         26.76         3.93 o
   7   1  -8        192.08        222.76        10.70 o
   9   1  -8         67.08         50.85         7.12 o
  11   1  -8         19.44         17.15         5.67 o
  13   1  -8          4.37         -0.77         6.96 o
  -6   2  -8         52.72         64.42        17.56 o
  -4   2  -8         16.54         -7.96        13.86 o
  -2   2  -8         31.43         21.12         9.04 o
   0   2  -8        282.04        330.33        17.38 o
   2   2  -8        211.21        207.91         9.48 o
   4   2  -8        216.61        236.90         8.27 o
   6   2  -8         77.98         76.97         8.94 o
   8   2  -8         34.77         35.56         5.13 o
  10   2  -8        196.02        191.33        10.18 o
  12   2  -8        140.78        168.08        12.10 o
  -5   3  -8        202.36        265.87        24.74 o
  -3   3  -8          7.14         25.72         9.67 o
  -1   3  -8        105.97         98.08        14.40 o
   1   3  -8          5.88         13.54         8.37 o
   3   3  -8        296.95        310.63        12.82 o
   5   3  -8         50.95         56.73         6.56 o
   7   3  -8          3.40          3.36         3.14 o
   9   3  -8        145.33        158.87         8.19 o
  11   3  -8         38.56         54.05        13.61 o
  13   3  -8         28.88         24.81        23.43 o
  -6   4  -8          5.13         11.30        17.43 o
  -4   4  -8        160.78        199.36        24.53 o
  -2   4  -8        154.57        167.39        14.32 o
   0   4  -8        112.54        132.17        12.83 o
   2   4  -8         72.33         72.98         7.95 o
   4   4  -8         29.13         20.28         6.33 o
   6   4  -8        236.05        229.46        12.90 o
   8   4  -8         44.66         44.98        10.36 o
  10   4  -8        194.23        192.36        20.43 o
  12   4  -8        398.63        430.72        26.10 o
  -5   5  -8         33.67         38.86        18.05 o
  -3   5  -8         19.26          9.71        10.05 o
  -1   5  -8         69.93         64.06        10.78 o
   1   5  -8          0.09          8.44         6.54 o
   3   5  -8        228.47        231.91        14.23 o
   5   5  -8        207.45        204.81        11.89 o
   7   5  -8         30.34         21.89         7.28 o
   9   5  -8         85.66         70.76        10.93 o
  11   5  -8          2.42         -2.53         8.01 o
  -6   6  -8         95.84        104.57        22.80 o
  -4   6  -8          6.60         13.76        10.66 o
  -2   6  -8        234.30        297.95        19.46 o
   0   6  -8         12.05          1.34         7.03 o
   2   6  -8         39.78         32.73         7.55 o
   4   6  -8         39.10         45.34         9.48 o
   6   6  -8        428.01        470.56        19.47 o
   8   6  -8         17.96         13.72         7.66 o
  10   6  -8         82.67         75.85        12.09 o
  -5   7  -8         18.11         16.34        15.15 o
  -3   7  -8          9.29         -3.41         9.48 o
  -1   7  -8        129.92        140.34        19.89 o
   1   7  -8         51.84         47.90         8.50 o
   3   7  -8        296.93        301.55        17.25 o
   5   7  -8         12.42          7.58         7.54 o
   7   7  -8        168.56        165.75        13.71 o
   9   7  -8          2.34          7.86         7.68 o
  11   7  -8         26.93         17.30        19.82 o
  -4   8  -8         87.56         92.80        14.52 o
  -2   8  -8         11.14         25.26        11.70 o
   0   8  -8         30.88         19.64        12.23 o
   2   8  -8         11.26         10.37         8.41 o
   4   8  -8         51.36         29.90         9.14 o
   6   8  -8         90.39         64.25        11.67 o
   8   8  -8         50.17         41.05        16.98 o
  10   8  -8         40.67         22.29        11.17 o
  -3   9  -8         93.99        109.58        16.12 o
  -1   9  -8         17.04          1.78        11.69 o
   1   9  -8         21.11         13.07        15.25 o
   3   9  -8         15.92          4.82         8.28 o
   5   9  -8         78.34        107.69        13.55 o
   7   9  -8        165.31        170.76        16.01 o
  -2  10  -8          6.47          2.15        26.22 o
   0  10  -8         54.40         49.74        16.24 o
   2  10  -8          1.24         -4.33         9.23 o
   4  10  -8         19.17         15.07         9.95 o
   6  10  -8         35.21         27.82        11.57 o
   3  11  -8          1.24         -7.49        12.46 o
  -5   1  -7        282.85        343.09        26.41 o
  -3   1  -7       1044.61       1261.37        61.58 o
  -1   1  -7        139.49        149.43         8.34 o
   1   1  -7        507.18        560.90        20.79 o
   3   1  -7        308.31        334.12         8.37 o
   5   1  -7         82.86         86.55         4.79 o
   7   1  -7       1025.78       1088.29        21.18 o
   9   1  -7         48.27         47.17         7.18 o
  11   1  -7         26.98         27.91         6.79 o
  13   1  -7        162.85        168.21        17.03 o
  -6   2  -7        230.22        305.03        27.36 o
  -4   2  -7          0.17         -1.43         6.49 o
  -2   2  -7        419.96        436.74        27.01 o
   0   2  -7         41.67         33.99         4.45 o
   2   2  -7        489.74        491.70        12.21 o
   4   2  -7        221.17        234.99         6.78 o
   6   2  -7        254.44        272.41         7.84 o
   8   2  -7         83.25         82.55         7.48 o
  10   2  -7         42.35         35.61         5.99 o
  12   2  -7         79.56         69.06        10.06 o
  14   2  -7         57.89         85.33        15.58 o
  -7   3  -7        111.11        137.26        20.07 o
  -5   3  -7        218.28        262.20        24.90 o
  -3   3  -7        299.49        310.78        16.37 o
  -1   3  -7        173.09        165.87        11.31 o
   1   3  -7        428.79        457.37        12.98 o
   3   3  -7        170.73        170.26        10.72 o
   5   3  -7       1554.43       1684.86        32.87 o
   7   3  -7       1024.69       1092.67        23.18 o
   9   3  -7        592.41        629.40        16.19 o
  11   3  -7         78.79         80.24         9.69 o
  13   3  -7         81.38         80.76        11.62 o
  -6   4  -7         29.25         21.26         8.34 o
  -4   4  -7        109.04        112.46        11.74 o
  -2   4  -7         64.93         68.02        11.51 o
   0   4  -7         71.93         58.44         7.54 o
   2   4  -7         64.92         62.46         6.94 o
   4   4  -7         30.56         27.09         3.03 o
   6   4  -7         45.64         59.39         4.49 o
   8   4  -7        308.88        304.46        15.57 o
  10   4  -7         84.25         81.36         8.64 o
  12   4  -7         68.12         55.47         8.29 o
  -7   5  -7          2.96          6.95        15.52 o
  -5   5  -7         48.80         47.11        15.99 o
  -3   5  -7         18.04         18.27         9.23 o
  -1   5  -7        139.04        145.95        12.95 o
   1   5  -7         74.30         59.36         8.31 o
   3   5  -7        106.48         97.57         8.14 o
   5   5  -7        398.69        408.26        11.00 o
   7   5  -7        348.90        345.61        14.68 o
   9   5  -7        140.21        125.60        12.39 o
  11   5  -7         62.79         72.93         9.93 o
  13   5  -7         83.68         76.74        16.14 o
  -8   6  -7          0.52         19.32        19.94 o
  -6   6  -7          0.34         -0.83        11.39 o
  -4   6  -7         16.77         14.80         7.97 o
  -2   6  -7        169.21        142.40        16.88 o
   0   6  -7        393.88        405.11        19.60 o
   2   6  -7        241.51        250.85        21.82 o
   4   6  -7        127.47        122.26         9.72 o
   6   6  -7        102.66        100.73        10.01 o
   8   6  -7        131.28        100.45         9.33 o
  10   6  -7         59.15         39.17         9.93 o
  12   6  -7         89.58         60.09        10.53 o
  -7   7  -7         23.34         26.08        16.24 o
  -5   7  -7        215.99        231.66        26.79 o
  -3   7  -7         23.42         10.42         8.24 o
  -1   7  -7        372.13        444.34        20.97 o
   1   7  -7         70.39         74.75        10.18 o
   3   7  -7          2.20          7.38         5.83 o
   5   7  -7        329.23        338.34        15.75 o
   7   7  -7        202.52        208.58        13.34 o
   9   7  -7         67.22         64.54        10.93 o
  11   7  -7         53.52         59.13        11.19 o
  -6   8  -7          7.19         21.27        16.98 o
  -4   8  -7         41.23         52.58        11.26 o
  -2   8  -7        175.73        164.15        16.04 o
   0   8  -7        264.01        251.35        18.28 o
   2   8  -7         77.82         75.56        10.73 o
   4   8  -7        240.24        244.59        13.84 o
   6   8  -7         25.72         43.11         8.22 o
   8   8  -7         21.90          3.00         6.99 o
  10   8  -7         94.82         91.40        14.12 o
  -5   9  -7        173.03        217.79        22.03 o
  -3   9  -7        137.62        136.29        22.46 o
  -1   9  -7         98.96         84.72        16.00 o
   1   9  -7        120.92        121.69        11.19 o
   3   9  -7         83.03         73.31        12.60 o
   5   9  -7        190.84        172.98        11.87 o
   7   9  -7         40.83         23.31         9.35 o
   9   9  -7         49.46         53.12        13.83 o
  -4  10  -7          1.39         -5.00        10.09 o
  -2  10  -7         64.56         49.16        14.10 o
   0  10  -7         98.78         96.30        21.00 o
   2  10  -7        138.82        151.46        14.21 o
   4  10  -7         80.17         65.65        11.86 o
   6  10  -7         32.11         19.89         9.03 o
   8  10  -7         76.58         67.28        11.17 o
  -3  11  -7        150.64        159.03        18.27 o
  -1  11  -7         28.35          0.30         9.82 o
   1  11  -7         66.50         51.15        10.05 o
   3  11  -7         63.12         55.79        11.22 o
   5  11  -7          3.79         -4.32        11.23 o
   7  11  -7         30.04         -4.11         9.96 o
   0  12  -7         11.14         -7.12        19.12 o
   2  12  -7          4.46          1.47        10.26 o
   4  12  -7         17.65          1.16         9.62 o
  -6   0  -6        138.52        130.40        13.93 o
  -4   0  -6       1599.25       1717.91        76.63 o
  -2   0  -6       2234.83       2421.46        76.08 o
   0   0  -6       1321.92       1416.83        41.27 o
   2   0  -6         75.41         77.04         5.23 o
   4   0  -6        864.02        854.03        16.63 o
   6   0  -6        433.08        460.36        21.77 o
   8   0  -6        244.98        247.29        15.40 o
  10   0  -6        291.12        286.84        23.14 o
  12   0  -6         33.88         14.13        13.94 o
  14   0  -6          0.30        -19.39        19.39 o
  -5   1  -6         16.77         29.20         8.34 o
  -3   1  -6        497.83        586.11        19.88 o
  -1   1  -6         35.83         41.34         3.77 o
   1   1  -6        468.17        491.04         9.63 o
   3   1  -6         20.43         27.35         2.69 o
   5   1  -6        223.04        207.47         6.29 o
   7   1  -6         41.98         42.79         4.11 o
   9   1  -6         28.22         24.90         5.99 o
  11   1  -6         25.35         29.18         9.56 o
  13   1  -6         33.56         19.31        10.89 o
  15   1  -6         71.07         54.03        15.21 o
 -10   2  -6         44.63         35.12        18.36 o
  -6   2  -6        162.95        201.61        15.60 o
  -4   2  -6        853.92        891.98        42.88 o
  -2   2  -6        529.12        574.16        23.37 o
   0   2  -6        181.19        173.03         7.57 o
   2   2  -6        137.35        127.40         5.03 o
   4   2  -6        292.42        295.68         7.18 o
   6   2  -6        511.22        566.01        10.72 o
   8   2  -6       1059.26       1150.03        21.99 o
  10   2  -6        271.37        269.36        14.32 o
  12   2  -6        347.54        307.84        28.84 o
  14   2  -6         30.75         40.70        12.31 o
 -11   3  -6         38.27         75.25        26.91 o
  -9   3  -6         66.96         81.81        20.03 o
  -7   3  -6          8.10         10.17         7.02 o
  -5   3  -6        350.31        431.82        26.26 o
  -3   3  -6        121.43        128.51        10.02 o
  -1   3  -6         93.10        101.50        11.06 o
   1   3  -6        294.99        251.65         7.34 o
   3   3  -6        206.71        208.70         6.70 o
   5   3  -6        366.77        389.28         7.91 o
   7   3  -6        365.20        372.12         8.94 o
   9   3  -6        121.29        118.30         8.09 o
  11   3  -6         11.63         16.31         5.95 o
  13   3  -6          6.70          5.31        11.95 o
 -10   4  -6         13.00          6.31        13.22 o
  -8   4  -6         41.32         46.88        16.24 o
  -6   4  -6        128.60        123.02        14.70 o
  -4   4  -6        131.32        114.25        15.47 o
  -2   4  -6        502.85        511.32        18.16 o
   0   4  -6        544.60        575.44        16.90 o
   2   4  -6        461.87        498.05        12.31 o
   4   4  -6        221.41        217.40         5.83 o
   6   4  -6        740.06        794.45        14.33 o
   8   4  -6        361.01        371.69        12.11 o
  10   4  -6        418.88        423.60        15.11 o
  12   4  -6         84.83        106.44        12.73 o
  14   4  -6         63.06         50.10        14.02 o
  -9   5  -6         14.45         -8.75        17.79 o
  -7   5  -6        313.32        312.15        19.75 o
  -5   5  -6        165.84        175.64        13.17 o
  -3   5  -6         54.01         38.84         7.15 o
  -1   5  -6          8.77          8.20         6.47 o
   1   5  -6         85.21         57.61         6.93 o
   3   5  -6        149.58        152.38         8.34 o
   5   5  -6        394.99        404.66         9.68 o
   7   5  -6        190.35        178.15         8.32 o
   9   5  -6          1.49          1.43         3.10 o
  11   5  -6        137.54        129.94         9.76 o
  13   5  -6        137.92        140.98        20.43 o
 -10   6  -6         37.61         20.00        17.02 o
  -8   6  -6         36.96         28.49        10.55 o
  -6   6  -6        418.70        488.45        24.73 o
  -4   6  -6        288.90        304.51        14.37 o
  -2   6  -6        469.38        484.43        20.05 o
   0   6  -6        832.53        912.07        25.15 o
   2   6  -6         79.79         71.96         6.80 o
   4   6  -6        111.03        109.83         7.97 o
   6   6  -6        123.09        114.02         6.98 o
   8   6  -6          4.01         -1.45         3.39 o
  10   6  -6          6.24          4.45         5.31 o
  12   6  -6        135.63        111.83        13.43 o
  -9   7  -6         60.25        100.07        21.14 o
  -7   7  -6         63.62         71.43        11.26 o
  -5   7  -6         18.96         14.33         6.27 o
  -3   7  -6        529.79        536.37        25.58 o
  -1   7  -6        391.18        385.81        22.36 o
   1   7  -6        304.08        288.80        15.18 o
   3   7  -6        130.83        110.83         9.49 o
   5   7  -6        357.61        386.89        16.64 o
   7   7  -6        104.27         82.43         8.84 o
   9   7  -6        185.29        183.47        10.46 o
  11   7  -6         33.76         21.53        10.55 o
  13   7  -6         36.20          9.84        11.92 o
  -8   8  -6         10.87          8.22        11.89 o
  -6   8  -6          8.34          9.76        11.74 o
  -4   8  -6         28.29         30.36         7.62 o
  -2   8  -6        135.50        147.87        13.13 o
   0   8  -6          2.91          2.80         6.67 o
   2   8  -6        210.91        194.07        11.59 o
   4   8  -6        410.28        418.45        14.82 o
   6   8  -6        610.99        664.88        23.64 o
   8   8  -6        118.23        119.86         7.69 o
  10   8  -6        189.82        171.30        13.22 o
  12   8  -6         17.73         23.37         9.82 o
  -7   9  -6        103.84        125.98        13.35 o
  -5   9  -6         14.16          8.66         8.31 o
  -3   9  -6         44.14         56.80        10.68 o
  -1   9  -6          0.38         -3.12         8.72 o
   1   9  -6          7.29          5.33         6.27 o
   3   9  -6         11.56          8.91         6.20 o
   5   9  -6          3.36         13.11         7.16 o
   7   9  -6        266.96        284.10        14.92 o
   9   9  -6         71.73         64.18        10.77 o
  11   9  -6         38.49         26.02         9.54 o
  -6  10  -6          0.13        -19.03        20.56 o
  -4  10  -6         53.12         63.49        14.35 o
  -2  10  -6          9.45         18.81         9.91 o
   0  10  -6        216.14        230.38        13.39 o
   2  10  -6        124.97        126.05        11.49 o
   4  10  -6        635.69        662.91        26.19 o
   6  10  -6        246.70        257.85        14.22 o
   8  10  -6        132.56        126.68         9.37 o
  10  10  -6         51.62         49.09        12.18 o
  -5  11  -6         69.39         52.21        24.86 o
  -3  11  -6        149.66        138.90        28.61 o
  -1  11  -6         80.25         82.77        13.41 o
   1  11  -6         17.62         16.91         7.79 o
   3  11  -6          0.39          8.03         9.60 o
   5  11  -6         75.43         68.30        12.60 o
   7  11  -6         95.80        104.37        20.48 o
   9  11  -6          5.04         11.59         9.67 o
  -4  12  -6         65.11         90.25        17.69 o
  -2  12  -6        113.10        122.40        19.73 o
   0  12  -6         72.39         50.75        15.23 o
   2  12  -6         38.32         20.48         9.84 o
   4  12  -6         11.43         10.70         7.93 o
   6  12  -6          7.32          2.50         7.76 o
   8  12  -6         68.24         37.56        10.40 o
  -1  13  -6         31.90         26.94        13.87 o
   1  13  -6         47.04         34.14         9.73 o
   3  13  -6          4.87          6.71        11.90 o
   5  13  -6         16.35          7.82         8.21 o
 -11   1  -5         51.86         20.61        16.21 o
  -9   1  -5        352.23        362.82        24.15 o
  -7   1  -5        122.98        149.72        18.14 o
  -5   1  -5        565.33        560.84        26.53 o
  -3   1  -5        650.64        656.82        20.67 o
  -1   1  -5        496.85        522.21        11.15 o
   1   1  -5       1194.36       1339.16        16.06 o
   3   1  -5       1362.19       1490.19        17.40 o
   5   1  -5        636.81        642.84        10.84 o
   7   1  -5        101.82         86.04         7.39 o
   9   1  -5        484.31        500.63        11.79 o
  11   1  -5        341.56        350.32        17.52 o
  13   1  -5        159.94        189.73        18.25 o
  15   1  -5         63.01         75.91        22.94 o
 -12   2  -5         38.88         15.45        13.57 o
 -10   2  -5         23.16         25.97        15.87 o
  -8   2  -5        376.62        413.51        50.15 o
  -6   2  -5          4.53         14.97         8.54 o
  -4   2  -5        441.40        475.41        25.58 o
  -2   2  -5        114.82        115.93         7.70 o
   0   2  -5       1018.09       1038.83        16.50 o
   2   2  -5        908.55        951.10        12.89 o
   4   2  -5        473.72        525.73        10.50 o
   6   2  -5        536.80        530.10        10.27 o
   8   2  -5         54.63         51.12         3.22 o
  10   2  -5         33.61         30.60         2.42 o
  12   2  -5         40.29         44.88         9.76 o
  14   2  -5        114.57        105.63        30.01 o
 -11   3  -5        187.06        207.83        29.73 o
  -9   3  -5        145.53        119.42        17.58 o
  -7   3  -5        514.89        528.83        22.93 o
  -5   3  -5         60.81         61.52         8.33 o
  -3   3  -5         73.79         69.14         6.67 o
  -1   3  -5        574.19        607.95        17.81 o
   1   3  -5        584.26        622.13        11.42 o
   3   3  -5        638.78        634.52         9.55 o
   5   3  -5        248.88        259.35         6.12 o
   7   3  -5        240.74        231.15         6.78 o
   9   3  -5        316.83        324.31         6.57 o
  11   3  -5        139.03         74.35         6.49 o
  13   3  -5        101.55        111.92        18.99 o
  15   3  -5         45.76         45.92        13.26 o
 -12   4  -5         16.23         10.79        16.68 o
 -10   4  -5        197.11        208.66        28.29 o
  -8   4  -5         66.85         76.88         9.64 o
  -6   4  -5        489.28        579.82        32.42 o
  -4   4  -5         57.76         64.30         7.64 o
  -2   4  -5         45.19         35.77         6.37 o
   0   4  -5         76.34         71.33         4.16 o
   2   4  -5         76.09         76.16         3.83 o
   4   4  -5        195.14        194.23         6.97 o
   6   4  -5        462.79        459.73         9.89 o
   8   4  -5        119.63        115.20         4.45 o
  10   4  -5        657.21        675.74        18.67 o
  12   4  -5         13.75          2.93         5.70 o
  14   4  -5         97.27         87.27        21.20 o
 -11   5  -5         49.28         47.12        16.63 o
  -9   5  -5         59.72         61.24        15.85 o
  -7   5  -5          8.30          7.84         5.79 o
  -5   5  -5         17.73         13.62         5.69 o
  -3   5  -5        231.22        257.28        11.19 o
  -1   5  -5        213.96        193.42        11.05 o
   1   5  -5        538.49        555.29        11.72 o
   3   5  -5        563.16        580.59        14.29 o
   5   5  -5        991.69       1089.83        18.14 o
   7   5  -5        536.67        552.57        10.34 o
   9   5  -5        484.53        500.07        11.77 o
  11   5  -5        301.78        296.64        10.62 o
  13   5  -5         97.77         80.95        24.23 o
 -10   6  -5         22.57         14.17        20.24 o
  -8   6  -5         85.76         65.29         9.87 o
  -6   6  -5        328.55        332.19        16.25 o
  -4   6  -5         46.59         37.12         5.11 o
  -2   6  -5         96.32         82.87         6.43 o
   0   6  -5         87.99         75.13         4.71 o
   2   6  -5        153.48        137.45         6.26 o
   4   6  -5         73.86         63.09         5.53 o
   6   6  -5         66.72         58.45         3.68 o
   8   6  -5         29.46         34.44         3.68 o
  10   6  -5        250.29        231.62         8.84 o
  12   6  -5         17.93          9.19         5.78 o
  14   6  -5         75.35         74.70        19.50 o
  -9   7  -5         34.79         44.20        15.46 o
  -7   7  -5         28.08         24.69         7.95 o
  -5   7  -5        592.22        683.65        19.78 o
  -3   7  -5         39.78         43.89         6.44 o
  -1   7  -5        912.39        966.86        25.46 o
   1   7  -5         63.75         61.23         5.17 o
   3   7  -5        224.70        206.44         9.50 o
   5   7  -5        244.20        221.15         8.75 o
   7   7  -5        102.53         94.10         4.83 o
   9   7  -5        285.53        287.78         9.00 o
  11   7  -5         89.49         80.04         6.68 o
  13   7  -5         44.53         26.25        11.60 o
 -10   8  -5         12.30         -0.70        14.65 o
  -8   8  -5          5.53         -2.44         9.43 o
  -6   8  -5        183.35        198.11        16.63 o
  -4   8  -5          8.21          5.26         4.73 o
  -2   8  -5        290.68        303.51        12.51 o
   0   8  -5         36.46         27.25         6.11 o
   2   8  -5         92.02         80.07         7.36 o
   4   8  -5         18.42         11.98         4.29 o
   6   8  -5        857.77        897.65        18.93 o
   8   8  -5         59.38         55.65         5.37 o
  10   8  -5         24.90         16.29         4.91 o
  12   8  -5         52.86         36.07        10.23 o
  -9   9  -5         66.66         89.38        20.11 o
  -7   9  -5         63.82         60.65        11.71 o
  -5   9  -5         70.27         66.18         7.44 o
  -3   9  -5        223.84        241.24        11.98 o
  -1   9  -5        593.53        592.04        21.31 o
   1   9  -5        392.63        409.42        15.90 o
   3   9  -5        360.60        354.18        14.34 o
   5   9  -5        354.20        350.97        16.40 o
   7   9  -5         49.95         45.42         5.43 o
   9   9  -5         74.21         73.47         6.77 o
  11   9  -5         78.85         59.27         9.72 o
  -8  10  -5         22.71         57.78        20.69 o
  -6  10  -5         53.10         39.43        10.76 o
  -4  10  -5        522.78        596.15        23.58 o
  -2  10  -5        121.36        119.98        11.08 o
   0  10  -5        114.92        124.33        10.32 o
   2  10  -5         21.13         21.47         6.40 o
   4  10  -5         79.61         71.40         7.60 o
   6  10  -5        176.14        175.24        10.84 o
   8  10  -5         21.20          6.63         5.52 o
  10  10  -5         20.06          4.49         6.04 o
  -7  11  -5         42.88         19.89        14.56 o
  -5  11  -5         11.25         -6.86         9.09 o
  -3  11  -5        130.54        113.84        14.51 o
  -1  11  -5         13.71          0.83         7.57 o
   1  11  -5        114.54        126.10         9.66 o
   3  11  -5        219.70        220.57        13.01 o
   5  11  -5         53.09         39.54         6.16 o
   7  11  -5        207.84        206.10        10.37 o
   9  11  -5        121.60        122.08        10.79 o
  -6  12  -5         13.37         13.70        16.86 o
  -4  12  -5        115.56        110.85        19.55 o
  -2  12  -5         21.15         11.40         9.79 o
   0  12  -5          1.67          2.13        15.08 o
   2  12  -5        170.21        184.22        10.98 o
   4  12  -5         24.32          9.89         6.47 o
   6  12  -5         15.80         12.21         6.02 o
   8  12  -5         12.31          4.67         6.83 o
  -3  13  -5        141.67        160.27        18.70 o
  -1  13  -5        139.14        119.17        16.56 o
   1  13  -5        130.71        148.34        14.71 o
   3  13  -5          7.48         -6.81         6.93 o
   5  13  -5          8.12          9.85        10.28 o
   7  13  -5         94.41         77.37        12.16 o
   0  14  -5          7.74         13.44        13.80 o
   2  14  -5          4.54         12.23         9.64 o
   4  14  -5          7.06         -8.94         8.94 o
 -12   0  -4         57.35         44.28        16.75 o
 -10   0  -4        158.16        145.50        19.40 o
  -8   0  -4       1171.94       1228.23        53.34 o
  -6   0  -4         40.64         39.98         4.70 o
  -4   0  -4        887.70        961.22        51.82 o
  -2   0  -4       1936.91       1993.00        64.37 o
   0   0  -4         20.73         13.03         3.16 o
   2   0  -4       1553.74       1502.98        22.65 o
   4   0  -4       4625.28       4866.37        68.27 o
   6   0  -4       1768.82       1809.30        34.79 o
   8   0  -4       2303.93       2440.14        60.51 o
  10   0  -4        296.19        302.04        13.92 o
  12   0  -4        405.56        385.83        21.92 o
  14   0  -4        198.58        217.47        27.22 o
  16   0  -4        117.11        178.07        28.69 o
 -13   1  -4         42.98         44.86        13.99 o
 -11   1  -4         69.08         59.81        10.59 o
  -9   1  -4        133.33        126.29        22.38 o
  -7   1  -4         59.31         59.20         5.04 o
  -5   1  -4        819.29        885.51        22.36 o
  -3   1  -4        210.48        177.19         8.08 o
  -1   1  -4       1588.58       1610.52        28.06 o
   1   1  -4       1036.30       1005.51        10.68 o
   3   1  -4         92.06         81.58         2.54 o
   5   1  -4        159.51        151.59         4.62 o
   7   1  -4         36.08         27.50         1.23 o
   9   1  -4          3.97          1.65         2.13 o
  11   1  -4        186.35        186.21         7.42 o
  13   1  -4         67.20         72.99        12.46 o
  15   1  -4          8.57         16.36        12.65 o
 -12   2  -4         35.76         29.87        13.51 o
 -10   2  -4         23.28          7.10        14.31 o
  -8   2  -4        272.28        243.70        21.16 o
  -6   2  -4          2.30          2.97         3.05 o
  -4   2  -4       1471.32       1554.70        36.32 o
  -2   2  -4        421.70        405.68         9.61 o
   0   2  -4       1407.01       1472.52        15.68 o
   2   2  -4       1612.29       1558.31        14.47 o
   4   2  -4        564.65        561.19         8.15 o
   6   2  -4        368.48        396.01         6.97 o
   8   2  -4        135.02        131.29         4.32 o
  10   2  -4        672.86        687.43        15.56 o
  12   2  -4        125.47        116.08         7.35 o
  14   2  -4         52.21         52.52        12.47 o
  16   2  -4         10.37          3.30        22.01 o
 -13   3  -4         39.90         51.27        22.07 o
 -11   3  -4         29.14         18.97        11.88 o
  -9   3  -4         61.96         46.49         7.29 o
  -7   3  -4         76.33         83.82         9.57 o
  -5   3  -4        112.59        112.12         8.33 o
  -3   3  -4        126.27        102.88         4.74 o
  -1   3  -4       1734.48       1748.56        28.68 o
   1   3  -4       2216.50       2367.99        24.38 o
   3   3  -4        990.65       1045.18        12.17 o
   5   3  -4        417.16        422.09         6.30 o
   7   3  -4        447.71        438.50         7.81 o
   9   3  -4        101.34         89.86         4.76 o
  11   3  -4          6.92          7.26         3.03 o
  13   3  -4        233.02        253.84        15.03 o
  15   3  -4          7.81          0.71        12.67 o
 -12   4  -4         25.22         21.60        15.21 o
 -10   4  -4         76.49         69.56        15.45 o
  -8   4  -4          2.86         -1.24         6.16 o
  -6   4  -4       1190.20       1246.72        34.62 o
  -4   4  -4        122.62        116.73         6.29 o
  -2   4  -4        693.30        705.09        12.48 o
   0   4  -4       1226.00       1298.73        18.74 o
   2   4  -4        935.59        945.90        17.65 o
   4   4  -4        532.44        544.22         7.62 o
   6   4  -4        489.89        510.42         8.70 o
   8   4  -4        185.98        193.19         4.79 o
  10   4  -4        572.15        604.84        14.17 o
  12   4  -4         38.81         26.22         5.19 o
  14   4  -4         77.24         94.06        11.33 o
 -11   5  -4         79.40         64.96        19.79 o
  -9   5  -4        385.96        425.00        20.36 o
  -7   5  -4        182.57        188.95        12.75 o
  -5   5  -4         64.94         74.39         6.59 o
  -3   5  -4        440.18        443.07        13.06 o
  -1   5  -4        223.68        237.09         6.36 o
   1   5  -4        226.23        214.15         6.92 o
   3   5  -4        362.64        358.72         8.09 o
   5   5  -4        316.29        310.07         6.24 o
   7   5  -4        194.65        183.95         4.71 o
   9   5  -4        174.53        186.85         6.71 o
  11   5  -4        438.35        484.53        12.32 o
  13   5  -4          9.08          8.27         7.54 o
  15   5  -4          1.62          8.56         9.34 o
 -12   6  -4        112.40        115.86        22.41 o
 -10   6  -4         77.60         83.25        18.55 o
  -8   6  -4        188.36        195.39        11.32 o
  -6   6  -4         98.33        125.90         9.31 o
  -4   6  -4         24.88         23.50         5.92 o
  -2   6  -4         12.46          9.72         3.26 o
   0   6  -4        660.26        704.73        11.69 o
   2   6  -4         96.07        101.44         4.51 o
   4   6  -4        290.06        305.08         5.12 o
   6   6  -4        455.97        495.37         8.60 o
   8   6  -4        182.57        176.49         7.39 o
  10   6  -4       1294.27       1405.33        28.61 o
  12   6  -4         13.62          7.34         6.32 o
  14   6  -4         39.49         31.47        10.54 o
 -11   7  -4          5.36         -3.22        11.59 o
  -9   7  -4         30.90         42.98        10.46 o
  -7   7  -4        236.39        229.08        34.80 o
  -5   7  -4        219.96        230.51        19.06 o
  -3   7  -4        191.25        210.46         8.57 o
  -1   7  -4         32.15         31.85         5.09 o
   1   7  -4        223.43        217.78         6.80 o
   3   7  -4          9.41          7.51         2.26 o
   5   7  -4        341.68        378.90         7.90 o
   7   7  -4        308.95        311.58         8.55 o
   9   7  -4        335.68        347.38         9.85 o
  11   7  -4        153.70        140.38         7.97 o
  13   7  -4         19.93         14.10        14.92 o
 -10   8  -4         77.20         78.27        19.80 o
  -8   8  -4         19.09         16.51         6.86 o
  -6   8  -4        336.54        374.02        18.26 o
  -4   8  -4         59.63         63.74         6.99 o
  -2   8  -4        874.49        912.93        21.73 o
   0   8  -4       1383.15       1438.92        21.95 o
   2   8  -4         82.07         72.85         4.55 o
   4   8  -4         14.93          8.95         3.52 o
   6   8  -4         28.61         27.28         3.09 o
   8   8  -4         42.46         35.80         3.98 o
  10   8  -4        182.81        166.89         7.74 o
  12   8  -4        337.57        360.25        16.47 o
  -9   9  -4        197.54        232.09        28.11 o
  -7   9  -4         36.60         31.37         8.79 o
  -5   9  -4         13.13         17.03         5.88 o
  -3   9  -4         21.20         22.88         5.27 o
  -1   9  -4         42.54         40.91         3.64 o
   1   9  -4        251.30        257.91         6.89 o
   3   9  -4        273.27        291.69         8.63 o
   5   9  -4        345.40        333.02         9.46 o
   7   9  -4        192.11        171.09         8.79 o
   9   9  -4        534.74        603.97        15.44 o
  11   9  -4        184.63        186.88        11.54 o
  13   9  -4         43.54         62.12        12.93 o
  -8  10  -4          6.18          0.44        11.91 o
  -6  10  -4         91.11         87.53         9.96 o
  -4  10  -4        133.35        139.70        10.00 o
  -2  10  -4        364.52        360.28        13.54 o
   0  10  -4        421.60        436.53        12.23 o
   2  10  -4        715.19        757.42        18.58 o
   4  10  -4        222.15        199.88         8.34 o
   6  10  -4          9.21          0.95         4.00 o
   8  10  -4          0.74         -2.02         4.25 o
  10  10  -4         91.18         80.80         7.87 o
  12  10  -4         31.82         29.93        12.24 o
  -7  11  -4        152.56        191.09        18.45 o
  -5  11  -4        353.63        398.37        18.14 o
  -3  11  -4         71.05         75.51         9.40 o
  -1  11  -4         32.32         30.49         5.83 o
   1  11  -4        168.09        170.38         9.06 o
   3  11  -4         43.92         44.47         9.63 o
   5  11  -4        350.30        373.07        12.79 o
   7  11  -4          9.98          9.34         6.48 o
   9  11  -4        138.01        112.41         9.84 o
  11  11  -4         53.94         65.42        10.42 o
  -6  12  -4          8.08        -19.45        19.45 o
  -4  12  -4          9.13         -4.32         7.86 o
  -2  12  -4         16.98         -3.77         8.71 o
   0  12  -4         13.37          3.48         5.02 o
   2  12  -4         20.95         14.17         5.68 o
   4  12  -4          6.21          3.40         4.69 o
   6  12  -4         32.83         20.28         5.71 o
   8  12  -4        216.39        238.98        12.26 o
  10  12  -4         23.35         -1.51        13.33 o
  -5  13  -4          0.02          0.54         9.88 o
  -3  13  -4         53.44         47.86        13.00 o
  -1  13  -4         41.26         31.77        12.78 o
   1  13  -4         69.87         38.69        10.32 o
   3  13  -4        163.92        173.33        18.10 o
   5  13  -4         33.08         18.94         5.85 o
   7  13  -4         18.71          8.00         6.83 o
  -4  14  -4        103.99        105.96        43.37 o
  -2  14  -4          3.53          6.41        11.42 o
   0  14  -4         78.72         51.55        16.96 o
   2  14  -4        117.62        108.86        12.64 o
   4  14  -4         28.21         18.69         7.25 o
   6  14  -4         78.23         82.81         9.33 o
 -13   1  -3          7.85         -7.34         9.74 o
 -11   1  -3        299.54        327.34        19.38 o
  -9   1  -3        319.07        338.55        17.70 o
  -7   1  -3        640.65        673.98        13.18 o
  -5   1  -3        409.40        423.39         7.73 o
  -3   1  -3          2.06          1.18         1.36 o
  -1   1  -3        374.58        330.53         6.89 o
   1   1  -3       2920.43       2715.11        21.59 o
   3   1  -3        541.46        494.50         6.73 o
   5   1  -3        933.01        860.55        10.79 o
   7   1  -3       2059.56       2229.76        28.51 o
   9   1  -3        683.41        676.47        17.89 o
  11   1  -3        402.61        405.22        11.43 o
  13   1  -3         47.95         44.72         6.18 o
  15   1  -3         12.70         14.16        10.27 o
 -14   2  -3         35.91         39.62        11.56 o
 -12   2  -3         42.21         35.19        11.16 o
 -10   2  -3        301.42        316.87        18.04 o
  -8   2  -3        128.43        127.61         5.09 o
  -6   2  -3        215.16        209.67         7.29 o
  -4   2  -3         93.24         89.85         4.05 o
  -2   2  -3       2544.85       2494.37        28.01 o
   0   2  -3       2817.72       2609.83        31.93 o
   2   2  -3        156.65        134.22         3.08 o
   4   2  -3        204.37        186.95         3.34 o
   6   2  -3        167.14        154.28         3.51 o
   8   2  -3         32.58         27.33         2.24 o
  10   2  -3        208.85        217.81         7.72 o
  12   2  -3         47.39         57.52         5.25 o
  14   2  -3         33.15         26.89         9.70 o
  16   2  -3          1.77          3.71        13.80 o
 -13   3  -3          0.83          1.38        10.17 o
 -11   3  -3         66.28         72.52        18.75 o
  -9   3  -3        518.92        591.74        19.26 o
  -7   3  -3         61.35         57.85         5.17 o
  -5   3  -3       1138.29       1170.05        24.90 o
  -3   3  -3       1344.50       1361.44        21.80 o
  -1   3  -3        230.83        212.74         4.56 o
   1   3  -3       1348.47       1309.40        17.50 o
   3   3  -3       3047.37       2991.42        26.32 o
   5   3  -3        113.01        105.85         3.75 o
   7   3  -3        914.79        875.64        10.97 o
   9   3  -3        231.06        227.55         7.40 o
  11   3  -3         39.05         25.25         3.37 o
  13   3  -3         73.73         87.46         7.16 o
  15   3  -3         35.87         31.43        10.40 o
 -12   4  -3        157.18        184.15        21.21 o
 -10   4  -3         43.67         28.71        11.26 o
  -8   4  -3        131.18        147.98         9.70 o
  -6   4  -3         71.54         61.87         6.50 o
  -4   4  -3       1171.24       1273.65        27.52 o
  -2   4  -3        816.46        829.72        14.82 o
   0   4  -3        564.86        585.91         8.74 o
   2   4  -3        165.48        149.52         3.48 o
   4   4  -3        345.58        330.98         5.06 o
   6   4  -3        334.55        349.94         4.86 o
   8   4  -3        788.67        846.11        13.09 o
  10   4  -3        332.69        326.26         8.99 o
  12   4  -3        101.89        119.56         7.46 o
  14   4  -3         44.43         47.53         7.92 o
 -13   5  -3        168.04        164.85        28.19 o
 -11   5  -3         25.70         46.47        19.16 o
  -9   5  -3         41.77         39.08         7.29 o
  -7   5  -3         38.39         47.82         9.78 o
  -5   5  -3        202.73        202.52        10.23 o
  -3   5  -3        688.42        697.20        18.02 o
  -1   5  -3         83.70         82.95         2.43 o
   1   5  -3        209.14        204.91         4.47 o
   3   5  -3        899.67        923.34        14.19 o
   5   5  -3        239.84        245.26         4.55 o
   7   5  -3        365.23        348.37         6.73 o
   9   5  -3        354.45        352.35         9.92 o
  11   5  -3        880.58        933.07        23.78 o
  13   5  -3         40.24         37.73         6.17 o
  15   5  -3         78.52         82.64        15.20 o
 -12   6  -3          8.21         -7.98        11.09 o
 -10   6  -3        111.16        109.08        11.49 o
  -8   6  -3         10.17          0.89         5.23 o
  -6   6  -3        279.83        278.11        13.20 o
  -4   6  -3         46.96         39.17         5.56 o
  -2   6  -3        142.08        147.86         6.71 o
   0   6  -3        350.45        342.99         5.64 o
   2   6  -3         51.30         41.20         2.53 o
   4   6  -3        185.32        173.16         4.39 o
   6   6  -3        404.85        427.43         8.09 o
   8   6  -3        686.97        753.01        16.84 o
  10   6  -3        246.04        255.15        13.16 o
  12   6  -3         16.51         16.91         4.73 o
  14   6  -3        130.72        151.21        12.52 o
 -11   7  -3        210.49        226.94        23.42 o
  -9   7  -3         77.56         85.82        10.68 o
  -7   7  -3        444.83        413.57        17.59 o
  -5   7  -3        178.96        172.63         8.32 o
  -3   7  -3        767.51        810.63        20.64 o
  -1   7  -3        445.36        478.90         8.34 o
   1   7  -3        325.79        306.06         6.54 o
   3   7  -3         65.54         66.08         2.43 o
   5   7  -3         68.93         61.16         2.89 o
   7   7  -3        836.29        899.60        14.16 o
   9   7  -3        154.19        148.15         7.95 o
  11   7  -3         19.08         22.47         6.62 o
  13   7  -3         87.07         89.45         7.99 o
 -12   8  -3         22.14         40.47        17.59 o
 -10   8  -3          8.67          1.93        12.72 o
  -8   8  -3         17.56          8.82         6.92 o
  -6   8  -3        391.90        416.03        19.52 o
  -4   8  -3        411.59        405.16        12.60 o
  -2   8  -3        494.44        517.42        10.43 o
   0   8  -3        159.00        132.88         4.39 o
   2   8  -3         62.78         63.28         2.59 o
   4   8  -3        758.88        783.04        10.44 o
   6   8  -3        212.34        212.65         6.56 o
   8   8  -3         23.35         19.20         4.50 o
  10   8  -3         29.88         25.70         7.43 o
  12   8  -3         66.22         62.77        10.76 o
  14   8  -3         45.54         52.83        12.31 o
 -11   9  -3          1.81        -11.03        19.34 o
  -9   9  -3          3.76        -10.56        10.56 o
  -7   9  -3          6.68         23.94         8.28 o
  -5   9  -3        107.15         86.31         8.23 o
  -3   9  -3        931.33        933.36        19.73 o
  -1   9  -3        810.81        794.53        13.13 o
   1   9  -3        806.41        834.06        13.04 o
   3   9  -3        320.31        317.68         6.55 o
   5   9  -3         78.72         84.70         2.94 o
   7   9  -3        116.71        108.72         6.89 o
   9   9  -3         66.70         53.91         6.26 o
  11   9  -3          1.08         -7.32         7.32 o
  13   9  -3         21.88         12.41         9.48 o
 -10  10  -3         24.14         17.16         9.49 o
  -8  10  -3         53.50         53.88        12.15 o
  -6  10  -3         86.62         75.64        10.03 o
  -4  10  -3        152.51        169.35        18.52 o
  -2  10  -3        242.38        255.41         8.40 o
   0  10  -3        254.78        271.23         7.20 o
   2  10  -3          5.64          4.72         1.79 o
   4  10  -3        249.15        290.20         7.89 o
   6  10  -3        340.47        347.19        12.33 o
   8  10  -3        231.09        226.63         9.15 o
  10  10  -3         82.83         70.53         6.86 o
  12  10  -3         10.41         11.60         8.95 o
  -9  11  -3         15.74          8.74        14.90 o
  -7  11  -3         32.56         33.68        17.11 o
  -5  11  -3         37.61         28.11         8.01 o
  -3  11  -3        446.03        494.89        15.44 o
  -1  11  -3         13.49         10.08         3.17 o
   1  11  -3        345.65        323.30        15.58 o
   3  11  -3         76.20         53.03        12.50 o
   5  11  -3         14.17         22.05         4.80 o
   7  11  -3         23.90         20.69         6.37 o
   9  11  -3         59.34         59.69         7.55 o
  11  11  -3         60.44         50.28        12.08 o
  -8  12  -3         46.50         30.14        11.88 o
  -6  12  -3         23.16         27.15         9.50 o
  -4  12  -3          3.96          6.52         9.62 o
  -2  12  -3        163.42        159.35        11.71 o
   0  12  -3        346.64        367.23        14.35 o
   2  12  -3         39.47         28.91         4.83 o
   4  12  -3        483.44        502.99        14.81 o
   6  12  -3        373.40        392.90        13.16 o
   8  12  -3         29.00         23.25         6.87 o
  10  12  -3         37.15         22.17         8.69 o
  -7  13  -3        100.37        130.89        23.82 o
  -5  13  -3         38.14         35.42        10.57 o
  -3  13  -3         47.58         13.02         7.46 o
  -1  13  -3        224.71        226.99        21.12 o
   1  13  -3          2.19          8.00         6.40 o
   3  13  -3          2.55          4.66         4.71 o
   5  13  -3         76.04         70.21         7.43 o
   7  13  -3        193.09        203.00        11.89 o
   9  13  -3         18.60         23.45         9.26 o
  -4  14  -3         10.49         -9.60         9.60 o
  -2  14  -3          1.94          1.70         9.93 o
   0  14  -3         14.21          3.18        10.76 o
   2  14  -3         96.59         92.84         8.50 o
   4  14  -3         45.98         41.49         7.01 o
   6  14  -3        101.53         91.21         9.55 o
  -1  15  -3         40.49         17.57        12.69 o
   1  15  -3         22.26          9.36        10.20 o
   3  15  -3         26.62         19.00         7.46 o
 -14   0  -2         72.89         60.66        17.93 o
 -12   0  -2        136.14        135.41        19.58 o
 -10   0  -2        747.86        805.76        40.30 o
  -8   0  -2          9.63         10.85         4.72 o
  -6   0  -2        182.63        188.34         7.00 o
  -4   0  -2       2661.78       2506.90        43.90 o
  -2   0  -2       1769.89       1656.30        48.63 o
   0   0  -2       8603.52       7929.82       111.76 o
   2   0  -2      21213.41      22392.47       588.84 o
   4   0  -2       1339.19       1210.14        18.42 o
   6   0  -2       9212.54       9885.09       106.24 o
   8   0  -2        569.97        644.25        12.89 o
  10   0  -2        284.35        300.28        16.18 o
  12   0  -2        479.66        480.63        23.34 o
  14   0  -2         31.58         19.26         9.10 o
  16   0  -2         25.62         30.15        15.85 o
 -15   1  -2         10.21          5.99        13.08 o
 -13   1  -2          9.42         16.53        14.74 o
 -11   1  -2         24.56         11.05         6.81 o
  -9   1  -2        289.32        262.27        14.63 o
  -7   1  -2        199.54        186.75         5.01 o
  -5   1  -2        901.16        852.72        13.62 o
  -3   1  -2        145.86        126.96         2.95 o
  -1   1  -2      10099.73       9882.86       106.98 o
   1   1  -2       3384.72       3081.29        28.96 o
   3   1  -2        266.08        248.80         3.96 o
   5   1  -2        271.14        265.03         3.78 o
   7   1  -2         26.44         19.17         1.93 o
   9   1  -2        397.04        393.27         8.43 o
  11   1  -2        184.16        173.11         7.70 o
  13   1  -2        110.96         99.08         6.83 o
  15   1  -2         23.68         17.70         7.90 o
 -14   2  -2         16.45         16.20        11.45 o
 -12   2  -2        180.98        152.08        14.79 o
 -10   2  -2         96.73         88.21         8.31 o
  -8   2  -2        202.51        222.07         6.69 o
  -6   2  -2        266.86        267.57         5.31 o
  -4   2  -2        580.43        602.77        10.70 o
  -2   2  -2        293.00        254.02         5.86 o
   0   2  -2       6012.62       5792.95        59.83 o
   2   2  -2       2519.30       2177.84        22.72 o
   4   2  -2         73.27         64.08         1.67 o
   6   2  -2        738.36        836.38         9.37 o
   8   2  -2         14.30          9.01         1.86 o
  10   2  -2        111.73        113.14         5.08 o
  12   2  -2        106.65         87.19         6.40 o
  14   2  -2        199.55        246.22        15.47 o
  16   2  -2         98.98        146.28        18.59 o
 -13   3  -2         72.90         53.18        18.18 o
 -11   3  -2         83.15         76.68         9.48 o
  -9   3  -2        142.43        116.98         6.45 o
  -7   3  -2        264.29        259.98         5.33 o
  -5   3  -2        587.00        579.01        10.69 o
  -3   3  -2       2628.76       2496.87        31.71 o
  -1   3  -2        319.24        298.93         4.71 o
   1   3  -2        529.29        479.73         5.98 o
   3   3  -2        299.47        307.94         4.49 o
   5   3  -2        225.55        226.25         4.14 o
   7   3  -2        458.57        446.24         7.92 o
   9   3  -2        263.90        253.84         8.08 o
  11   3  -2         33.18         21.19         5.42 o
  13   3  -2        317.09        366.78        13.49 o
  15   3  -2         13.47          3.42         7.08 o
 -14   4  -2         94.06        152.26        26.73 o
 -12   4  -2        179.67        180.85        16.02 o
 -10   4  -2        235.39        219.33        10.50 o
  -8   4  -2        133.92        126.71         8.76 o
  -6   4  -2        425.37        441.24        17.42 o
  -4   4  -2        215.47        224.24         6.93 o
  -2   4  -2        535.44        476.39         7.02 o
   0   4  -2        463.82        409.68         5.86 o
   2   4  -2       1769.90       1737.53        15.73 o
   4   4  -2         92.93         81.62         2.37 o
   6   4  -2        441.53        455.11         6.79 o
   8   4  -2        295.53        323.93         9.11 o
  10   4  -2         49.62         34.96         5.49 o
  12   4  -2         29.50         23.74         5.78 o
  14   4  -2         44.66         53.58         7.66 o
 -13   5  -2         91.60         99.01        19.29 o
 -11   5  -2        103.07        109.52        17.63 o
  -9   5  -2        193.97        196.68        11.89 o
  -7   5  -2         93.83         87.85         7.50 o
  -5   5  -2         59.44         69.89         8.47 o
  -3   5  -2       1006.24       1043.53        20.02 o
  -1   5  -2       1217.20       1239.51        13.66 o
   1   5  -2        556.54        587.14         6.75 o
   3   5  -2        398.12        387.86         5.31 o
   5   5  -2         52.92         58.87         2.28 o
   7   5  -2        377.10        385.46         7.72 o
   9   5  -2         47.77         50.64         4.93 o
  11   5  -2         10.16         -0.05         5.16 o
  13   5  -2        163.76        194.27        15.23 o
  15   5  -2         16.17         11.15        10.90 o
 -12   6  -2        270.34        315.78        31.60 o
 -10   6  -2         74.24         73.20        10.56 o
  -8   6  -2         84.62         77.08         6.92 o
  -6   6  -2        107.63        112.02        12.78 o
  -4   6  -2         21.20         10.97         3.76 o
  -2   6  -2         16.28         12.41         1.87 o
   0   6  -2        387.12        364.38         4.84 o
   2   6  -2         52.72         50.04         1.80 o
   4   6  -2        570.07        639.74         7.80 o
   6   6  -2        425.24        443.15         8.37 o
   8   6  -2       2174.30       2367.97        35.61 o
  10   6  -2        394.42        396.49        12.20 o
  12   6  -2        113.03        121.17        13.25 o
  14   6  -2          5.77          7.41         7.43 o
 -13   7  -2         24.39          4.06        21.53 o
 -11   7  -2         86.64         89.66        18.38 o
  -9   7  -2        385.21        400.88        18.82 o
  -7   7  -2        140.89        153.43        14.49 o
  -5   7  -2        629.42        677.81        24.82 o
  -3   7  -2         81.33         82.04         4.06 o
  -1   7  -2        199.70        183.33         3.73 o
   1   7  -2       1073.29       1085.43        12.25 o
   3   7  -2        581.79        601.29         7.47 o
   5   7  -2        403.94        429.16         7.68 o
   7   7  -2        476.23        492.16         8.84 o
   9   7  -2         31.55         27.84         4.84 o
  11   7  -2        365.03        396.65        16.71 o
  13   7  -2         92.91         87.61         9.09 o
 -12   8  -2        196.49        194.02        30.07 o
 -10   8  -2         54.73         45.66        11.10 o
  -8   8  -2        360.37        374.25        26.95 o
  -6   8  -2        304.06        295.07        21.83 o
  -4   8  -2        218.58        230.36         5.88 o
  -2   8  -2       3117.50       3384.72        68.00 o
   0   8  -2        178.10        194.33         4.14 o
   2   8  -2        331.69        319.26         5.66 o
   4   8  -2        354.55        354.80         7.23 o
   6   8  -2        187.64        182.37         8.63 o
   8   8  -2         17.95          7.03         4.95 o
  10   8  -2        391.34        406.97        13.45 o
  12   8  -2         37.66         25.96         8.94 o
  14   8  -2         34.90         39.32        12.91 o
 -11   9  -2          4.75         -0.56        11.74 o
  -9   9  -2         69.75         72.30        10.05 o
  -7   9  -2         57.99         70.18        12.99 o
  -5   9  -2        326.09        349.49        14.52 o
  -3   9  -2         17.80         16.85         3.10 o
  -1   9  -2        453.08        433.05         8.15 o
   1   9  -2        133.42        139.99         4.29 o
   3   9  -2        757.55        751.32        11.86 o
   5   9  -2        123.84        112.88         5.49 o
   7   9  -2        387.89        394.47        10.42 o
   9   9  -2        162.44        132.50         9.03 o
  11   9  -2        145.77        119.77        12.88 o
  13   9  -2          2.23         -8.39        12.49 o
 -10  10  -2          2.37         10.80        10.01 o
  -8  10  -2        148.06        143.63        16.92 o
  -6  10  -2        186.18        168.66        17.25 o
  -4  10  -2       1321.08       1400.27        40.29 o
  -2  10  -2        709.06        727.16        15.19 o
   0  10  -2        576.60        585.33        10.60 o
   2  10  -2         68.08         59.44         3.33 o
   4  10  -2          2.61          2.48         2.34 o
   6  10  -2        136.77        124.19         6.82 o
   8  10  -2         32.05         22.54         4.62 o
  10  10  -2         93.06         85.30         8.99 o
  12  10  -2         75.19         83.67        12.09 o
  -9  11  -2          3.72         -3.23         7.19 o
  -7  11  -2        256.01        243.16        23.75 o
  -5  11  -2         19.34         19.81         7.41 o
  -3  11  -2        129.04        140.88        13.25 o
  -1  11  -2        153.88        152.40        13.86 o
   1  11  -2         99.07         87.23         6.70 o
   3  11  -2        732.99        808.75        15.06 o
   5  11  -2        299.27        289.85        18.51 o
   7  11  -2         61.41         44.74         6.29 o
   9  11  -2         13.29          7.54         6.38 o
  11  11  -2         96.79         78.68        11.74 o
  -8  12  -2          2.69         15.52        10.98 o
  -6  12  -2          7.77         16.30         8.86 o
  -4  12  -2        107.02        109.57        11.85 o
  -2  12  -2         36.79         42.74         8.41 o
   0  12  -2         20.63         13.89         3.98 o
   2  12  -2        127.86        118.27         6.05 o
   4  12  -2          0.56          1.94         4.35 o
   6  12  -2        236.68        251.39        13.99 o
   8  12  -2        126.98        127.66         9.50 o
  10  12  -2        149.92        128.89        12.08 o
  -7  13  -2         49.26         64.71        14.25 o
  -5  13  -2        169.54        176.53        22.69 o
  -3  13  -2         18.40         22.64         8.08 o
  -1  13  -2        109.08        100.34         9.02 o
   1  13  -2         24.83         12.72         5.01 o
   3  13  -2         96.56         77.02         8.48 o
   5  13  -2        145.07        139.62         9.70 o
   7  13  -2        101.06         78.42         9.21 o
   9  13  -2          3.86          4.96         7.85 o
  -4  14  -2        111.44        127.53        19.49 o
  -2  14  -2         19.29         -8.34        10.90 o
   0  14  -2         78.11         51.13         8.51 o
   2  14  -2         36.92         27.85         5.40 o
   4  14  -2          2.77          2.36         6.72 o
   6  14  -2         34.98         19.56         9.95 o
  -3  15  -2          8.33         -2.95        11.18 o
  -1  15  -2         24.90         -0.41        14.80 o
   1  15  -2         62.33         47.32        10.68 o
   3  15  -2         21.42         15.09         7.03 o
   5  15  -2         62.28         54.02        10.71 o
 -15   1  -1         19.33         33.95        11.99 o
 -13   1  -1        133.85        123.44        14.95 o
 -11   1  -1        326.92        301.70        52.69 o
  -9   1  -1        154.78        135.00         8.63 o
  -7   1  -1       1046.12       1081.27        12.00 o
  -5   1  -1       1552.82       1433.28        15.17 o
  -3   1  -1       4625.23       4261.01        57.52 o
  -1   1  -1      11432.23      11469.59       154.24 o
   1   1  -1       9857.64       9800.46       118.91 o
   3   1  -1       9174.64       9092.38        74.88 o
   5   1  -1       2753.99       2743.98        24.82 o
   7   1  -1       3107.27       3419.54        33.71 o
   9   1  -1        281.24        260.73         6.48 o
  11   1  -1       1039.32       1097.71        28.53 o
  13   1  -1          9.61          3.20         5.25 o
  15   1  -1         37.45         32.76         7.14 o
 -14   2  -1         29.80         22.80        14.82 o
 -12   2  -1        218.38        218.74        22.24 o
 -10   2  -1        657.65        671.09        13.76 o
  -8   2  -1        132.84        133.93         4.05 o
  -6   2  -1        743.76        743.12        13.70 o
  -4   2  -1       1376.64       1304.54        15.94 o
  -2   2  -1       5608.51       5308.11        76.42 o
   0   2  -1       1371.87       1216.59        11.40 o
   2   2  -1       2720.54       2407.68        28.19 o
   4   2  -1        683.78        668.96         7.15 o
   6   2  -1        663.13        671.98         9.29 o
   8   2  -1        290.73        288.56         6.92 o
  10   2  -1        431.12        458.88        15.46 o
  12   2  -1        232.46        235.34        13.99 o
  14   2  -1          7.99          3.79         5.39 o
  16   2  -1         57.14         39.73        11.43 o
 -15   3  -1         15.65         11.59        25.58 o
 -13   3  -1         52.39         38.60        11.49 o
 -11   3  -1        511.77        511.70        19.40 o
  -9   3  -1          2.04          0.14         1.88 o
  -7   3  -1        265.45        271.14         6.19 o
  -5   3  -1       1235.53       1232.59        18.32 o
  -3   3  -1       1158.60       1075.94        17.30 o
  -1   3  -1       4705.66       4138.14        43.30 o
   1   3  -1      15352.00      15790.50       230.27 o
   3   3  -1       1218.18       1205.30        12.65 o
   5   3  -1       3978.98       4017.58        37.57 o
   7   3  -1       1885.40       2038.93        22.39 o
   9   3  -1       1122.60       1155.03        18.33 o
  11   3  -1        951.60        961.56        20.88 o
  13   3  -1         76.40         74.36         6.93 o
  15   3  -1         55.81         28.65         7.69 o
 -14   4  -1         81.85         81.16        14.78 o
 -12   4  -1        124.21        100.42        21.87 o
 -10   4  -1        519.00        528.15        30.81 o
  -8   4  -1        748.95        755.91        15.89 o
  -6   4  -1       1272.11       1288.62        31.70 o
  -4   4  -1       2579.95       2659.48        50.82 o
  -2   4  -1        629.05        581.61         7.64 o
   0   4  -1         60.42         56.16         1.62 o
   2   4  -1       1580.05       1525.63        15.17 o
   4   4  -1        515.60        523.05         6.19 o
   6   4  -1        829.91        859.96        11.97 o
   8   4  -1        526.47        531.96        10.33 o
  10   4  -1        681.50        702.00        16.54 o
  12   4  -1        915.37       1052.54        28.48 o
  14   4  -1         85.31         80.73         8.60 o
 -13   5  -1        123.61        132.68        24.29 o
 -11   5  -1         89.17         87.12        10.64 o
  -9   5  -1        126.73        131.05        17.55 o
  -7   5  -1        619.74        616.32        16.84 o
  -5   5  -1        886.56        914.40        25.14 o
  -3   5  -1       2019.06       2037.55        24.97 o
  -1   5  -1       2661.75       2546.57        22.19 o
   1   5  -1       1828.86       1809.22        16.36 o
   3   5  -1        556.84        597.72         7.09 o
   5   5  -1        265.40        260.91         5.02 o
   7   5  -1        298.41        314.86         6.23 o
   9   5  -1        827.73        890.83        18.49 o
  11   5  -1         17.93          4.74         5.23 o
  13   5  -1          5.54         -4.45         5.82 o
  15   5  -1        215.70        249.20        14.05 o
 -14   6  -1         41.01         49.30        19.30 o
 -12   6  -1        112.26         93.49        21.70 o
 -10   6  -1         44.02         38.72        10.17 o
  -8   6  -1         29.38         22.50         6.97 o
  -6   6  -1         62.58         34.11         7.57 o
  -4   6  -1        130.84        125.13         4.61 o
  -2   6  -1        330.47        310.35         4.18 o
   0   6  -1        567.73        611.87         6.91 o
   2   6  -1       2435.01       2515.32        18.79 o
   4   6  -1        165.30        175.50         3.57 o
   6   6  -1        342.18        358.22         7.98 o
   8   6  -1        164.82        158.73         6.31 o
  10   6  -1         86.15         71.08         6.03 o
  12   6  -1         76.86         78.28         8.40 o
  14   6  -1         39.87         27.01         8.00 o
 -13   7  -1        152.35        186.94        26.81 o
 -11   7  -1         57.31         62.67        15.97 o
  -9   7  -1       1099.96       1252.89        47.87 o
  -7   7  -1         93.77         89.62        13.05 o
  -5   7  -1        115.14        112.69         5.62 o
  -3   7  -1        285.49        252.18         5.45 o
  -1   7  -1       1948.50       1950.53        17.32 o
   1   7  -1        993.60       1017.91        11.41 o
   3   7  -1          6.97          1.60         1.61 o
   5   7  -1        292.99        291.55         7.28 o
   7   7  -1        185.07        167.84         6.47 o
   9   7  -1        527.60        554.15        15.45 o
  11   7  -1        110.19        116.18        15.50 o
  13   7  -1         31.29         13.55         6.82 o
 -12   8  -1         53.23         50.05        16.62 o
 -10   8  -1        146.71        153.22        20.51 o
  -8   8  -1         32.93         31.42        10.30 o
  -6   8  -1        188.07        194.93        17.32 o
  -4   8  -1         78.36         68.83         4.97 o
  -2   8  -1        640.51        615.35         8.47 o
   0   8  -1        996.71       1068.07        11.91 o
   2   8  -1       1195.61       1261.27        14.29 o
   4   8  -1        303.53        323.31         6.39 o
   6   8  -1         25.55         19.79         3.10 o
   8   8  -1         27.33         20.29         5.06 o
  10   8  -1         45.93         31.33        11.14 o
  12   8  -1         65.66         58.25        10.47 o
  14   8  -1          1.91          0.31         8.36 o
 -11   9  -1         80.68         96.32        19.37 o
  -9   9  -1        240.14        241.03        23.52 o
  -7   9  -1        232.80        215.30        17.22 o
  -5   9  -1        371.37        368.97        18.49 o
  -3   9  -1        248.50        257.25         8.15 o
  -1   9  -1        489.41        502.32         8.92 o
   1   9  -1        827.20        859.47        11.29 o
   3   9  -1        494.20        515.05         8.89 o
   5   9  -1        274.86        265.03         7.44 o
   7   9  -1        513.10        522.02        13.24 o
   9   9  -1        305.67        317.77        11.96 o
  11   9  -1          7.30          4.72         6.96 o
  13   9  -1          4.79         -1.80         8.76 o
 -12  10  -1         34.57         35.54        17.11 o
 -10  10  -1        110.17        113.46        18.49 o
  -8  10  -1         21.34          1.78         7.78 o
  -6  10  -1         40.91         25.38         7.81 o
  -4  10  -1          7.10          3.91         2.67 o
  -2  10  -1        329.09        333.77         7.64 o
   0  10  -1        997.40       1015.74        16.56 o
   2  10  -1        121.35        101.97         5.20 o
   4  10  -1        182.23        165.42         7.74 o
   6  10  -1          5.79          2.67         3.79 o
   8  10  -1        117.42        109.71         7.48 o
  10  10  -1         36.63         25.25        10.01 o
  12  10  -1         11.23          5.47         8.94 o
 -11  11  -1        121.77        151.18        25.64 o
  -9  11  -1         81.43         71.19        19.12 o
  -7  11  -1        113.67        141.00        18.56 o
  -5  11  -1        190.65        169.55        16.77 o
  -3  11  -1        547.42        571.02        17.80 o
  -1  11  -1        302.96        309.80        12.54 o
   1  11  -1        233.33        206.40         8.17 o
   3  11  -1          1.74          3.76         4.61 o
   5  11  -1        143.67        123.36         9.04 o
   7  11  -1         89.34         76.55         8.10 o
   9  11  -1        118.96        114.02         9.34 o
  11  11  -1          7.95          4.94         7.67 o
 -10  12  -1         11.28         14.44        14.80 o
  -6  12  -1         73.81         84.62        15.17 o
  -4  12  -1         81.96         69.39         9.25 o
  -2  12  -1        533.92        560.93        24.18 o
   0  12  -1        609.38        631.42        15.12 o
   2  12  -1        236.30        221.39         8.82 o
   4  12  -1        327.20        311.63        11.14 o
   6  12  -1         77.79         65.89         7.11 o
   8  12  -1         13.97         13.77         5.84 o
  10  12  -1         44.79         35.12         8.33 o
  -7  13  -1          6.33         20.20        12.94 o
  -5  13  -1        172.69        183.71        21.98 o
  -3  13  -1        107.33        104.28        22.69 o
  -1  13  -1        307.09        331.10        13.58 o
   1  13  -1         92.41         94.07         9.39 o
   3  13  -1        213.36        220.18        14.84 o
   5  13  -1        113.22        102.47        10.32 o
   7  13  -1         62.00         42.56         6.74 o
   9  13  -1         31.60         30.28         8.00 o
  -6  14  -1         17.08          5.08        10.67 o
  -4  14  -1         46.07         47.21        13.71 o
  -2  14  -1         22.35         31.54         9.38 o
   0  14  -1         64.11         54.21        10.45 o
   2  14  -1         38.87         21.50         6.22 o
   4  14  -1         15.29          8.19         5.40 o
   6  14  -1          6.54          4.72         6.11 o
   8  14  -1         15.16         25.77        11.51 o
   1  15  -1         61.37         89.13        11.90 o
   3  15  -1          8.14          7.01        10.01 o
   5  15  -1         28.94         12.88        13.06 o
   0  16  -1          0.19         11.76        14.61 o
 -14   0   0          5.26          1.70         7.31 o
 -12   0   0        383.83        390.72        19.90 o
 -10   0   0        214.05        219.31        15.42 o
  -8   0   0        567.62        609.27        11.48 o
  -6   0   0        606.87        633.04        11.10 o
  -4   0   0      11378.15      11313.74       220.33 o
  -2   0   0       9219.24       9120.76       131.37 o
   2   0   0       9219.24       9283.03       145.49 o
   4   0   0      11378.15      11462.12       147.83 o
   6   0   0        606.87        631.13         9.37 o
   8   0   0        567.62        618.44        13.88 o
  10   0   0        214.05        210.43        25.27 o
  12   0   0        383.83        354.03        17.49 o
  14   0   0          5.26          5.08        14.01 o
 -15   1   0         26.28         28.38        10.89 o
 -13   1   0        123.89        115.78        12.21 o
 -11   1   0        367.37        382.03        10.44 o
  -9   1   0        370.47        357.20         7.40 o
  -7   1   0       2036.95       1964.17        24.15 o
  -5   1   0        463.45        386.30         6.06 o
  -3   1   0       7691.30       7306.81        88.53 o
  -1   1   0         29.73         22.43         1.21 o
   1   1   0         29.73         22.87         0.99 o
   3   1   0       7691.30       7565.11        75.56 o
   5   1   0        463.45        405.86         5.72 o
   7   1   0       2036.95       1974.66        22.60 o
   9   1   0        370.47        367.21        13.46 o
  11   1   0        367.37        368.70        11.62 o
  13   1   0        123.89        108.17         8.05 o
  15   1   0         26.28         18.04         7.80 o
 -14   2   0         34.36         25.09         8.85 o
 -12   2   0        387.54        373.70        13.19 o
 -10   2   0       1954.88       2107.37        31.69 o
  -8   2   0         56.76         46.03         2.66 o
  -6   2   0          7.91          9.07         1.50 o
  -4   2   0        956.20        919.37        12.34 o
  -2   2   0       3079.59       2858.11        35.20 o
   0   2   0      10943.98      11034.28       134.96 o
   2   2   0       3079.59       2897.56        25.46 o
   4   2   0        956.20        951.37        11.92 o
   6   2   0          7.91          7.33         1.14 o
   8   2   0         56.76         41.36         3.49 o
  10   2   0       1954.88       2185.15        44.82 o
  12   2   0        387.54        410.85        12.70 o
  14   2   0         34.36         20.04         8.71 o
 -15   3   0         27.61         17.23        12.78 o
 -13   3   0         23.08         10.10         4.99 o
 -11   3   0         42.58         35.12         7.55 o
  -9   3   0        650.78        669.70        14.77 o
  -7   3   0        473.40        464.28         8.18 o
  -5   3   0       1493.29       1423.31        17.74 o
  -3   3   0        449.36        430.57         5.94 o
  -1   3   0       6678.63       6286.70        63.06 o
   1   3   0       6678.63       6432.21        51.47 o
   3   3   0        449.36        441.81         5.46 o
   5   3   0       1493.29       1450.74        13.69 o
   7   3   0        473.40        473.60         8.14 o
   9   3   0        650.78        671.75        14.28 o
  11   3   0         42.58         32.49         5.98 o
  13   3   0         23.08         13.58         6.53 o
  15   3   0         27.61         27.26         8.89 o
 -14   4   0         24.22          9.85         6.63 o
 -12   4   0        468.02        501.75        19.05 o
 -10   4   0       1409.51       1492.16        25.08 o
  -8   4   0       1253.37       1303.45        20.49 o
  -6   4   0          5.41          4.02         1.31 o
  -4   4   0        263.84        259.57         4.62 o
  -2   4   0       1823.52       1660.43        16.06 o
   0   4   0       5880.57       5749.23        48.23 o
   2   4   0       1823.52       1742.33        17.60 o
   4   4   0        263.84        267.02         4.50 o
   6   4   0          5.41          3.60         1.35 o
   8   4   0       1253.37       1343.38        20.02 o
  10   4   0       1409.51       1584.52        33.65 o
  12   4   0        468.02        517.66        16.50 o
  14   4   0         24.22         10.80         7.25 o
 -15   5   0        127.78        115.35        17.97 o
 -13   5   0        101.98        120.60        12.97 o
 -11   5   0        265.52        270.41        15.69 o
  -9   5   0        903.64        924.77        15.44 o
  -7   5   0        393.05        425.39         6.70 o
  -5   5   0        135.29        129.63         6.21 o
  -3   5   0         85.72         78.58         2.28 o
  -1   5   0       2600.78       2521.90        21.55 o
   1   5   0       2600.78       2552.03        18.32 o
   3   5   0         85.72         83.27         2.58 o
   5   5   0        135.29        138.84         3.57 o
   7   5   0        393.05        417.44         8.25 o
   9   5   0        903.64        929.85        18.09 o
  11   5   0        265.52        291.34        16.81 o
  13   5   0        101.98        117.22        10.29 o
  15   5   0        127.78        130.34        13.39 o
 -14   6   0         83.40         65.93        19.43 o
 -12   6   0        224.48        296.18        25.51 o
 -10   6   0        366.38        392.09        14.23 o
  -8   6   0         80.60         93.38         8.38 o
  -6   6   0        741.90        813.04        21.38 o
  -4   6   0        513.69        509.79        10.22 o
  -2   6   0       5048.18       5387.36        50.95 o
   0   6   0       1742.58       1691.94        14.67 o
   2   6   0       5048.18       5551.25        53.68 o
   4   6   0        513.69        536.60         7.52 o
   6   6   0        741.90        797.64        12.01 o
   8   6   0         80.60         76.71         4.54 o
  10   6   0        366.38        394.19        17.24 o
  12   6   0        224.48        253.15        17.38 o
  14   6   0         83.40         62.52        10.52 o
 -13   7   0        196.77        209.73        25.15 o
 -11   7   0        235.63        245.38        22.90 o
  -9   7   0         80.57         69.94         4.20 o
  -7   7   0         25.74         27.37         2.42 o
  -5   7   0        281.68        307.91         9.59 o
  -3   7   0        325.94        351.07         7.90 o
  -1   7   0       2034.63       2123.29        19.40 o
   1   7   0       2034.63       2124.71        17.88 o
   3   7   0        325.94        353.85         5.37 o
   5   7   0        281.68        315.99         8.35 o
   7   7   0         25.74         19.91         3.06 o
   9   7   0         80.57         75.92         6.49 o
  11   7   0        235.63        243.40        13.38 o
  13   7   0        196.77        213.07        15.94 o
 -12   8   0         63.95         37.89        15.49 o
 -10   8   0        198.53        164.88        20.32 o
  -8   8   0       1572.66       1713.87        35.56 o
  -6   8   0         59.96         54.64         4.65 o
  -4   8   0        548.65        619.74        10.30 o
  -2   8   0        126.64        114.42         3.87 o
   0   8   0        175.50        155.63         3.99 o
   2   8   0        126.64        105.97         3.86 o
   4   8   0        548.65        627.47        10.66 o
   6   8   0         59.96         50.48         5.98 o
   8   8   0       1572.66       1709.17        34.38 o
  10   8   0        198.53        182.28        13.59 o
  12   8   0         63.95         48.88         9.84 o
 -13   9   0         10.66          7.03        14.28 o
 -11   9   0         47.99         48.75        13.51 o
  -9   9   0        185.67        212.70        19.48 o
  -7   9   0        273.71        280.52        18.85 o
  -5   9   0        133.28        117.40         5.32 o
  -3   9   0       1397.38       1482.61        32.74 o
  -1   9   0        214.51        213.95         5.52 o
   1   9   0        214.51        203.01         5.02 o
   3   9   0       1397.38       1461.82        22.39 o
   5   9   0        133.28         98.77         5.79 o
   7   9   0        273.71        266.37        10.46 o
   9   9   0        185.67        214.79        13.81 o
  11   9   0         47.99         40.09        11.69 o
  13   9   0         10.66         17.47        11.13 o
 -12  10   0          4.40          6.49        14.52 o
 -10  10   0        239.80        233.41        28.22 o
  -8  10   0        150.86        150.70        16.91 o
  -6  10   0        424.20        477.85        15.69 o
  -4  10   0         63.20         65.01         5.09 o
  -2  10   0        423.39        444.63        10.62 o
   0  10   0        210.16        200.97         7.19 o
   2  10   0        423.39        445.79        10.28 o
   4  10   0         63.20         50.40         5.60 o
   6  10   0        424.20        444.78        13.45 o
   8  10   0        150.86        143.40        12.76 o
  10  10   0        239.80        224.56        16.00 o
  12  10   0          4.40         -7.98         8.47 o
 -11  11   0         99.99        120.96        24.24 o
  -9  11   0         36.46         25.79         9.68 o
  -7  11   0        164.75        180.74        21.20 o
  -5  11   0         22.97         15.89         4.28 o
  -3  11   0         85.63         93.25         5.15 o
  -1  11   0        335.16        321.87        12.72 o
   1  11   0        335.16        326.91        10.21 o
   3  11   0         85.63         70.49         6.77 o
   5  11   0         22.97         15.37         5.51 o
   7  11   0        164.75        160.07        11.57 o
   9  11   0         36.46         28.16         7.16 o
  11  11   0         99.99         92.87        19.92 o
 -10  12   0         21.94         41.81        18.85 o
  -8  12   0        109.54        117.28        19.41 o
  -6  12   0         15.01         15.08         9.91 o
  -4  12   0        236.68        245.01        11.60 o
  -2  12   0         96.13         93.37         7.24 o
   0  12   0        420.62        439.40        13.46 o
   2  12   0         96.13         82.67         6.48 o
   4  12   0        236.68        231.08        10.33 o
   6  12   0         15.01          8.52         6.49 o
   8  12   0        109.54        107.15         8.96 o
  10  12   0         21.94         14.54         8.56 o
  -9  13   0         19.43         30.27        19.25 o
  -7  13   0          7.99          5.11         9.97 o
  -5  13   0          7.09         10.45        13.03 o
  -3  13   0        105.20         90.90         7.94 o
  -1  13   0        185.82        177.19        11.61 o
   1  13   0        185.82        181.31        12.63 o
   3  13   0        105.20         75.53         8.43 o
   5  13   0          7.09          0.37         5.28 o
   7  13   0          7.99          0.15         7.68 o
   9  13   0         19.43         19.29         8.23 o
  -6  14   0         15.57         11.31        12.49 o
  -4  14   0        114.58        143.38        21.03 o
  -2  14   0          1.91          2.39         5.70 o
   0  14   0          1.42          4.34         4.93 o
   2  14   0          1.91          0.24         5.79 o
   4  14   0        114.58        114.96        13.38 o
   6  14   0         15.57          6.28         6.90 o
  -3  15   0         20.54          4.52        10.34 o
  -1  15   0         55.01         46.36         8.30 o
   1  15   0         55.01         38.60        10.92 o
   3  15   0         20.54         15.00        12.07 o
   5  15   0          8.67          2.07        13.82 o
   0  16   0         95.63        104.52        19.21 o
 -15   1   1         37.45         32.85         7.42 o
 -13   1   1          9.61          1.44         6.28 o
 -11   1   1       1039.33       1084.09        22.73 o
  -9   1   1        281.24        279.69         5.80 o
  -7   1   1       3107.27       3394.90        37.97 o
  -5   1   1       2753.99       2705.90        26.00 o
  -3   1   1       9174.64       9130.74        87.23 o
  -1   1   1       9857.64       9970.17       107.32 o
   1   1   1      11432.23      11553.38       110.57 o
   3   1   1       4625.23       4399.56        51.37 o
   5   1   1       1552.82       1481.96        14.30 o
   7   1   1       1046.12       1122.09        17.68 o
   9   1   1        154.78        126.25         7.94 o
  11   1   1        326.92        310.00        13.09 o
  13   1   1        133.85        124.49        10.83 o
  15   1   1         19.33         20.65        13.37 o
 -16   2   1         57.14         34.80         8.84 o
 -14   2   1          7.99          1.48         5.61 o
 -12   2   1        232.46        222.91        11.76 o
 -10   2   1        431.12        467.26         9.01 o
  -8   2   1        290.73        281.94         5.56 o
  -6   2   1        663.13        659.86         9.95 o
  -4   2   1        683.78        675.12         8.71 o
  -2   2   1       2720.54       2440.84        24.32 o
   0   2   1       1371.87       1229.59        10.74 o
   2   2   1       5608.50       5391.13        65.24 o
   4   2   1       1376.64       1343.52        14.00 o
   6   2   1        743.76        736.61        10.95 o
   8   2   1        132.84        117.57         4.69 o
  10   2   1        657.65        665.72        17.75 o
  12   2   1        218.38        237.58        15.79 o
  14   2   1         29.80         24.66         7.28 o
 -15   3   1         55.81         27.44         6.48 o
 -13   3   1         76.40         61.56         6.65 o
 -11   3   1        951.60        994.31        21.35 o
  -9   3   1       1122.60       1131.07        18.73 o
  -7   3   1       1885.40       1955.06        23.24 o
  -5   3   1       3978.98       3958.26        40.92 o
  -3   3   1       1218.18       1180.13        14.33 o
  -1   3   1      15352.00      16203.32       218.36 o
   1   3   1       4705.66       4369.47        48.35 o
   3   3   1       1158.59       1105.48        11.76 o
   5   3   1       1235.53       1257.90        17.94 o
   7   3   1        265.45        257.31         7.43 o
   9   3   1          2.04          1.94         2.58 o
  11   3   1        511.77        529.15        16.72 o
  13   3   1         52.39         51.94         8.06 o
  15   3   1         15.65         27.41        13.08 o
 -14   4   1         85.31         79.79        11.38 o
 -12   4   1        915.37       1015.28        21.54 o
 -10   4   1        681.50        704.77        16.14 o
  -8   4   1        526.47        541.39        10.13 o
  -6   4   1        829.91        840.04        10.85 o
  -4   4   1        515.60        516.23         7.05 o
  -2   4   1       1580.05       1483.41        14.91 o
   0   4   1         60.42         55.80         1.45 o
   2   4   1        629.05        621.96         7.57 o
   4   4   1       2579.95       2750.79        28.77 o
   6   4   1       1272.11       1315.63        18.94 o
   8   4   1        748.95        781.70        12.36 o
  10   4   1        519.00        521.41        14.55 o
  12   4   1        124.21        119.91         8.88 o
  14   4   1         81.85         81.35        10.87 o
 -15   5   1        215.70        234.89        23.61 o
 -13   5   1          5.54          4.66         4.58 o
 -11   5   1         17.93          8.44         4.04 o
  -9   5   1        827.73        871.89        17.46 o
  -7   5   1        298.41        317.01         7.54 o
  -5   5   1        265.40        258.98         5.11 o
  -3   5   1        556.84        586.35         6.84 o
  -1   5   1       1828.86       1810.37        18.96 o
   1   5   1       2661.75       2663.26        25.97 o
   3   5   1       2019.06       2152.29        22.48 o
   5   5   1        886.56        905.39        12.87 o
   7   5   1        619.74        615.81        14.00 o
   9   5   1        126.73        144.90         9.92 o
  11   5   1         89.17         76.06         7.61 o
  13   5   1        123.61        116.23        12.88 o
 -14   6   1         39.87         16.09         9.57 o
 -12   6   1         76.86         83.87        10.00 o
 -10   6   1         86.15         77.59        13.84 o
  -8   6   1        164.82        168.26         5.45 o
  -6   6   1        342.18        357.45        13.10 o
  -4   6   1        165.30        169.13         4.04 o
  -2   6   1       2435.01       2515.77        24.23 o
   0   6   1        567.73        606.93         7.68 o
   2   6   1        330.47        328.48         5.00 o
   4   6   1        130.84        127.29         4.18 o
   6   6   1         62.58         52.44         4.79 o
   8   6   1         29.38         27.63         3.75 o
  10   6   1         44.02         41.71         8.20 o
  12   6   1        112.26         85.85         9.52 o
  14   6   1         41.01         27.76         8.23 o
 -13   7   1         31.29         18.31        13.66 o
 -11   7   1        110.19        110.52         8.58 o
  -9   7   1        527.60        562.39        10.06 o
  -7   7   1        185.07        179.24         6.93 o
  -5   7   1        292.99        292.66         7.59 o
  -3   7   1          6.97          1.47         1.30 o
  -1   7   1        993.60       1033.64        14.38 o
   1   7   1       1948.50       1996.94        21.34 o
   3   7   1        285.49        267.00         5.06 o
   5   7   1        115.14        111.35         6.67 o
   7   7   1         93.77         72.70         4.61 o
   9   7   1       1099.96       1214.34        30.68 o
  11   7   1         57.31         48.52         7.90 o
  13   7   1        152.35        161.29        11.16 o
 -14   8   1          1.91         12.95        20.19 o
 -12   8   1         65.66         44.78        20.14 o
 -10   8   1         45.93         39.11         6.77 o
  -8   8   1         27.33         23.21         3.54 o
  -6   8   1         25.55         28.11         3.15 o
  -4   8   1        303.53        324.52         9.95 o
  -2   8   1       1195.61       1292.69        15.69 o
   0   8   1        996.71       1065.95        14.09 o
   2   8   1        640.51        640.48         9.35 o
   4   8   1         78.36         57.71         4.53 o
   6   8   1        188.07        181.61         8.78 o
   8   8   1         32.93         26.56         4.91 o
  10   8   1        146.71        149.87        21.49 o
  12   8   1         53.23         39.14         9.13 o
 -13   9   1          4.79          0.60        18.56 o
 -11   9   1          7.30          1.25        10.51 o
  -9   9   1        305.67        329.89        30.29 o
  -7   9   1        513.10        547.34        24.39 o
  -5   9   1        274.86        275.08         9.55 o
  -3   9   1        494.20        501.41        10.73 o
  -1   9   1        827.20        857.30        21.69 o
   1   9   1        489.41        502.84         9.70 o
   3   9   1        248.50        256.32         7.65 o
   5   9   1        371.37        323.84        10.11 o
   7   9   1        232.80        215.00        10.66 o
   9   9   1        240.14        248.00        14.50 o
  11   9   1         80.68         82.26        11.14 o
 -12  10   1         11.23         18.30        14.11 o
 -10  10   1         36.63         18.91        10.19 o
  -8  10   1        117.42         91.39        16.02 o
  -6  10   1          5.79          6.93         2.50 o
  -4  10   1        182.23        191.84         9.98 o
  -2  10   1        121.35        103.87         4.38 o
   0  10   1        997.40        995.80        18.91 o
   2  10   1        329.09        317.33        11.67 o
   4  10   1          7.10          5.87         3.21 o
   6  10   1         40.91         32.11         5.57 o
   8  10   1         21.34         13.86         5.65 o
  10  10   1        110.17        110.48        13.53 o
  12  10   1         34.57         26.49        10.68 o
 -11  11   1          7.95         15.01        15.33 o
  -9  11   1        118.96        121.10        20.53 o
  -7  11   1         89.34         56.14        14.86 o
  -5  11   1        143.67        138.06         7.92 o
  -3  11   1          1.74          5.46         2.63 o
  -1  11   1        233.33        236.93         9.25 o
   1  11   1        302.96        303.61        11.33 o
   3  11   1        547.42        595.39        20.61 o
   5  11   1        190.65        156.38        12.34 o
   7  11   1        113.67        114.08         8.57 o
   9  11   1         81.43         95.43        12.95 o
  11  11   1        121.77        120.40        15.99 o
 -10  12   1         44.79         62.98        17.34 o
  -8  12   1         13.97         11.37        11.15 o
  -6  12   1         77.79         83.08        17.95 o
  -4  12   1        327.20        338.20        20.85 o
  -2  12   1        236.30        211.77        10.19 o
   0  12   1        609.38        597.09        16.40 o
   2  12   1        533.92        552.27        13.98 o
   4  12   1         81.96         70.36        10.50 o
   6  12   1         73.81         48.30         7.09 o
   8  12   1         74.88         44.65         7.37 o
  10  12   1         11.28          7.19        16.26 o
  -9  13   1         31.60         62.41        19.35 o
  -7  13   1         62.00         42.39        13.60 o
  -5  13   1        113.22        116.20        17.55 o
  -3  13   1        213.36        243.76        13.89 o
  -1  13   1         92.41        107.77         8.04 o
   1  13   1        307.09        341.56        20.76 o
   3  13   1        107.33        108.53        13.93 o
   5  13   1        172.69        192.57        47.57 o
   7  13   1          6.33         -8.75        16.91 o
  -8  14   1         15.16         33.69        16.67 o
  -6  14   1          6.54          3.58        12.33 o
  -4  14   1         15.29         23.20        13.19 o
  -2  14   1         38.87         38.60         7.87 o
   0  14   1         64.11         53.49        10.66 o
   2  14   1         22.35         37.49        21.78 o
   4  14   1         46.07         49.57        12.74 o
   6  14   1         17.08         -0.63         8.95 o
  -5  15   1         28.94         36.16        18.73 o
  -3  15   1          8.14          7.25        10.40 o
  -1  15   1         61.37         72.13        12.18 o
   1  15   1        182.63        244.58        16.44 o
   3  15   1         97.10         77.53        15.05 o
   5  15   1         14.18          5.35        10.50 o
   0  16   1          0.19        -10.28        13.87 o
 -16   0   2         25.62         28.22        28.07 o
 -14   0   2         31.58         28.07        11.14 o
 -12   0   2        479.66        458.00        22.98 o
 -10   0   2        284.35        276.23        12.44 o
  -8   0   2        569.97        647.73        14.14 o
  -6   0   2       9212.54      10106.53       170.41 o
  -4   0   2       1339.19       1257.04        17.00 o
  -2   0   2      21213.41      23601.28       731.18 o
   0   0   2       8603.52       8066.83       110.30 o
   2   0   2       1769.89       1751.66        22.60 o
   4   0   2       2661.78       2652.53        33.88 o
   6   0   2        182.63        188.17         6.48 o
   8   0   2          9.63          7.55         4.17 o
  10   0   2        747.86        783.22        24.50 o
  12   0   2        136.14        182.09        19.67 o
  14   0   2         72.89         40.15        19.80 o
 -15   1   2         23.68         17.20         6.29 o
 -13   1   2        110.96        108.92         8.28 o
 -11   1   2        184.16        173.46         6.49 o
  -9   1   2        397.04        393.36         8.72 o
  -7   1   2         26.44         18.73         1.77 o
  -5   1   2        271.14        277.52         4.06 o
  -3   1   2        266.08        250.41         3.23 o
  -1   1   2       3384.72       3136.13        32.04 o
   1   1   2      10099.74      10083.55        84.52 o
   3   1   2        145.86        129.30         2.96 o
   5   1   2        901.16        895.15        10.10 o
   7   1   2        199.54        176.22         4.96 o
   9   1   2        289.32        300.36         9.62 o
  11   1   2         24.56         19.46         9.15 o
  13   1   2          9.42          1.86        10.26 o
  15   1   2         10.21         23.77        12.40 o
 -16   2   2         98.98        107.96        10.89 o
 -14   2   2        199.55        222.76        11.66 o
 -12   2   2        106.65         84.35         6.11 o
 -10   2   2        111.73        108.29         4.38 o
  -8   2   2         14.30         11.30         1.72 o
  -6   2   2        738.36        872.32         9.60 o
  -4   2   2         73.27         59.96         2.04 o
  -2   2   2       2519.30       2248.55        25.70 o
   0   2   2       6012.62       5908.46        57.36 o
   2   2   2        293.00        258.76         4.13 o
   4   2   2        580.43        602.80         7.09 o
   6   2   2        266.85        272.61         4.67 o
   8   2   2        202.51        211.14         6.67 o
  10   2   2         96.73         84.76         7.06 o
  12   2   2        180.98        190.84        21.99 o
  14   2   2         16.45         13.89        11.86 o
 -15   3   2         13.47         11.77         7.51 o
 -13   3   2        317.09        356.56        15.88 o
 -11   3   2         33.18         20.09         3.93 o
  -9   3   2        263.90        257.04         6.25 o
  -7   3   2        458.57        446.42         8.48 o
  -5   3   2        225.55        217.03         3.99 o
  -3   3   2        299.47        308.02         3.93 o
  -1   3   2        529.29        489.40         6.24 o
   1   3   2        319.23        302.97         5.45 o
   3   3   2       2628.76       2572.81        26.04 o
   5   3   2        587.01        606.28         8.31 o
   7   3   2        264.30        240.22         6.05 o
   9   3   2        142.43        119.77         7.84 o
  11   3   2         83.15         62.71         7.19 o
  13   3   2         72.90         59.66         8.98 o
 -14   4   2         44.66         36.72        10.43 o
 -12   4   2         29.50         21.60         8.13 o
 -10   4   2         49.62         33.04         4.61 o
  -8   4   2        295.53        317.10         8.08 o
  -6   4   2        441.53        446.84         8.05 o
  -4   4   2         92.93         73.04         3.54 o
  -2   4   2       1769.90       1738.01        19.72 o
   0   4   2        463.81        423.82         4.91 o
   2   4   2        535.44        502.35         6.76 o
   4   4   2        215.47        230.99         6.28 o
   6   4   2        425.37        449.67         8.76 o
   8   4   2        133.92        113.98         8.09 o
  10   4   2        235.39        218.75         9.84 o
  12   4   2        179.67        205.35        18.96 o
  14   4   2         94.06        100.07        10.48 o
 -15   5   2         16.17         16.81         8.82 o
 -13   5   2        163.76        176.70        10.21 o
 -11   5   2         10.16          7.68         3.90 o
  -9   5   2         47.77         49.10         4.72 o
  -7   5   2        377.10        365.69         8.62 o
  -5   5   2         52.92         58.26         3.23 o
  -3   5   2        398.12        392.59         6.23 o
  -1   5   2        556.54        592.00         7.81 o
   1   5   2       1217.20       1289.07        12.44 o
   3   5   2       1006.24       1060.81        15.97 o
   5   5   2         59.44         60.59         3.29 o
   7   5   2         93.83         78.79         5.11 o
   9   5   2        193.97        220.85        17.33 o
  11   5   2        103.07        110.78        11.33 o
  13   5   2         91.60         76.00         9.75 o
 -14   6   2          5.77         -0.77         6.87 o
 -12   6   2        113.03        116.82         8.11 o
 -10   6   2        394.42        405.58        12.34 o
  -8   6   2       2174.30       2405.94        47.86 o
  -6   6   2        425.24        462.31         8.89 o
  -4   6   2        570.07        640.05        10.24 o
  -2   6   2         52.72         44.36         2.26 o
   0   6   2        387.12        385.73         5.29 o
   2   6   2         16.28         12.25         1.53 o
   4   6   2         21.20         20.29         3.15 o
   6   6   2        107.63         84.85         6.07 o
   8   6   2         84.62         72.99         8.91 o
  10   6   2         74.24         58.59         7.86 o
  12   6   2        270.34        333.78        20.22 o
 -13   7   2         92.91         75.09        12.57 o
 -11   7   2        365.03        423.58        22.10 o
  -9   7   2         31.55         33.51         3.62 o
  -7   7   2        476.23        513.11        12.58 o
  -5   7   2        403.94        401.26         8.87 o
  -3   7   2        581.79        581.26         9.32 o
  -1   7   2       1073.29       1081.01        13.75 o
   1   7   2        199.70        197.80         4.45 o
   3   7   2         81.33         80.58         6.41 o
   5   7   2        629.42        694.70        16.98 o
   7   7   2        140.89        136.17        10.64 o
   9   7   2        385.21        386.85        15.43 o
  11   7   2         86.64         90.83        11.55 o
  13   7   2         24.39         12.65         7.32 o
 -14   8   2         34.90         41.36        16.36 o
 -12   8   2         37.66         25.32        10.99 o
 -10   8   2        391.34        389.16        13.85 o
  -8   8   2         17.95         17.48         3.70 o
  -6   8   2        187.64        193.79         6.22 o
  -4   8   2        354.55        349.83         7.35 o
  -2   8   2        331.69        323.57         7.69 o
   0   8   2        178.10        195.04         5.72 o
   2   8   2       3117.50       3594.90        48.14 o
   4   8   2        218.58        204.52         9.75 o
   6   8   2        304.06        297.01        13.55 o
   8   8   2        360.37        369.66        16.47 o
  10   8   2         54.73         43.66        10.46 o
  12   8   2        196.49        204.54        15.46 o
 -13   9   2          2.23          2.55        13.32 o
 -11   9   2        145.78        121.10        12.82 o
  -9   9   2        162.44        173.37        11.26 o
  -7   9   2        387.89        425.99        10.89 o
  -5   9   2        123.84        116.75         9.79 o
  -3   9   2        757.55        773.04        15.89 o
  -1   9   2        133.42        127.50         4.60 o
   1   9   2        453.08        444.67        10.18 o
   3   9   2         17.80          8.83         2.49 o
   5   9   2        326.09        342.99        16.25 o
   7   9   2         57.99         41.03         6.38 o
   9   9   2         69.75         66.99        12.97 o
  11   9   2          4.75         -2.51         7.77 o
 -12  10   2         75.19         42.96        14.30 o
 -10  10   2         93.06         78.17        15.70 o
  -8  10   2         32.05         30.53         4.22 o
  -6  10   2        136.77        143.38         6.79 o
  -4  10   2          2.61          4.23         2.79 o
  -2  10   2         68.08         52.76         6.29 o
   0  10   2        576.60        604.46        12.98 o
   2  10   2        709.06        715.84        19.01 o
   4  10   2       1321.08       1452.20        37.04 o
   6  10   2        186.18        169.54        10.93 o
   8  10   2        148.06        139.65        13.47 o
  10  10   2          2.37         -2.57         7.85 o
 -11  11   2         96.79         72.44        21.18 o
  -9  11   2         13.29         11.34        12.79 o
  -7  11   2         61.41         60.32        10.84 o
  -5  11   2        299.27        319.53        13.09 o
  -3  11   2        732.99        807.50        19.65 o
  -1  11   2         99.07         81.88         6.56 o
   1  11   2        153.88        134.29         6.49 o
   3  11   2        129.04        135.90         7.47 o
   5  11   2         19.34         10.67         4.27 o
   7  11   2        256.01        262.62        14.03 o
   9  11   2          3.72        -11.25        11.25 o
 -10  12   2        149.92        162.12        29.39 o
  -8  12   2        126.98        135.61        23.29 o
  -6  12   2        236.68        273.26        20.32 o
  -4  12   2          0.56         -0.69         2.85 o
  -2  12   2        127.86        126.38         8.76 o
   0  12   2         20.63         13.25         6.30 o
   2  12   2         36.79         24.58         7.13 o
   4  12   2        107.02        109.38        10.72 o
   6  12   2          7.77         -4.72         8.49 o
   8  12   2          2.69         -2.67        10.45 o
  -9  13   2          3.86         10.37        12.09 o
  -5  13   2        145.07        177.67        29.09 o
  -3  13   2         96.56         88.11         8.58 o
  -1  13   2         24.83         23.25         5.48 o
   1  13   2        109.08        113.80        12.16 o
   3  13   2         18.40         17.97         8.01 o
   5  13   2        169.54        161.70        16.83 o
   7  13   2         49.26         26.87        12.26 o
  -6  14   2         34.98         52.67        16.69 o
  -4  14   2          2.77          5.92         9.72 o
  -2  14   2         36.92         30.91         6.95 o
   0  14   2         78.11         83.48        17.13 o
   2  14   2         19.29          4.49        14.41 o
   4  14   2        111.44        120.89        21.53 o
   6  14   2         33.93         42.03        14.03 o
  -5  15   2         62.28         47.23        20.63 o
  -3  15   2         21.42         16.20         8.79 o
  -1  15   2         62.33         60.78        10.83 o
   1  15   2         24.90         12.30         9.05 o
   3  15   2          8.33         14.84        10.52 o
 -15   1   3         12.70         15.68         7.40 o
 -13   1   3         47.95         41.07         5.84 o
 -11   1   3        402.61        390.70        11.89 o
  -9   1   3        683.41        699.17        15.06 o
  -7   1   3       2059.56       2277.66        27.77 o
  -5   1   3        933.01        907.49        10.23 o
  -3   1   3        541.46        503.45         7.42 o
  -1   1   3       2920.43       2844.85        29.61 o
   1   1   3        374.58        321.90         4.23 o
   3   1   3          2.06          2.28         1.02 o
   5   1   3        409.40        434.90         8.47 o
   7   1   3        640.65        683.61        13.18 o
   9   1   3        319.07        354.00        11.30 o
  11   1   3        299.54        321.60        15.42 o
  13   1   3          7.85          8.55        10.76 o
 -16   2   3          1.77         -1.91         7.45 o
 -14   2   3         33.15         29.10         6.29 o
 -12   2   3         47.39         37.17         5.38 o
 -10   2   3        208.85        205.46         7.47 o
  -8   2   3         32.58         28.12         2.34 o
  -6   2   3        167.14        153.68         3.62 o
  -4   2   3        204.37        198.54         3.50 o
  -2   2   3        156.65        137.71         2.52 o
   0   2   3       2817.72       2659.02        20.49 o
   2   2   3       2544.85       2576.70        25.14 o
   4   2   3         93.24         88.06         3.48 o
   6   2   3        215.15        206.76         5.85 o
   8   2   3        128.43        110.17         5.58 o
  10   2   3        301.42        313.16        13.45 o
  12   2   3         42.21         27.49         9.76 o
  14   2   3         35.91         39.42        14.97 o
 -15   3   3         35.87         32.22         8.09 o
 -13   3   3         73.73         68.00         7.27 o
 -11   3   3         39.05         27.46         6.13 o
  -9   3   3        231.06        222.54         5.94 o
  -7   3   3        914.79        899.01        14.11 o
  -5   3   3        113.01        107.47         2.87 o
  -3   3   3       3047.37       3093.27        38.38 o
  -1   3   3       1348.47       1366.84        13.93 o
   1   3   3        230.83        220.56         3.53 o
   3   3   3       1344.49       1411.03        15.89 o
   5   3   3       1138.29       1267.36        21.58 o
   7   3   3         61.35         48.30         2.60 o
   9   3   3        518.92        591.19        29.57 o
  11   3   3         66.28         50.28         9.04 o
  13   3   3          0.83          2.70         9.94 o
 -14   4   3         44.43         39.95         8.88 o
 -12   4   3        101.89         93.46         8.00 o
 -10   4   3        332.69        327.66        10.61 o
  -8   4   3        788.67        836.12        15.70 o
  -6   4   3        334.55        358.54         7.46 o
  -4   4   3        345.58        326.16         6.37 o
  -2   4   3        165.48        159.13         3.35 o
   0   4   3        564.86        602.08         6.05 o
   2   4   3        816.46        846.24        11.26 o
   4   4   3       1171.24       1270.57        13.86 o
   6   4   3         71.54         54.58         4.48 o
   8   4   3        131.18        136.37         9.99 o
  10   4   3         43.67         44.12         6.80 o
  12   4   3        157.18        156.21        12.56 o
 -15   5   3         78.52        104.35        14.93 o
 -13   5   3         40.24         34.02        10.70 o
 -11   5   3        880.58        960.22        29.59 o
  -9   5   3        354.45        338.71        10.01 o
  -7   5   3        365.23        352.03         8.66 o
  -5   5   3        239.84        236.01         6.39 o
  -3   5   3        899.67        938.88        13.58 o
  -1   5   3        209.14        199.68         4.65 o
   1   5   3         83.70         81.66         2.66 o
   3   5   3        688.42        699.92         8.75 o
   5   5   3        202.73        214.03         5.59 o
   7   5   3         38.39         47.34         5.63 o
   9   5   3         41.77         32.86         6.11 o
  11   5   3         25.70         28.74         6.73 o
  13   5   3        168.04        173.96        14.17 o
 -14   6   3        130.72         99.83        12.79 o
 -12   6   3         16.51          9.45         4.31 o
 -10   6   3        246.04        261.51        14.63 o
  -8   6   3        686.97        743.34        17.39 o
  -6   6   3        404.85        411.87        10.19 o
  -4   6   3        185.32        172.06         6.68 o
  -2   6   3         51.30         37.45         2.80 o
   0   6   3        350.45        351.64         7.01 o
   2   6   3        142.08        150.88         4.83 o
   4   6   3         46.96         29.49         5.20 o
   6   6   3        279.83        287.59         5.74 o
   8   6   3         10.17          1.25         5.13 o
  10   6   3        111.16         89.47         8.78 o
  12   6   3          8.21          2.72         6.68 o
 -13   7   3         87.07         76.21        17.64 o
 -11   7   3         19.08         22.89         6.29 o
  -9   7   3        154.19        145.38        11.72 o
  -7   7   3        836.29        903.61        17.86 o
  -5   7   3         68.93         57.97         3.98 o
  -3   7   3         65.54         59.23         3.73 o
  -1   7   3        325.79        326.72         7.67 o
   1   7   3        445.36        478.12         9.23 o
   3   7   3        767.51        823.53        13.70 o
   5   7   3        178.96        162.23        11.94 o
   7   7   3        444.83        461.11        14.12 o
   9   7   3         77.56         75.38         8.74 o
  11   7   3        210.49        223.95        15.60 o
 -14   8   3         45.54         33.45        10.40 o
 -12   8   3         66.22         64.23         8.21 o
 -10   8   3         29.88         26.23         4.58 o
  -8   8   3         23.35         14.86         3.21 o
  -6   8   3        212.34        212.51         7.82 o
  -4   8   3        758.88        788.57        14.17 o
  -2   8   3         62.78         56.31         3.81 o
   0   8   3        159.00        125.04         4.32 o
   2   8   3        494.44        538.09        10.64 o
   4   8   3        411.59        418.19        12.19 o
   6   8   3        391.90        397.49        13.77 o
   8   8   3         17.56          7.19         5.43 o
  10   8   3          8.67         -3.41         7.26 o
  12   8   3         22.13          3.06         9.86 o
 -13   9   3         21.88         18.05        16.15 o
 -11   9   3          1.08         -8.92        12.18 o
  -9   9   3         66.70         62.60         7.23 o
  -7   9   3        116.71        116.32         6.99 o
  -5   9   3         78.72         72.28         5.32 o
  -3   9   3        320.31        289.05        10.68 o
  -1   9   3        806.41        860.13        17.98 o
   1   9   3        810.81        823.15        15.78 o
   3   9   3        931.33        975.53        20.95 o
   5   9   3        107.15         77.30         6.97 o
   7   9   3          6.68          3.15         5.33 o
   9   9   3          3.76          6.97         7.90 o
  11   9   3          1.81         -8.06         8.06 o
 -12  10   3         10.41         16.87        10.16 o
 -10  10   3         82.83         58.93        11.84 o
  -8  10   3        231.09        248.89        10.66 o
  -6  10   3        340.47        356.60        11.31 o
  -4  10   3        249.15        280.48        10.85 o
  -2  10   3          5.64         10.54         4.71 o
   0  10   3        254.78        283.55        14.31 o
   2  10   3        242.38        246.04         9.43 o
   4  10   3        152.51        156.19         6.95 o
   6  10   3         86.62         66.42         7.96 o
   8  10   3         53.50         44.53        11.04 o
  10  10   3         24.14          5.31        26.36 o
 -11  11   3         60.44         50.52        18.52 o
  -9  11   3         59.34         51.75        10.64 o
  -7  11   3         23.90         16.02         7.10 o
  -5  11   3         14.17         15.83         5.70 o
  -3  11   3         76.20         53.52         7.76 o
  -1  11   3        345.65        359.55        12.31 o
   1  11   3         13.49         16.68         6.71 o
   3  11   3        446.03        501.55        32.93 o
   5  11   3         37.61         24.52        13.13 o
   7  11   3         32.56         22.29         9.38 o
   9  11   3         15.74         11.32        12.24 o
 -10  12   3         37.15         30.52        19.79 o
  -8  12   3         29.00         17.45        13.72 o
  -6  12   3        373.40        399.13        20.29 o
  -4  12   3        483.44        537.96        18.06 o
  -2  12   3         39.47         43.45         7.82 o
   0  12   3        346.64        390.36        16.63 o
   2  12   3        163.42        176.07        14.27 o
   4  12   3          3.96          0.95         7.54 o
   6  12   3         23.16         12.23         9.11 o
   8  12   3         46.50         28.37        13.71 o
  -9  13   3         18.60         24.16        13.75 o
  -7  13   3        193.09        209.41        22.60 o
  -5  13   3         76.04         77.49        13.21 o
  -3  13   3          2.55          1.72         4.85 o
  -1  13   3          2.19          4.18         7.27 o
   1  13   3        224.71        248.06        16.82 o
   3  13   3         47.58         26.41         9.71 o
   5  13   3         38.14         48.71        12.10 o
   7  13   3        100.37        110.56        16.16 o
  -6  14   3        101.53        123.42        21.38 o
  -4  14   3         45.98         35.04         8.33 o
  -2  14   3         96.59        103.70         8.83 o
   0  14   3         14.21          3.33         7.08 o
   2  14   3          1.94          1.28         9.20 o
   4  14   3         10.49          4.64         8.77 o
  -3  15   3         26.62         23.65         8.50 o
  -1  15   3         22.26          9.51         8.32 o
   1  15   3         40.49         29.13        12.68 o
 -16   0   4        117.11        164.18        19.29 o
 -14   0   4        198.58        178.45        15.78 o
 -12   0   4        405.56        376.61        22.57 o
 -10   0   4        296.19        294.81        14.39 o
  -8   0   4       2303.93       2561.50        60.76 o
  -6   0   4       1768.82       1783.26        32.80 o
  -4   0   4       4625.28       4938.37        76.05 o
  -2   0   4       1553.74       1503.14        22.20 o
   0   0   4         20.73         11.81         1.77 o
   2   0   4       1936.91       1980.59        28.78 o
   4   0   4        887.70        938.79        18.55 o
   6   0   4         40.64         24.74         3.81 o
   8   0   4       1171.94       1274.20        45.39 o
  10   0   4        158.16        116.90        17.00 o
  12   0   4         57.35         40.02        24.65 o
 -15   1   4          8.57         -4.81         5.52 o
 -13   1   4         67.20         60.80         7.64 o
 -11   1   4        186.35        181.78        10.33 o
  -9   1   4          3.97          3.03         3.05 o
  -7   1   4         36.08         22.77         2.61 o
  -5   1   4        159.51        155.27         3.60 o
  -3   1   4         92.06         81.94         2.21 o
  -1   1   4       1036.29       1043.14        11.04 o
   1   1   4       1588.58       1630.34        14.97 o
   3   1   4        210.48        167.43         3.87 o
   5   1   4        819.29        912.68        13.29 o
   7   1   4         59.31         45.90         4.04 o
   9   1   4        133.33        130.09         8.72 o
  11   1   4         69.08         75.60        12.88 o
  13   1   4         42.98         41.71        16.38 o
 -16   2   4         10.37          5.76         8.88 o
 -14   2   4         52.21         54.27         7.21 o
 -12   2   4        125.47        103.48         7.47 o
 -10   2   4        672.86        682.55        17.39 o
  -8   2   4        135.02        121.39         5.20 o
  -6   2   4        368.48        395.92         6.81 o
  -4   2   4        564.66        582.44         7.75 o
  -2   2   4       1612.29       1603.05        16.86 o
   0   2   4       1407.00       1509.01        14.23 o
   2   2   4        421.70        404.28         6.35 o
   4   2   4       1471.32       1568.40        21.82 o
   6   2   4          2.30          2.59         1.89 o
   8   2   4        272.28        243.37         8.47 o
  10   2   4         23.29         25.41        10.18 o
  12   2   4         35.76         54.14        17.89 o
 -15   3   4          7.81          7.63        11.99 o
 -13   3   4        233.02        249.30        12.19 o
 -11   3   4          6.92          0.25         5.70 o
  -9   3   4        101.34         85.12         4.97 o
  -7   3   4        447.71        441.05        10.01 o
  -5   3   4        417.16        435.83         7.09 o
  -3   3   4        990.65       1032.17        12.22 o
  -1   3   4       2216.50       2381.58        19.72 o
   1   3   4       1734.48       1856.20        17.93 o
   3   3   4        126.27         98.55         3.33 o
   5   3   4        112.59         90.05         3.57 o
   7   3   4         76.33         64.68         4.51 o
   9   3   4         61.96         42.50         7.27 o
  11   3   4         29.14         15.95         7.72 o
  13   3   4         39.90         51.68        13.58 o
 -14   4   4         77.24         71.02        10.00 o
 -12   4   4         38.81         18.01         5.45 o
 -10   4   4        572.15        599.38        17.68 o
  -8   4   4        185.98        169.06         7.03 o
  -6   4   4        489.89        529.80        10.90 o
  -4   4   4        532.44        564.41        11.00 o
  -2   4   4        935.59        984.87        11.98 o
   0   4   4       1226.00       1316.20        11.86 o
   2   4   4        693.30        719.64        11.05 o
   4   4   4        122.62        109.47         3.15 o
   6   4   4       1190.20       1147.16        46.03 o
   8   4   4          2.86          7.59         4.83 o
  10   4   4         76.49         64.13         9.44 o
  12   4   4         25.22         12.64        12.97 o
 -15   5   4          1.62         -3.66         8.30 o
 -13   5   4          9.08          6.01         6.17 o
 -11   5   4        438.35        492.57        15.81 o
  -9   5   4        174.53        174.60         7.44 o
  -7   5   4        194.65        188.05         6.46 o
  -5   5   4        316.29        318.36         8.84 o
  -3   5   4        362.64        365.19         9.42 o
  -1   5   4        226.23        210.92         4.56 o
   1   5   4        223.68        230.56         4.33 o
   3   5   4        440.18        419.24         7.96 o
   5   5   4         64.94         62.42         3.76 o
   7   5   4        182.57        166.36         8.64 o
   9   5   4        385.96        414.03        13.83 o
  11   5   4         79.40         65.31        14.06 o
 -14   6   4         39.49         41.93         9.09 o
 -12   6   4         13.62          9.54         5.39 o
 -10   6   4       1294.27       1450.02        42.46 o
  -8   6   4        182.57        178.44        16.28 o
  -6   6   4        455.97        477.27         9.77 o
  -4   6   4        290.06        293.23         7.15 o
  -2   6   4         96.06         86.13         4.04 o
   0   6   4        660.26        740.75        12.66 o
   2   6   4         12.46          8.52         1.33 o
   4   6   4         24.88         22.32         1.08 o
   6   6   4         98.33        105.42         8.50 o
   8   6   4        188.36        159.24        10.10 o
  10   6   4         77.60         64.97         8.32 o
  12   6   4        112.40        108.56        15.06 o
 -13   7   4         19.93          7.59        10.26 o
 -11   7   4        153.70        155.14        12.15 o
  -9   7   4        335.68        358.40        19.44 o
  -7   7   4        308.95        309.64         8.34 o
  -5   7   4        341.68        374.71         9.98 o
  -3   7   4          9.41          6.36         2.69 o
  -1   7   4        223.43        225.13         8.39 o
   1   7   4         32.15         32.61         1.25 o
   3   7   4        191.25        208.15         8.15 o
   5   7   4        219.96        217.10        11.24 o
   7   7   4        236.39        223.04        12.62 o
   9   7   4         30.90         26.45         7.51 o
  11   7   4          5.36         -6.62         6.62 o
 -12   8   4        337.58        350.33        21.53 o
 -10   8   4        182.81        185.34        10.54 o
  -8   8   4         42.46         39.49         4.63 o
  -6   8   4         28.61         27.46         7.16 o
  -4   8   4         14.93          8.65         3.20 o
  -2   8   4         82.07         63.46         4.38 o
   0   8   4       1383.15       1481.06        28.03 o
   2   8   4        874.49        939.59        22.43 o
   4   8   4         59.63         42.39         5.18 o
   6   8   4        336.54        340.64        12.46 o
   8   8   4         19.09         12.47         6.48 o
  10   8   4         77.20         52.08        12.02 o
 -13   9   4         43.54         31.52        11.70 o
 -11   9   4        184.63        191.69        11.57 o
  -9   9   4        534.74        616.47        22.17 o
  -7   9   4        192.11        201.40         8.79 o
  -5   9   4        345.40        370.17        12.34 o
  -3   9   4        273.27        302.30         9.35 o
  -1   9   4        251.30        259.09         8.24 o
   1   9   4         42.54         38.24         7.36 o
   3   9   4         21.20         16.51         6.76 o
   5   9   4         13.13         12.01         8.02 o
   7   9   4         36.60         22.53         9.70 o
   9   9   4        197.54        229.07        18.19 o
 -12  10   4         31.82         11.65        12.63 o
 -10  10   4         91.18         88.67        11.64 o
  -8  10   4          0.74         -3.55         3.55 o
  -6  10   4          9.21         10.16         4.37 o
  -4  10   4        222.15        204.49        11.23 o
  -2  10   4        715.19        746.91        19.82 o
   0  10   4        421.60        462.84        14.77 o
   2  10   4        364.52        372.43        19.18 o
   4  10   4        133.35        109.08        10.91 o
   6  10   4         91.11         77.47        11.26 o
   8  10   4          6.18         -7.56        10.03 o
 -11  11   4         53.94         56.04        16.45 o
  -9  11   4        138.01        122.70        20.15 o
  -7  11   4          9.98          9.22         5.07 o
  -5  11   4        350.30        374.35        10.49 o
  -3  11   4         43.92         35.02         5.22 o
  -1  11   4        168.09        184.40        24.45 o
   1  11   4         32.32         29.62         8.16 o
   3  11   4         71.05         77.16        11.26 o
   5  11   4        353.63        399.13        21.28 o
   7  11   4        152.56        172.26        16.26 o
 -10  12   4         23.35          8.33        10.67 o
  -8  12   4        216.39        227.50        21.46 o
  -6  12   4         32.83         27.98         5.87 o
  -4  12   4          6.21          8.91         4.95 o
  -2  12   4         20.95         19.68         5.99 o
   0  12   4         13.37         13.65         6.12 o
   2  12   4         16.98         11.02         7.75 o
   4  12   4          9.13          1.03         9.01 o
   6  12   4          8.08         18.05         9.98 o
  -7  13   4         18.71         25.49        12.64 o
  -5  13   4         33.08         21.92        10.83 o
  -3  13   4        163.92        181.43        11.16 o
  -1  13   4         69.87         63.19        14.94 o
   1  13   4         41.26         34.88         8.10 o
   3  13   4         53.44         38.38        10.84 o
   5  13   4          0.02          4.68        10.41 o
  -6  14   4         78.23        113.62        23.94 o
  -4  14   4         28.21         26.91         7.25 o
  -2  14   4        117.62        111.27        16.01 o
   0  14   4         78.72        104.35        15.20 o
   2  14   4          3.53         13.64        11.79 o
   4  14   4        103.99         83.53        18.99 o
 -15   1   5         63.01         47.20        10.66 o
 -13   1   5        159.94        175.14        13.56 o
 -11   1   5        341.56        336.28        18.70 o
  -9   1   5        484.31        506.88        14.61 o
  -7   1   5        101.82         78.09         4.56 o
  -5   1   5        636.81        649.20        11.18 o
  -3   1   5       1362.19       1526.69        19.32 o
  -1   1   5       1194.35       1374.38        15.65 o
   1   1   5        496.86        504.29         7.24 o
   3   1   5        650.64        619.30         9.28 o
   5   1   5        565.33        534.89        11.44 o
   7   1   5        122.98        111.40         5.92 o
   9   1   5        352.23        384.78        15.99 o
  11   1   5         51.86         26.84        16.25 o
 -14   2   5        114.57        117.86         9.34 o
 -12   2   5         40.29         30.71         5.70 o
 -10   2   5         33.61         24.37         4.20 o
  -8   2   5         54.63         40.50         4.28 o
  -6   2   5        536.80        553.00        10.30 o
  -4   2   5        473.72        508.71         8.51 o
  -2   2   5        908.55        970.06        12.26 o
   0   2   5       1018.09       1043.73        12.56 o
   2   2   5        114.82         98.54         3.01 o
   4   2   5        441.40        442.66         8.12 o
   6   2   5          4.53         -0.96         2.91 o
   8   2   5        376.61        409.89        17.19 o
  10   2   5         23.16         22.61         7.36 o
  12   2   5         38.88         32.52        12.72 o
 -15   3   5         45.76         43.10        10.16 o
 -13   3   5        101.55         90.69        10.31 o
 -11   3   5        139.03        102.97         7.44 o
  -9   3   5        316.83        315.65        11.02 o
  -7   3   5        240.74        240.68         6.42 o
  -5   3   5        248.88        244.48         7.91 o
  -3   3   5        638.78        624.67         9.66 o
  -1   3   5        584.26        624.35         9.59 o
   1   3   5        574.19        605.39         8.83 o
   3   3   5         73.79         63.18         2.97 o
   5   3   5         60.81         45.19         3.32 o
   7   3   5        514.89        527.35        33.34 o
   9   3   5        145.52        141.45        10.71 o
  11   3   5        187.06        200.25        17.78 o
 -14   4   5         97.27        104.70        12.28 o
 -12   4   5         13.75          5.59         5.76 o
 -10   4   5        657.21        691.78        19.50 o
  -8   4   5        119.63        112.51         8.91 o
  -6   4   5        462.79        458.33        10.18 o
  -4   4   5        195.13        196.42         6.02 o
  -2   4   5         76.09         68.15         2.23 o
   0   4   5         76.34         66.44         2.53 o
   2   4   5         45.19         30.63         2.63 o
   4   4   5         57.76         50.01         2.80 o
   6   4   5        489.28        527.98        16.96 o
   8   4   5         66.85         67.76         7.89 o
  10   4   5        197.11        226.48        13.28 o
  12   4   5         16.23         10.89        14.13 o
 -13   5   5         97.77        101.47        12.06 o
 -11   5   5        301.78        306.74        14.55 o
  -9   5   5        484.53        509.87        16.25 o
  -7   5   5        536.67        557.90        12.85 o
  -5   5   5        991.70       1090.83        27.66 o
  -3   5   5        563.15        597.30        13.17 o
  -1   5   5        538.49        566.79         9.90 o
   1   5   5        213.96        191.18         4.72 o
   3   5   5        231.22        237.58         7.79 o
   5   5   5         17.73          8.52         3.70 o
   7   5   5          8.30          3.07         6.63 o
   9   5   5         59.72         45.66         8.99 o
  11   5   5         49.28         26.24         8.75 o
 -14   6   5         75.35         56.94        15.99 o
 -12   6   5         17.93         13.56         7.03 o
 -10   6   5        250.29        263.91        16.45 o
  -8   6   5         29.46         27.33         5.55 o
  -6   6   5         66.72         54.10         6.96 o
  -4   6   5         73.86         54.10         4.78 o
  -2   6   5        153.48        144.06         8.45 o
   0   6   5         87.99         76.40         3.64 o
   2   6   5         96.32         82.83         3.05 o
   4   6   5         46.59         37.82         3.46 o
   6   6   5        328.55        311.67        23.88 o
   8   6   5         85.76         54.25        10.44 o
  10   6   5         22.57         19.09         7.72 o
 -13   7   5         44.53         31.92        11.40 o
 -11   7   5         89.49         70.88        16.46 o
  -9   7   5        285.53        271.19        11.61 o
  -7   7   5        102.53         90.53         5.98 o
  -5   7   5        244.20        241.39         8.34 o
  -3   7   5        224.70        220.09         7.47 o
  -1   7   5         63.75         60.11         4.28 o
   1   7   5        912.39       1003.19        19.85 o
   3   7   5         39.78         30.55         4.58 o
   5   7   5        592.22        663.63        22.53 o
   7   7   5         28.08         15.87         7.83 o
   9   7   5         34.79         28.26        11.95 o
 -12   8   5         52.86         40.22         9.74 o
 -10   8   5         24.90         14.20         5.48 o
  -8   8   5         59.38         58.75         6.21 o
  -6   8   5        857.77        938.93        22.14 o
  -4   8   5         18.42         10.12         2.90 o
  -2   8   5         92.02         68.82         5.19 o
   0   8   5         36.46         27.96         3.57 o
   2   8   5        290.68        315.76        14.45 o
   4   8   5          8.21         12.28         9.57 o
   6   8   5        183.35        172.66        15.12 o
   8   8   5          5.53         -1.94        12.15 o
  10   8   5         12.30         -9.82        13.11 o
 -11   9   5         78.85         86.54         8.27 o
  -9   9   5         74.21         93.37         9.29 o
  -7   9   5         49.95         52.33         6.01 o
  -5   9   5        354.20        367.68        14.75 o
  -3   9   5        360.60        355.44        11.18 o
  -1   9   5        392.63        426.75        12.74 o
   1   9   5        593.52        638.19        46.33 o
   3   9   5        223.84        219.85        13.91 o
   5   9   5         70.27         61.36        10.98 o
   7   9   5         63.82         37.45        11.20 o
   9   9   5         66.66         52.31        15.15 o
 -10  10   5         20.06         16.97         6.47 o
  -8  10   5         21.20         20.98         5.27 o
  -6  10   5        176.14        180.69        11.18 o
  -4  10   5         79.61         85.00         8.24 o
  -2  10   5         21.13         23.31         6.06 o
   0  10   5        114.92        122.35         9.39 o
   2  10   5        121.36        108.21        11.53 o
   4  10   5        522.78        642.08        27.68 o
   6  10   5         53.10         25.34        19.51 o
   8  10   5         22.71         21.81        15.26 o
  -9  11   5        121.60        116.96        10.90 o
  -7  11   5        207.84        213.01        15.73 o
  -5  11   5         53.10         43.26         5.63 o
  -3  11   5        219.70        211.55        24.31 o
  -1  11   5        114.54        122.16         9.97 o
   1  11   5         13.71         22.51         7.94 o
   3  11   5        130.54        113.77        13.97 o
   5  11   5         11.25          0.27         9.79 o
   7  11   5         42.88         29.31        14.59 o
  -8  12   5         12.31          7.97         7.03 o
  -6  12   5         15.80         19.00         8.17 o
  -4  12   5         24.32         17.94         5.91 o
  -2  12   5        170.21        228.97        19.29 o
   0  12   5          1.67          4.54         6.68 o
   2  12   5         21.15         12.51         7.32 o
   4  12   5        115.56        108.82        15.01 o
   6  12   5         13.37          8.38        11.59 o
  -7  13   5         94.41        114.58        17.28 o
  -5  13   5          8.12          5.89         6.60 o
  -3  13   5          7.48          6.03         7.59 o
  -1  13   5        130.71        173.50        25.13 o
   1  13   5        139.14        151.33        26.90 o
   3  13   5        141.67        200.25        40.24 o
  -4  14   5          7.06          4.63         7.54 o
  -2  14   5          4.54          5.70         8.77 o
   0  14   5          7.74         12.57         7.78 o
 -14   0   6          0.30         -6.50         8.37 o
 -12   0   6         33.88         17.54         8.69 o
 -10   0   6        291.12        293.97        19.20 o
  -8   0   6        244.98        235.32        12.62 o
  -6   0   6        433.08        492.30        14.90 o
  -4   0   6        864.02        858.22        16.37 o
  -2   0   6         75.41         68.87         4.02 o
   0   0   6       1321.92       1448.24        29.90 o
   2   0   6       2234.83       2387.43        47.20 o
   4   0   6       1599.25       1742.77        35.99 o
   6   0   6        138.52        101.90         8.55 o
   8   0   6         62.96         59.40        14.41 o
  10   0   6         76.71        102.34        25.64 o
 -15   1   6         71.07         58.84        10.28 o
 -13   1   6         33.56         13.04         5.32 o
 -11   1   6         25.35         15.01         5.10 o
  -9   1   6         28.22         21.68         4.14 o
  -7   1   6         41.98         32.89         4.39 o
  -5   1   6        223.04        195.11         7.12 o
  -3   1   6         20.43         18.81         2.10 o
  -1   1   6        468.17        480.44         8.01 o
   1   1   6         35.83         32.75         2.48 o
   3   1   6        497.83        555.53        10.33 o
   5   1   6         16.77         23.50         4.14 o
   7   1   6         93.70         77.32         7.68 o
   9   1   6         27.00         17.17        14.57 o
  11   1   6          0.91         -2.80        14.12 o
 -14   2   6         30.75         28.34         8.84 o
 -12   2   6        347.54        363.78        14.82 o
 -10   2   6        271.37        269.03        10.81 o
  -8   2   6       1059.26       1134.85        27.17 o
  -6   2   6        511.22        558.81        11.63 o
  -4   2   6        292.42        273.51         8.53 o
  -2   2   6        137.35        117.31         4.59 o
   0   2   6        181.19        174.43         6.09 o
   2   2   6        529.12        548.03         9.47 o
   4   2   6        853.92        914.06        16.76 o
   6   2   6        162.95        161.69         7.03 o
   8   2   6         30.81         25.08         6.46 o
  10   2   6         44.63         25.85        11.34 o
 -13   3   6          6.70         10.21         7.12 o
 -11   3   6         11.63          6.54         5.78 o
  -9   3   6        121.29        108.59         6.46 o
  -7   3   6        365.20        365.09        12.87 o
  -5   3   6        366.77        389.36         8.84 o
  -3   3   6        206.71        202.00         5.49 o
  -1   3   6        294.99        260.30         5.91 o
   1   3   6         93.10         85.73         4.40 o
   3   3   6        121.43        108.26         5.78 o
   5   3   6        350.31        368.00        10.52 o
   7   3   6          8.10          7.85         4.10 o
   9   3   6         66.96         49.96        11.49 o
  11   3   6         38.27         29.18        14.49 o
 -14   4   6         63.06         51.60        10.20 o
 -12   4   6         84.83        108.90        12.68 o
 -10   4   6        418.88        423.39        17.23 o
  -8   4   6        361.01        387.03        13.17 o
  -6   4   6        740.06        823.66        20.07 o
  -4   4   6        221.41        202.92         5.43 o
  -2   4   6        461.87        495.35         8.79 o
   0   4   6        544.60        616.00        11.41 o
   2   4   6        502.85        491.67        10.00 o
   4   4   6        131.32        100.24         6.85 o
   6   4   6        128.60         98.40         7.31 o
   8   4   6         41.32         21.98        10.38 o
  10   4   6         13.00          3.50         8.88 o
 -13   5   6        137.92        135.59        21.56 o
 -11   5   6        137.54        136.28        13.04 o
  -9   5   6          1.49         -3.46         4.96 o
  -7   5   6        190.35        163.08         8.53 o
  -5   5   6        394.98        424.15        15.26 o
  -3   5   6        149.58        139.96         3.42 o
  -1   5   6         85.21         71.00         2.49 o
   1   5   6          8.77          4.39         3.33 o
   3   5   6         54.01         32.40         3.65 o
   5   5   6        165.84        145.86        11.10 o
   7   5   6        313.32        322.19        25.00 o
   9   5   6         14.45         22.48        10.46 o
 -12   6   6        135.63        153.84        13.78 o
 -10   6   6          6.24         -1.43         8.08 o
  -8   6   6          4.01          4.82         4.89 o
  -6   6   6        123.09        111.64         8.69 o
  -4   6   6        111.03        105.95         6.44 o
  -2   6   6         79.79         56.15         4.80 o
   0   6   6        832.53        909.70        20.75 o
   2   6   6        469.38        470.28        12.86 o
   4   6   6        288.90        284.54        27.32 o
   6   6   6        418.70        439.74        23.44 o
   8   6   6         36.96         15.41         9.38 o
  10   6   6         37.61         23.42        21.09 o
 -13   7   6         36.20         30.48         9.85 o
 -11   7   6         33.76         37.55         7.94 o
  -9   7   6        185.29        187.69        10.11 o
  -7   7   6        104.27         97.00         6.83 o
  -5   7   6        357.61        384.79         9.90 o
  -3   7   6        130.83        109.04         6.62 o
  -1   7   6        304.08        278.07        10.37 o
   1   7   6        391.18        413.13        12.46 o
   3   7   6        529.79        529.73        22.93 o
   5   7   6         18.96          7.25         8.80 o
   7   7   6         63.62         53.28        15.56 o
   9   7   6         60.25         33.23        10.40 o
 -12   8   6         17.73          4.05         8.59 o
 -10   8   6        189.82        191.05        11.70 o
  -8   8   6        118.23        128.50         8.31 o
  -6   8   6        610.99        715.79        19.74 o
  -4   8   6        410.28        413.36        13.62 o
  -2   8   6        210.91        208.73         7.67 o
   0   8   6          2.91          2.17         5.12 o
   2   8   6        135.50        148.96        10.17 o
   4   8   6         28.29         37.36        11.18 o
   6   8   6          8.34         -5.11         9.40 o
   8   8   6         10.87        -14.26        14.26 o
 -11   9   6         38.49         24.22         7.27 o
  -9   9   6         71.73         58.02         7.25 o
  -7   9   6        266.96        298.82        11.48 o
  -5   9   6          3.36          4.53         3.99 o
  -3   9   6         11.56          3.67         3.51 o
  -1   9   6          7.29         10.76         5.44 o
   1   9   6          0.38          5.61         6.47 o
   3   9   6         44.14         52.87        10.59 o
   5   9   6         14.16          9.88        11.39 o
   7   9   6        103.84        115.32        16.00 o
 -10  10   6         51.62         61.66        11.56 o
  -8  10   6        132.56        140.24         9.52 o
  -6  10   6        246.70        271.75        13.78 o
  -4  10   6        635.69        712.78        18.47 o
  -2  10   6        124.97        132.57        10.28 o
   0  10   6        216.14        218.22        12.80 o
   2  10   6          9.45          5.85         7.39 o
   4  10   6         53.12         50.52        10.83 o
   6  10   6          0.13         16.25        11.33 o
  -9  11   6          5.04         -4.33         6.50 o
  -7  11   6         95.80        109.69        14.41 o
  -5  11   6         75.43         87.11         9.80 o
  -3  11   6          0.39          9.80         8.23 o
  -1  11   6         17.62          6.74         6.35 o
   1  11   6         80.25         85.30        10.45 o
   3  11   6        149.66        176.34        13.38 o
   5  11   6         69.39         53.28        14.24 o
  -8  12   6         68.24         64.85        19.76 o
  -6  12   6          7.32         -5.38         7.41 o
  -4  12   6         11.43         15.73        10.06 o
  -2  12   6         38.32         36.70         7.49 o
   0  12   6         72.39         58.92         9.97 o
   2  12   6        113.10        132.48        13.65 o
   4  12   6         65.11         65.60        13.72 o
  -5  13   6         16.35         16.33         8.98 o
  -3  13   6          4.87          5.55         7.09 o
  -1  13   6         47.04         52.00        10.07 o
   1  13   6         31.90         18.99         9.52 o
 -13   1   7        162.85        162.32        12.45 o
 -11   1   7         26.98         15.83         5.12 o
  -9   1   7         48.27         43.06         5.18 o
  -7   1   7       1025.78       1082.62        25.06 o
  -5   1   7         82.86         64.24         7.63 o
  -3   1   7        308.30        319.25         7.78 o
  -1   1   7        507.18        496.91        10.48 o
   1   1   7        139.49        123.93         5.49 o
   3   1   7       1044.61       1213.60        19.40 o
   5   1   7        282.85        298.92         8.70 o
   7   1   7        144.55        142.50         9.79 o
   9   1   7         33.10         25.73        10.83 o
 -14   2   7         57.89         50.47         9.96 o
 -12   2   7         79.56         67.31         9.01 o
 -10   2   7         42.35         32.70         6.60 o
  -8   2   7         83.25         69.19         6.25 o
  -6   2   7        254.44        243.32         9.41 o
  -4   2   7        221.17        211.00         6.30 o
  -2   2   7        489.74        476.92        11.26 o
   0   2   7         41.67         23.70         2.88 o
   2   2   7        419.96        428.77         9.44 o
   4   2   7          0.17          5.80         3.08 o
   6   2   7        230.22        255.74        10.88 o
   8   2   7        148.27        139.25        15.39 o
 -13   3   7         81.38         80.49        10.43 o
 -11   3   7         78.79         67.31         9.42 o
  -9   3   7        592.41        629.73        22.95 o
  -7   3   7       1024.69       1130.75        28.33 o
  -5   3   7       1554.43       1653.64        42.07 o
  -3   3   7        170.73        146.98         9.62 o
  -1   3   7        428.79        433.43        11.56 o
   1   3   7        173.09        155.76         7.03 o
   3   3   7        299.49        294.82         8.88 o
   5   3   7        218.29        195.74         9.47 o
   7   3   7        111.11        102.67        10.31 o
   9   3   7        177.07        182.53        19.09 o
 -12   4   7         68.12         43.94        11.12 o
 -10   4   7         84.25         92.19         9.52 o
  -8   4   7        308.88        304.52        15.79 o
  -6   4   7         45.64         50.35         8.57 o
  -4   4   7         30.56         16.31         2.67 o
  -2   4   7         64.92         53.59         4.47 o
   0   4   7         71.93         54.31         4.75 o
   2   4   7         64.93         43.02         3.83 o
   4   4   7        109.04         84.06         6.37 o
   6   4   7         29.25         22.85         7.34 o
   8   4   7        198.03        241.80        17.16 o
 -13   5   7         83.68         66.57        10.15 o
 -11   5   7         62.79         78.60        12.96 o
  -9   5   7        140.21        146.10        13.89 o
  -7   5   7        348.90        339.23        13.49 o
  -5   5   7        398.69        375.14        14.06 o
  -3   5   7        106.48         85.94         7.90 o
  -1   5   7         74.30         51.00         4.95 o
   1   5   7        139.04        132.70         7.54 o
   3   5   7         18.04          8.10         4.52 o
   5   5   7         48.80         22.11         7.20 o
   7   5   7          2.96         -7.19         8.49 o
   9   5   7          0.58          4.77        11.20 o
 -12   6   7         89.58         74.12        11.29 o
 -10   6   7         59.15         52.97         8.94 o
  -8   6   7        131.28        130.69         9.81 o
  -6   6   7        102.66         96.85         6.97 o
  -4   6   7        127.47        123.03         7.32 o
  -2   6   7        241.51        229.76         9.19 o
   0   6   7        393.88        389.48        19.44 o
   2   6   7        169.21        135.87        10.11 o
   4   6   7         16.77         17.60         8.96 o
   6   6   7          0.34         -5.58         7.56 o
   8   6   7          0.52         -4.05         7.84 o
 -11   7   7         53.52         31.51        10.88 o
  -9   7   7         67.22         69.03         7.30 o
  -7   7   7        202.52        213.95        17.60 o
  -5   7   7        329.23        355.55        15.10 o
  -3   7   7          2.20         -0.64         4.20 o
  -1   7   7         70.39         58.72         5.77 o
   1   7   7        372.13        446.13        16.25 o
   3   7   7         23.42         13.44         6.85 o
   5   7   7        215.98        252.45        17.41 o
   7   7   7         23.34         15.10         8.92 o
 -10   8   7         94.82         71.73        10.29 o
  -8   8   7         21.90         11.02         6.22 o
  -6   8   7         25.72         23.21         5.78 o
  -4   8   7        240.24        253.67        12.86 o
  -2   8   7         77.82         59.20         6.60 o
   0   8   7        264.01        269.51        13.89 o
   2   8   7        175.73        160.19        13.65 o
   4   8   7         41.23         30.85        10.21 o
   6   8   7          7.19         -4.04        12.28 o
  -9   9   7         49.46         59.02         7.92 o
  -7   9   7         40.83         16.62         6.52 o
  -5   9   7        190.84        197.43        14.47 o
  -3   9   7         83.03         59.33         7.31 o
  -1   9   7        120.92        119.53        10.22 o
   1   9   7         98.96         90.73        10.34 o
   3   9   7        137.62        140.78        11.76 o
   5   9   7        173.03        142.94        26.06 o
  -8  10   7         76.58         79.82        10.60 o
  -6  10   7         32.11         19.19         7.16 o
  -4  10   7         80.17         72.23        14.17 o
  -2  10   7        138.82        159.31        13.87 o
   0  10   7         98.78        112.96        15.73 o
   2  10   7         64.56         54.29         9.29 o
   4  10   7          1.39         -4.74         7.38 o
  -7  11   7         30.04         27.56        10.22 o
  -5  11   7          3.79         -2.61         9.05 o
  -3  11   7         63.12         68.04        12.59 o
  -1  11   7         66.50         62.91        17.46 o
   1  11   7         28.35         13.34         7.86 o
   3  11   7        150.64        174.43        15.02 o
  -4  12   7         17.65         20.96        16.15 o
  -2  12   7          4.46          9.67        11.07 o
   0  12   7         11.14          7.87         9.84 o
 -12   0   8         21.74         10.03        11.90 o
 -10   0   8         54.19         47.03         9.91 o
  -8   0   8        150.75        153.80        16.16 o
  -6   0   8        423.14        402.33        23.31 o
  -4   0   8        768.24        860.33        38.01 o
  -2   0   8       1097.05       1149.49        41.68 o
   0   0   8        927.47        990.76        28.73 o
   2   0   8          2.95          3.27         4.22 o
   4   0   8         74.79         69.34         7.72 o
   6   0   8         18.93         12.32         8.78 o
   8   0   8         38.60         39.74        15.89 o
 -13   1   8          4.37         -1.93         9.64 o
 -11   1   8         19.44         11.58         7.67 o
  -9   1   8         67.08         49.35         6.90 o
  -7   1   8        192.08        187.21         9.40 o
  -5   1   8         28.00         29.42         7.12 o
  -3   1   8        314.24        354.48        18.30 o
  -1   1   8         31.71         22.25         3.47 o
   1   1   8        223.99        225.84         7.20 o
   3   1   8         77.58         58.18         4.92 o
   5   1   8        168.66        155.26         8.67 o
   7   1   8         17.85         14.49         8.04 o
 -12   2   8        140.78        151.95        13.13 o
 -10   2   8        196.02        166.80        12.42 o
  -8   2   8         34.77         21.92         6.43 o
  -6   2   8         77.98         54.50         9.83 o
  -4   2   8        216.61        203.00        13.27 o
  -2   2   8        211.21        183.09         8.56 o
   0   2   8        282.04        292.23         9.70 o
   2   2   8         31.43         18.70         4.26 o
   4   2   8         16.54          8.15         4.19 o
   6   2   8         52.72         43.33         8.57 o
   8   2   8         11.07          5.37        11.61 o
 -13   3   8         28.88         38.21        12.98 o
 -11   3   8         38.56         27.36         9.00 o
  -9   3   8        145.33        149.62         9.25 o
  -7   3   8          3.40          4.27         5.66 o
  -5   3   8         50.95         39.53         7.79 o
  -3   3   8        296.95        286.57        10.26 o
  -1   3   8          5.88          0.07         2.88 o
   1   3   8        105.97         84.19         5.46 o
   3   3   8          7.14          1.75         3.04 o
   5   3   8        202.36        217.59        13.20 o
   7   3   8        138.02        129.85        10.85 o
 -12   4   8        398.63        468.40        23.47 o
 -10   4   8        194.23        219.08        13.94 o
  -8   4   8         44.66         49.09         7.63 o
  -6   4   8        236.05        241.24        13.16 o
  -4   4   8         29.13         17.00         6.01 o
  -2   4   8         72.33         58.42         5.88 o
   0   4   8        112.54        107.30         5.95 o
   2   4   8        154.57        141.88         6.73 o
   4   4   8        160.78        145.77         9.69 o
   6   4   8          5.13          0.87         8.77 o
 -11   5   8          2.42          9.94         7.10 o
  -9   5   8         85.66         59.51        10.16 o
  -7   5   8         30.34         20.64         6.67 o
  -5   5   8        207.45        200.12        11.44 o
  -3   5   8        228.47        226.91        12.37 o
  -1   5   8          0.09         -2.98         3.97 o
   1   5   8         69.93         48.68         6.23 o
   3   5   8         19.26          6.75         6.31 o
   5   5   8         33.67         17.78         6.69 o
   7   5   8         46.86         17.64        10.31 o
 -10   6   8         82.67         84.42        12.59 o
  -8   6   8         17.96         10.68         5.89 o
  -6   6   8        428.01        460.55        23.53 o
  -4   6   8         39.10         29.64         6.52 o
  -2   6   8         39.78         30.78         9.83 o
   0   6   8         12.05         11.07         6.57 o
   2   6   8        234.30        291.55        22.03 o
   4   6   8          6.60         -0.74         5.84 o
   6   6   8         95.84         92.71        11.05 o
 -11   7   8         26.93          5.48        10.40 o
  -9   7   8          2.34          4.93         6.29 o
  -7   7   8        168.56        167.08        13.19 o
  -5   7   8         12.42         14.33        11.07 o
  -3   7   8        296.93        326.09        15.77 o
  -1   7   8         51.84         42.25         7.86 o
   1   7   8        129.92        112.43        10.73 o
   3   7   8          9.29          0.70         7.33 o
   5   7   8         18.11          1.75         7.59 o
 -10   8   8         40.67         40.21         9.19 o
  -8   8   8         50.17         56.59         8.16 o
  -6   8   8         90.39         73.87         9.13 o
  -4   8   8         51.36         15.80         8.78 o
  -2   8   8         11.26          6.09         7.98 o
   0   8   8         30.88         23.03         9.02 o
   2   8   8         11.14          3.50         7.02 o
   4   8   8         87.56         70.89        12.25 o
  -7   9   8        165.31        215.35        13.96 o
  -5   9   8         78.34         84.67        13.82 o
  -3   9   8         15.92         11.50         8.85 o
  -1   9   8         21.11         22.68        10.45 o
   1   9   8         17.04         12.84         7.91 o
   3   9   8         93.99         99.27        12.59 o
  -6  10   8         35.21         19.01         8.64 o
  -4  10   8         19.17         25.63        12.31 o
  -2  10   8          1.24         10.25         8.96 o
   0  10   8         54.40         40.05        16.21 o
   2  10   8          6.47          9.14         8.67 o
  -3  11   8          1.24         -9.39         9.39 o
 -11   1   9          6.04          2.02        16.70 o
  -9   1   9         31.65          9.39        17.05 o
  -7   1   9         45.92         37.78         6.89 o
  -5   1   9        134.77        131.05        12.13 o
  -3   1   9         19.35          6.47         8.59 o
  -1   1   9         25.39          8.29         5.30 o
   1   1   9         11.27          8.26         4.38 o
   3   1   9         92.21         76.82         6.83 o
   5   1   9          1.88         -5.72         6.12 o
 -10   2   9         80.44         56.55        11.21 o
  -8   2   9         63.26         46.22         9.00 o
  -6   2   9        149.37        155.17        13.01 o
  -4   2   9        127.14        111.57        11.22 o
  -2   2   9         33.40         32.22         6.29 o
   0   2   9        135.42        119.86         7.39 o
   2   2   9         23.21          7.56         4.63 o
   4   2   9        131.90        113.83        10.41 o
   6   2   9         28.38         12.19         8.02 o
 -11   3   9         61.38         51.44        11.00 o
  -9   3   9          3.24         -0.45         6.25 o
  -7   3   9         72.17         58.80         9.07 o
  -5   3   9         84.88         79.29        10.15 o
  -3   3   9         64.79         67.58         8.00 o
  -1   3   9         89.96         67.79         7.63 o
   1   3   9          4.71          1.45         3.44 o
   3   3   9          6.00          1.19         6.32 o
   5   3   9         14.78          8.88         7.03 o
 -10   4   9         31.52         22.69         8.43 o
  -8   4   9         16.42         18.29         7.07 o
  -6   4   9        108.54        115.96        11.53 o
  -4   4   9         10.95          9.77         5.84 o
  -2   4   9          0.21          5.83         5.67 o
   0   4   9         54.01         31.74         6.13 o
   2   4   9         10.52          7.03         5.63 o
   4   4   9         38.05         19.84         6.75 o
  -9   5   9          0.91         -3.83         7.21 o
  -7   5   9         81.79         80.74         8.16 o
  -5   5   9        139.40        133.57        12.31 o
  -3   5   9         70.24         83.01         9.77 o
  -1   5   9         78.98         81.79         9.08 o
   1   5   9          7.38          9.30         6.66 o
   3   5   9         12.64          5.08         6.99 o
  -8   6   9          6.09          8.43         6.65 o
  -6   6   9         70.35         63.47         8.58 o
  -4   6   9         13.01          2.90         6.05 o
  -2   6   9         43.19         18.29        10.28 o
   0   6   9         21.53         21.31        12.86 o
   2   6   9          7.74         -2.25         6.47 o
   4   6   9         24.25          5.34         8.76 o
  -7   7   9         43.06         33.82         7.31 o
  -5   7   9        190.15        222.05        14.73 o
  -3   7   9          2.07         -5.40         8.30 o
  -1   7   9         99.09        112.75        14.68 o
   1   7   9          3.62         -3.66        12.56 o
   3   7   9          1.10         -2.18         7.39 o
  -6   8   9         18.65         22.29        11.90 o
  -4   8   9         20.01         15.35         9.87 o
  -2   8   9         45.29         34.55        11.29 o
   0   8   9          0.21         -4.09        10.73 o
  -5   9   9         17.10         19.71        15.84 o
  -3   9   9         17.65         17.54        11.97 o
  -1   9   9         10.90         37.51        15.98 o
  -8   0  10         17.23         15.38        13.07 o
  -6   0  10         10.44         10.05        10.84 o
  -4   0  10        105.37        103.70        20.68 o
  -2   0  10         50.66         27.20         9.72 o
   0   0  10         16.19         -4.86         8.31 o
   2   0  10         54.73         51.50        13.75 o
  -9   1  10         16.39         11.66        10.24 o
  -7   1  10          0.10         -3.73         8.06 o
  -5   1  10          3.44         -5.52         8.22 o
  -3   1  10         35.38         28.02         8.89 o
  -1   1  10         27.07         12.26         6.22 o
   1   1  10          0.82          6.39         7.22 o
   3   1  10         27.84         18.38         7.79 o
  -8   2  10         32.89         21.80         9.67 o
  -6   2  10         30.52         19.94         7.12 o
  -4   2  10         40.10         21.81         7.69 o
  -2   2  10          5.86         10.37         7.09 o
   0   2  10          6.53          5.07         6.98 o
   2   2  10         33.05         25.24         9.06 o
  -9   3  10          1.76          1.84        10.15 o
  -7   3  10         18.91         11.42         9.37 o
  -5   3  10         41.33         33.29         8.26 o
  -3   3  10         65.37         72.91        15.67 o
  -1   3  10         40.26         14.33        11.59 o
   1   3  10          0.75         -0.94        11.00 o
  -8   4  10         53.68         26.24         8.92 o
  -6   4  10         41.75         27.53         8.55 o
  -4   4  10         64.08         56.12        13.26 o
  -2   4  10         25.64         11.53         8.53 o
   0   4  10         12.53         18.97        10.86 o
   2   4  10         31.67         21.04        16.14 o
  -7   5  10          0.82         -5.65         6.92 o
  -5   5  10          2.43         -7.92         7.92 o
  -3   5  10          0.84          5.33         6.70 o
  -1   5  10          6.78          5.66         9.51 o
   1   5  10         12.25         12.34        11.23 o
  -6   6  10        180.11        193.64        24.66 o
  -4   6  10         11.29         17.41        10.04 o
  -2   6  10         25.11         27.80        11.31 o
                                                
